# Supplementary material for: An integrated genome-wide multi-omics analysis of gene expression dynamics in the preimplantation mouse embryo
Source: Sci Rep. 2019 Sep 16;9:13356. doi: 10.1038/s41598-019-49817-3 (PMC6746714; doi:10.1038/s41598-019-49817-3)
Supplement: Supplementary file 3 — Supplementary Table S1 [file 41598_2019_49817_MOESM3_ESM.xlsx]

## Sheet: 1cell_vs_Oocyte
Functional Analysis with DAVID.
	Category	Term	Count	%	Pvalue	Genes	List_Total	Pop_Hits	Pop_Total	Fold_Enrichment	FDR
1	GOTERM_BP_ALL	GO:0051235~maintenance of location	7	9.7	0.001014	ENSMUSG00000041235, ENSMUSG00000000594, ENSMUSG00000042524, ENSMUSG00000020609, ENSMUSG00000025231, ENSMUSG00000049775, ENSMUSG00000037012	63	110	5843	5.9	1.69
2	GOTERM_BP_FAT	GO:0051235~maintenance of location	7	9.7	0.001055	ENSMUSG00000041235, ENSMUSG00000000594, ENSMUSG00000042524, ENSMUSG00000020609, ENSMUSG00000025231, ENSMUSG00000049775, ENSMUSG00000037012	63	110	5798	5.86	1.75

## Sheet: 2cell_vs_1cell
Functional Analysis with DAVID.
	Category	Term	Count	%	Pvalue	Genes	List_Total	Pop_Hits	Pop_Total	Fold_Enrichment	FDR
1	UP_KEYWORDS	Signal	14	22	0.001558	ENSMUSG00000000594, ENSMUSG00000045594, ENSMUSG00000028048, ENSMUSG00000022844, ENSMUSG00000002900, ENSMUSG00000020156, ENSMUSG00000073411, ENSMUSG00000021242, ENSMUSG00000028567, ENSMUSG00000029103, ENSMUSG00000045394, ENSMUSG00000020571, ENSMUSG00000020609, ENSMUSG00000061119	65	522	6445	2.66	1.77
2	UP_KEYWORDS	Disulfide bond	11	17	0.001848	ENSMUSG00000073411, ENSMUSG00000021242, ENSMUSG00000000594, ENSMUSG00000028567, ENSMUSG00000045394, ENSMUSG00000020571, ENSMUSG00000022844, ENSMUSG00000028048, ENSMUSG00000020609, ENSMUSG00000002900, ENSMUSG00000061119	65	343	6445	3.18	2.1
3	UP_KEYWORDS	Glycoprotein	13	20	0.003459	ENSMUSG00000000594, ENSMUSG00000042524, ENSMUSG00000045594, ENSMUSG00000028048, ENSMUSG00000002900, ENSMUSG00000073411, ENSMUSG00000021242, ENSMUSG00000028567, ENSMUSG00000029103, ENSMUSG00000045394, ENSMUSG00000003363, ENSMUSG00000020609, ENSMUSG00000061119	65	503	6445	2.56	3.89
4	GOTERM_BP_ALL	GO:0043603~cellular amide metabolic process	13	20	0.002557	ENSMUSG00000033581, ENSMUSG00000000594, ENSMUSG00000028048, ENSMUSG00000006728, ENSMUSG00000020454, ENSMUSG00000038696, ENSMUSG00000032097, ENSMUSG00000039108, ENSMUSG00000058301, ENSMUSG00000037531, ENSMUSG00000021125, ENSMUSG00000029814, ENSMUSG00000033499	54	537	5843	2.62	4.18
5	GOTERM_BP_FAT	GO:0043603~cellular amide metabolic process	13	20	0.002728	ENSMUSG00000033581, ENSMUSG00000000594, ENSMUSG00000028048, ENSMUSG00000006728, ENSMUSG00000020454, ENSMUSG00000038696, ENSMUSG00000032097, ENSMUSG00000039108, ENSMUSG00000058301, ENSMUSG00000037531, ENSMUSG00000021125, ENSMUSG00000029814, ENSMUSG00000033499	54	537	5798	2.6	4.42
6	GOTERM_BP_ALL	GO:0006417~regulation of translation	8	12	0.002719	ENSMUSG00000033581, ENSMUSG00000058301, ENSMUSG00000039108, ENSMUSG00000006728, ENSMUSG00000020454, ENSMUSG00000032097, ENSMUSG00000029814, ENSMUSG00000033499	54	211	5843	4.1	4.44
7	GOTERM_BP_FAT	GO:0006417~regulation of translation	8	12	0.002839	ENSMUSG00000033581, ENSMUSG00000058301, ENSMUSG00000039108, ENSMUSG00000006728, ENSMUSG00000020454, ENSMUSG00000032097, ENSMUSG00000029814, ENSMUSG00000033499	54	211	5798	4.07	4.6

## Sheet: 4cell_vs_2cell
Functional Analysis with DAVID.
	Category	Term	Count	%	Pvalue	Genes	List_Total	Pop_Hits	Pop_Total	Fold_Enrichment	FDR
1	GOTERM_BP_DIRECT	GO:0006995~cellular response to nitrogen starvation	3	5.2	0.001053	ENSMUSG00000031812, ENSMUSG00000025907, ENSMUSG00000031950	51	6	5843	57.3	1.4
2	GOTERM_BP_ALL	GO:0006995~cellular response to nitrogen starvation	3	5.2	0.001053	ENSMUSG00000031812, ENSMUSG00000025907, ENSMUSG00000031950	51	6	5843	57.3	1.73
3	GOTERM_BP_ALL	GO:0043562~cellular response to nitrogen levels	3	5.2	0.001053	ENSMUSG00000031812, ENSMUSG00000025907, ENSMUSG00000031950	51	6	5843	57.3	1.73
4	GOTERM_BP_FAT	GO:0043562~cellular response to nitrogen levels	3	5.2	0.001069	ENSMUSG00000031812, ENSMUSG00000025907, ENSMUSG00000031950	51	6	5798	56.8	1.75
5	GOTERM_BP_FAT	GO:0006995~cellular response to nitrogen starvation	3	5.2	0.001069	ENSMUSG00000031812, ENSMUSG00000025907, ENSMUSG00000031950	51	6	5798	56.8	1.75

## Sheet: 8cell_vs_4cell
Functional Analysis with DAVID.
	Category	Term	Count	%	Pvalue	Genes	List_Total	Pop_Hits	Pop_Total	Fold_Enrichment	FDR
1	GOTERM_CC_FAT	GO:0045335~phagocytic vesicle	4	7.5	0.002702	ENSMUSG00000073411, ENSMUSG00000003814, ENSMUSG00000016534, ENSMUSG00000028894	40	40	5511	13.8	3.4
2	GOTERM_CC_ALL	GO:0045335~phagocytic vesicle	4	7.5	0.003667	ENSMUSG00000073411, ENSMUSG00000003814, ENSMUSG00000016534, ENSMUSG00000028894	49	40	6110	12.5	4.72

## Sheet: morula_vs_8cell
Functional Analysis with DAVID.
	Category	Term	Count	%	Pvalue	Genes	List_Total	Pop_Hits	Pop_Total	Fold_Enrichment	FDR
1	GOTERM_CC_FAT	GO:0044432~endoplasmic reticulum part	17	17	0.000302	ENSMUSG00000003402, ENSMUSG00000030654, ENSMUSG00000020189, ENSMUSG00000043207, ENSMUSG00000031232, ENSMUSG00000029103, ENSMUSG00000003363, ENSMUSG00000025495, ENSMUSG00000018547, ENSMUSG00000020571, ENSMUSG00000001555, ENSMUSG00000005873, ENSMUSG00000019055, ENSMUSG00000036104, ENSMUSG00000058793, ENSMUSG00000041958, ENSMUSG00000059811	85	402	5511	2.74	0.396
2	GOTERM_CC_ALL	GO:0044432~endoplasmic reticulum part	17	17	0.0004608	ENSMUSG00000003402, ENSMUSG00000030654, ENSMUSG00000020189, ENSMUSG00000043207, ENSMUSG00000031232, ENSMUSG00000029103, ENSMUSG00000003363, ENSMUSG00000025495, ENSMUSG00000018547, ENSMUSG00000020571, ENSMUSG00000001555, ENSMUSG00000005873, ENSMUSG00000019055, ENSMUSG00000036104, ENSMUSG00000058793, ENSMUSG00000041958, ENSMUSG00000059811	97	402	6110	2.66	0.618
3	UP_KEYWORDS	Endoplasmic reticulum	17	17	0.0009936	ENSMUSG00000003402, ENSMUSG00000030654, ENSMUSG00000020189, ENSMUSG00000043207, ENSMUSG00000026385, ENSMUSG00000020260, ENSMUSG00000031232, ENSMUSG00000029103, ENSMUSG00000025495, ENSMUSG00000018547, ENSMUSG00000003363, ENSMUSG00000020571, ENSMUSG00000001555, ENSMUSG00000005873, ENSMUSG00000019055, ENSMUSG00000041958, ENSMUSG00000059811	103	427	6445	2.49	1.17
4	GOTERM_CC_FAT	GO:0005783~endoplasmic reticulum	20	19	0.001875	ENSMUSG00000026675, ENSMUSG00000003402, ENSMUSG00000030654, ENSMUSG00000020189, ENSMUSG00000043207, ENSMUSG00000026385, ENSMUSG00000020260, ENSMUSG00000031232, ENSMUSG00000029103, ENSMUSG00000003363, ENSMUSG00000025495, ENSMUSG00000018547, ENSMUSG00000020571, ENSMUSG00000001555, ENSMUSG00000005873, ENSMUSG00000019055, ENSMUSG00000036104, ENSMUSG00000058793, ENSMUSG00000041958, ENSMUSG00000059811	85	616	5511	2.11	2.43
5	UP_KEYWORDS	Glycoprotein	18	17	0.002119	ENSMUSG00000000594, ENSMUSG00000040943, ENSMUSG00000026675, ENSMUSG00000003402, ENSMUSG00000034707, ENSMUSG00000021556, ENSMUSG00000002900, ENSMUSG00000020260, ENSMUSG00000031232, ENSMUSG00000029103, ENSMUSG00000003363, ENSMUSG00000025495, ENSMUSG00000001555, ENSMUSG00000021806, ENSMUSG00000019055, ENSMUSG00000023830, ENSMUSG00000041958, ENSMUSG00000047146	103	503	6445	2.24	2.48
6	GOTERM_BP_ALL	GO:0070085~glycosylation	7	6.8	0.001547	ENSMUSG00000020260, ENSMUSG00000031232, ENSMUSG00000040943, ENSMUSG00000003402, ENSMUSG00000022474, ENSMUSG00000058793, ENSMUSG00000047146	91	82	5843	5.48	2.64
7	GOTERM_BP_FAT	GO:0070085~glycosylation	7	6.8	0.001609	ENSMUSG00000020260, ENSMUSG00000031232, ENSMUSG00000040943, ENSMUSG00000003402, ENSMUSG00000022474, ENSMUSG00000058793, ENSMUSG00000047146	91	82	5798	5.44	2.73
8	GOTERM_CC_ALL	GO:0005783~endoplasmic reticulum	20	19	0.002899	ENSMUSG00000026675, ENSMUSG00000003402, ENSMUSG00000030654, ENSMUSG00000020189, ENSMUSG00000043207, ENSMUSG00000026385, ENSMUSG00000020260, ENSMUSG00000031232, ENSMUSG00000029103, ENSMUSG00000003363, ENSMUSG00000025495, ENSMUSG00000018547, ENSMUSG00000020571, ENSMUSG00000001555, ENSMUSG00000005873, ENSMUSG00000019055, ENSMUSG00000036104, ENSMUSG00000058793, ENSMUSG00000041958, ENSMUSG00000059811	97	616	6110	2.05	3.83
9	KEGG_PATHWAY	mmu00564:Glycerophospholipid metabolism	5	4.9	0.003802	ENSMUSG00000024843, ENSMUSG00000050627, ENSMUSG00000003363, ENSMUSG00000025495, ENSMUSG00000058793	40	46	2724	7.4	4.14

## Sheet: blastocyst_vs_morula
Functional Analysis with DAVID.
	Category	Term	Count	%	Pvalue	Genes	List_Total	Pop_Hits	Pop_Total	Fold_Enrichment	FDR
1	GOTERM_CC_DIRECT	GO:0070062~extracellular exosome	138	39	9.556e-16	ENSMUSG00000071866, ENSMUSG00000023456, ENSMUSG00000061665, ENSMUSG00000034432, ENSMUSG00000040234, ENSMUSG00000025791, ENSMUSG00000018707, ENSMUSG00000028156, ENSMUSG00000021456, ENSMUSG00000033307, ENSMUSG00000025068, ENSMUSG00000034101, ENSMUSG00000026730, ENSMUSG00000029710, ENSMUSG00000020571, ENSMUSG00000020267, ENSMUSG00000032042, ENSMUSG00000042032, ENSMUSG00000023830, ENSMUSG00000031068,…	341	1324	6110	1.87	1.39e-12
2	GOTERM_CC_ALL	GO:0070062~extracellular exosome	138	39	9.556e-16	ENSMUSG00000071866, ENSMUSG00000023456, ENSMUSG00000061665, ENSMUSG00000034432, ENSMUSG00000040234, ENSMUSG00000025791, ENSMUSG00000018707, ENSMUSG00000028156, ENSMUSG00000021456, ENSMUSG00000033307, ENSMUSG00000025068, ENSMUSG00000034101, ENSMUSG00000026730, ENSMUSG00000029710, ENSMUSG00000020571, ENSMUSG00000020267, ENSMUSG00000032042, ENSMUSG00000042032, ENSMUSG00000023830, ENSMUSG00000031068,…	341	1324	6110	1.87	1.48e-12
3	GOTERM_CC_ALL	GO:1903561~extracellular vesicle	138	39	1.419e-15	ENSMUSG00000071866, ENSMUSG00000023456, ENSMUSG00000061665, ENSMUSG00000034432, ENSMUSG00000040234, ENSMUSG00000025791, ENSMUSG00000018707, ENSMUSG00000028156, ENSMUSG00000021456, ENSMUSG00000033307, ENSMUSG00000025068, ENSMUSG00000034101, ENSMUSG00000026730, ENSMUSG00000029710, ENSMUSG00000020571, ENSMUSG00000020267, ENSMUSG00000032042, ENSMUSG00000042032, ENSMUSG00000023830, ENSMUSG00000031068,…	341	1329	6110	1.86	2.14e-12
4	GOTERM_CC_ALL	GO:0043230~extracellular organelle	138	39	1.419e-15	ENSMUSG00000071866, ENSMUSG00000023456, ENSMUSG00000061665, ENSMUSG00000034432, ENSMUSG00000040234, ENSMUSG00000025791, ENSMUSG00000018707, ENSMUSG00000028156, ENSMUSG00000021456, ENSMUSG00000033307, ENSMUSG00000025068, ENSMUSG00000034101, ENSMUSG00000026730, ENSMUSG00000029710, ENSMUSG00000020571, ENSMUSG00000020267, ENSMUSG00000032042, ENSMUSG00000042032, ENSMUSG00000023830, ENSMUSG00000031068,…	341	1329	6110	1.86	2.14e-12
5	GOTERM_CC_FAT	GO:0070062~extracellular exosome	138	39	7.192e-15	ENSMUSG00000071866, ENSMUSG00000023456, ENSMUSG00000061665, ENSMUSG00000034432, ENSMUSG00000040234, ENSMUSG00000025791, ENSMUSG00000018707, ENSMUSG00000028156, ENSMUSG00000021456, ENSMUSG00000033307, ENSMUSG00000025068, ENSMUSG00000034101, ENSMUSG00000026730, ENSMUSG00000029710, ENSMUSG00000020571, ENSMUSG00000020267, ENSMUSG00000032042, ENSMUSG00000042032, ENSMUSG00000023830, ENSMUSG00000031068,…	318	1324	5511	1.81	1.06e-11
6	GOTERM_CC_FAT	GO:0043230~extracellular organelle	138	39	9.888e-15	ENSMUSG00000071866, ENSMUSG00000023456, ENSMUSG00000061665, ENSMUSG00000034432, ENSMUSG00000040234, ENSMUSG00000025791, ENSMUSG00000018707, ENSMUSG00000028156, ENSMUSG00000021456, ENSMUSG00000033307, ENSMUSG00000025068, ENSMUSG00000034101, ENSMUSG00000026730, ENSMUSG00000029710, ENSMUSG00000020571, ENSMUSG00000020267, ENSMUSG00000032042, ENSMUSG00000042032, ENSMUSG00000023830, ENSMUSG00000031068,…	318	1329	5511	1.8	1.45e-11
7	GOTERM_CC_FAT	GO:1903561~extracellular vesicle	138	39	9.888e-15	ENSMUSG00000071866, ENSMUSG00000023456, ENSMUSG00000061665, ENSMUSG00000034432, ENSMUSG00000040234, ENSMUSG00000025791, ENSMUSG00000018707, ENSMUSG00000028156, ENSMUSG00000021456, ENSMUSG00000033307, ENSMUSG00000025068, ENSMUSG00000034101, ENSMUSG00000026730, ENSMUSG00000029710, ENSMUSG00000020571, ENSMUSG00000020267, ENSMUSG00000032042, ENSMUSG00000042032, ENSMUSG00000023830, ENSMUSG00000031068,…	318	1329	5511	1.8	1.45e-11
8	GOTERM_CC_ALL	GO:0044421~extracellular region part	144	41	2.001e-14	ENSMUSG00000071866, ENSMUSG00000023456, ENSMUSG00000061665, ENSMUSG00000034432, ENSMUSG00000040234, ENSMUSG00000025791, ENSMUSG00000018707, ENSMUSG00000032254, ENSMUSG00000028156, ENSMUSG00000021456, ENSMUSG00000033307, ENSMUSG00000025068, ENSMUSG00000034101, ENSMUSG00000026730, ENSMUSG00000029710, ENSMUSG00000020571, ENSMUSG00000020267, ENSMUSG00000032042, ENSMUSG00000042032, ENSMUSG00000023830,…	341	1460	6110	1.77	2.96e-11
9	GOTERM_CC_ALL	GO:0005576~extracellular region	146	42	4.309e-14	ENSMUSG00000071866, ENSMUSG00000023456, ENSMUSG00000061665, ENSMUSG00000034432, ENSMUSG00000040234, ENSMUSG00000025791, ENSMUSG00000018707, ENSMUSG00000032254, ENSMUSG00000028156, ENSMUSG00000021456, ENSMUSG00000033307, ENSMUSG00000025068, ENSMUSG00000034101, ENSMUSG00000026730, ENSMUSG00000029710, ENSMUSG00000020571, ENSMUSG00000020267, ENSMUSG00000032042, ENSMUSG00000042032, ENSMUSG00000023830,…	341	1503	6110	1.74	6.38e-11
10	GOTERM_CC_FAT	GO:0044421~extracellular region part	144	41	1.444e-13	ENSMUSG00000071866, ENSMUSG00000023456, ENSMUSG00000061665, ENSMUSG00000034432, ENSMUSG00000040234, ENSMUSG00000025791, ENSMUSG00000018707, ENSMUSG00000032254, ENSMUSG00000028156, ENSMUSG00000021456, ENSMUSG00000033307, ENSMUSG00000025068, ENSMUSG00000034101, ENSMUSG00000026730, ENSMUSG00000029710, ENSMUSG00000020571, ENSMUSG00000020267, ENSMUSG00000032042, ENSMUSG00000042032, ENSMUSG00000023830,…	318	1460	5511	1.71	2.12e-10
11	GOTERM_CC_FAT	GO:0005576~extracellular region	146	42	3.112e-13	ENSMUSG00000071866, ENSMUSG00000023456, ENSMUSG00000061665, ENSMUSG00000034432, ENSMUSG00000040234, ENSMUSG00000025791, ENSMUSG00000018707, ENSMUSG00000032254, ENSMUSG00000028156, ENSMUSG00000021456, ENSMUSG00000033307, ENSMUSG00000025068, ENSMUSG00000034101, ENSMUSG00000026730, ENSMUSG00000029710, ENSMUSG00000020571, ENSMUSG00000020267, ENSMUSG00000032042, ENSMUSG00000042032, ENSMUSG00000023830,…	318	1503	5511	1.68	4.56e-10
12	GOTERM_CC_ALL	GO:0031982~vesicle	149	42	4.911e-12	ENSMUSG00000071866, ENSMUSG00000023456, ENSMUSG00000061665, ENSMUSG00000034432, ENSMUSG00000040234, ENSMUSG00000025791, ENSMUSG00000018707, ENSMUSG00000028156, ENSMUSG00000021456, ENSMUSG00000033307, ENSMUSG00000025068, ENSMUSG00000034101, ENSMUSG00000026730, ENSMUSG00000029710, ENSMUSG00000020571, ENSMUSG00000020267, ENSMUSG00000032042, ENSMUSG00000042032, ENSMUSG00000023830, ENSMUSG00000031068,…	341	1635	6110	1.63	7.27e-09
13	GOTERM_CC_ALL	GO:0031988~membrane-bounded vesicle	142	40	6.903e-11	ENSMUSG00000071866, ENSMUSG00000023456, ENSMUSG00000061665, ENSMUSG00000034432, ENSMUSG00000040234, ENSMUSG00000025791, ENSMUSG00000018707, ENSMUSG00000028156, ENSMUSG00000021456, ENSMUSG00000033307, ENSMUSG00000025068, ENSMUSG00000034101, ENSMUSG00000026730, ENSMUSG00000029710, ENSMUSG00000020571, ENSMUSG00000020267, ENSMUSG00000032042, ENSMUSG00000042032, ENSMUSG00000023830, ENSMUSG00000031068,…	341	1578	6110	1.61	1.02e-07
14	GOTERM_BP_ALL	GO:0044712~single-organism catabolic process	51	15	2.841e-10	ENSMUSG00000023456, ENSMUSG00000032294, ENSMUSG00000028194, ENSMUSG00000079477, ENSMUSG00000031483, ENSMUSG00000033307, ENSMUSG00000021456, ENSMUSG00000024052, ENSMUSG00000018574, ENSMUSG00000024827, ENSMUSG00000020267, ENSMUSG00000028601, ENSMUSG00000010660, ENSMUSG00000021125, ENSMUSG00000028937, ENSMUSG00000020736, ENSMUSG00000018965, ENSMUSG00000020407, ENSMUSG00000024026, ENSMUSG00000030934,…	329	348	5843	2.6	5.35e-07
15	GOTERM_BP_FAT	GO:0044712~single-organism catabolic process	51	15	2.972e-10	ENSMUSG00000023456, ENSMUSG00000032294, ENSMUSG00000028194, ENSMUSG00000079477, ENSMUSG00000031483, ENSMUSG00000033307, ENSMUSG00000021456, ENSMUSG00000024052, ENSMUSG00000018574, ENSMUSG00000024827, ENSMUSG00000020267, ENSMUSG00000028601, ENSMUSG00000010660, ENSMUSG00000021125, ENSMUSG00000028937, ENSMUSG00000020736, ENSMUSG00000018965, ENSMUSG00000020407, ENSMUSG00000024026, ENSMUSG00000030934,…	327	348	5798	2.6	5.58e-07
16	GOTERM_CC_FAT	GO:0031988~membrane-bounded vesicle	142	40	4.425e-10	ENSMUSG00000071866, ENSMUSG00000023456, ENSMUSG00000061665, ENSMUSG00000034432, ENSMUSG00000040234, ENSMUSG00000025791, ENSMUSG00000018707, ENSMUSG00000028156, ENSMUSG00000021456, ENSMUSG00000033307, ENSMUSG00000025068, ENSMUSG00000034101, ENSMUSG00000026730, ENSMUSG00000029710, ENSMUSG00000020571, ENSMUSG00000020267, ENSMUSG00000032042, ENSMUSG00000042032, ENSMUSG00000023830, ENSMUSG00000031068,…	318	1578	5511	1.56	6.49e-07
17	UP_KEYWORDS	Acetylation	180	51	2.728e-09	ENSMUSG00000071866, ENSMUSG00000023456, ENSMUSG00000055044, ENSMUSG00000017188, ENSMUSG00000066441, ENSMUSG00000025791, ENSMUSG00000049775, ENSMUSG00000018707, ENSMUSG00000028156, ENSMUSG00000033307, ENSMUSG00000025068, ENSMUSG00000034101, ENSMUSG00000018574, ENSMUSG00000040034, ENSMUSG00000024827, ENSMUSG00000020267, ENSMUSG00000039745, ENSMUSG00000023830, ENSMUSG00000031068, ENSMUSG00000020671,…	351	2330	6445	1.42	3.58e-06
18	GOTERM_BP_ALL	GO:0044281~small molecule metabolic process	82	23	9.216e-09	ENSMUSG00000032295, ENSMUSG00000032294, ENSMUSG00000023456, ENSMUSG00000028194, ENSMUSG00000066441, ENSMUSG00000043155, ENSMUSG00000025791, ENSMUSG00000031483, ENSMUSG00000033307, ENSMUSG00000021456, ENSMUSG00000025068, ENSMUSG00000020260, ENSMUSG00000024052, ENSMUSG00000018574, ENSMUSG00000024827, ENSMUSG00000020267, ENSMUSG00000042032, ENSMUSG00000072946, ENSMUSG00000010660, ENSMUSG00000028601,…	329	782	5843	1.86	1.73e-05
19	GOTERM_BP_ALL	GO:0009056~catabolic process	83	24	3.058e-07	ENSMUSG00000070327, ENSMUSG00000046139, ENSMUSG00000023456, ENSMUSG00000031161, ENSMUSG00000032294, ENSMUSG00000061665, ENSMUSG00000056851, ENSMUSG00000028194, ENSMUSG00000046032, ENSMUSG00000007891, ENSMUSG00000079477, ENSMUSG00000031483, ENSMUSG00000033307, ENSMUSG00000021456, ENSMUSG00000025068, ENSMUSG00000031010, ENSMUSG00000024052, ENSMUSG00000026730, ENSMUSG00000031683, ENSMUSG00000018574,…	329	859	5843	1.72	0.000575
20	GOTERM_MF_ALL	GO:0003824~catalytic activity	195	56	4.338e-07	ENSMUSG00000071866, ENSMUSG00000025791, ENSMUSG00000018707, ENSMUSG00000032254, ENSMUSG00000020260, ENSMUSG00000026730, ENSMUSG00000020267, ENSMUSG00000072946, ENSMUSG00000062380, ENSMUSG00000021125, ENSMUSG00000001524, ENSMUSG00000020409, ENSMUSG00000020400, ENSMUSG00000035297, ENSMUSG00000024646, ENSMUSG00000038429, ENSMUSG00000020407, ENSMUSG00000020900, ENSMUSG00000001666, ENSMUSG00000030934,…	323	2637	5633	1.29	0.000674
21	GOTERM_BP_ALL	GO:0019752~carboxylic acid metabolic process	47	13	4.135e-07	ENSMUSG00000032294, ENSMUSG00000023456, ENSMUSG00000026003, ENSMUSG00000028194, ENSMUSG00000028964, ENSMUSG00000028692, ENSMUSG00000021707, ENSMUSG00000026820, ENSMUSG00000063229, ENSMUSG00000022571, ENSMUSG00000062070, ENSMUSG00000031483, ENSMUSG00000033307, ENSMUSG00000025068, ENSMUSG00000024052, ENSMUSG00000001380, ENSMUSG00000018574, ENSMUSG00000024827, ENSMUSG00000072946, ENSMUSG00000028601,…	329	382	5843	2.19	0.000778
22	GOTERM_BP_FAT	GO:0019752~carboxylic acid metabolic process	47	13	4.342e-07	ENSMUSG00000032294, ENSMUSG00000023456, ENSMUSG00000026003, ENSMUSG00000028194, ENSMUSG00000028964, ENSMUSG00000028692, ENSMUSG00000021707, ENSMUSG00000026820, ENSMUSG00000063229, ENSMUSG00000022571, ENSMUSG00000062070, ENSMUSG00000031483, ENSMUSG00000033307, ENSMUSG00000025068, ENSMUSG00000024052, ENSMUSG00000001380, ENSMUSG00000018574, ENSMUSG00000024827, ENSMUSG00000072946, ENSMUSG00000028601,…	327	382	5798	2.18	0.000815
23	GOTERM_BP_ALL	GO:0043436~oxoacid metabolic process	47	13	4.852e-07	ENSMUSG00000032294, ENSMUSG00000023456, ENSMUSG00000026003, ENSMUSG00000028194, ENSMUSG00000028964, ENSMUSG00000028692, ENSMUSG00000021707, ENSMUSG00000026820, ENSMUSG00000063229, ENSMUSG00000022571, ENSMUSG00000062070, ENSMUSG00000031483, ENSMUSG00000033307, ENSMUSG00000025068, ENSMUSG00000024052, ENSMUSG00000001380, ENSMUSG00000018574, ENSMUSG00000024827, ENSMUSG00000072946, ENSMUSG00000028601,…	329	384	5843	2.17	0.000913
24	GOTERM_BP_FAT	GO:0043436~oxoacid metabolic process	47	13	5.072e-07	ENSMUSG00000032294, ENSMUSG00000023456, ENSMUSG00000026003, ENSMUSG00000028194, ENSMUSG00000028964, ENSMUSG00000028692, ENSMUSG00000021707, ENSMUSG00000026820, ENSMUSG00000063229, ENSMUSG00000022571, ENSMUSG00000062070, ENSMUSG00000031483, ENSMUSG00000033307, ENSMUSG00000025068, ENSMUSG00000024052, ENSMUSG00000001380, ENSMUSG00000018574, ENSMUSG00000024827, ENSMUSG00000072946, ENSMUSG00000028601,…	327	384	5798	2.17	0.000953
25	GOTERM_BP_ALL	GO:0044282~small molecule catabolic process	27	7.7	6.764e-07	ENSMUSG00000023456, ENSMUSG00000027531, ENSMUSG00000026003, ENSMUSG00000028194, ENSMUSG00000028964, ENSMUSG00000028692, ENSMUSG00000063229, ENSMUSG00000029762, ENSMUSG00000029455, ENSMUSG00000021456, ENSMUSG00000024052, ENSMUSG00000018574, ENSMUSG00000024827, ENSMUSG00000026827, ENSMUSG00000028601, ENSMUSG00000021125, ENSMUSG00000028138, ENSMUSG00000028937, ENSMUSG00000022613, ENSMUSG00000029772,…	329	160	5843	3	0.00127
26	GOTERM_BP_FAT	GO:0044282~small molecule catabolic process	27	7.7	6.952e-07	ENSMUSG00000023456, ENSMUSG00000027531, ENSMUSG00000026003, ENSMUSG00000028194, ENSMUSG00000028964, ENSMUSG00000028692, ENSMUSG00000063229, ENSMUSG00000029762, ENSMUSG00000029455, ENSMUSG00000021456, ENSMUSG00000024052, ENSMUSG00000018574, ENSMUSG00000024827, ENSMUSG00000026827, ENSMUSG00000028601, ENSMUSG00000021125, ENSMUSG00000028138, ENSMUSG00000028937, ENSMUSG00000022613, ENSMUSG00000029772,…	327	160	5798	2.99	0.00131
27	GOTERM_BP_ALL	GO:0006082~organic acid metabolic process	49	14	8.771e-07	ENSMUSG00000023456, ENSMUSG00000032294, ENSMUSG00000028194, ENSMUSG00000043155, ENSMUSG00000031483, ENSMUSG00000033307, ENSMUSG00000025068, ENSMUSG00000024052, ENSMUSG00000018574, ENSMUSG00000024827, ENSMUSG00000072946, ENSMUSG00000028601, ENSMUSG00000021125, ENSMUSG00000028937, ENSMUSG00000024646, ENSMUSG00000061838, ENSMUSG00000024026, ENSMUSG00000030934, ENSMUSG00000031387, ENSMUSG00000028633,…	329	417	5843	2.09	0.00165
28	GOTERM_BP_FAT	GO:0006082~organic acid metabolic process	49	14	9.135e-07	ENSMUSG00000023456, ENSMUSG00000032294, ENSMUSG00000028194, ENSMUSG00000043155, ENSMUSG00000031483, ENSMUSG00000033307, ENSMUSG00000025068, ENSMUSG00000024052, ENSMUSG00000018574, ENSMUSG00000024827, ENSMUSG00000072946, ENSMUSG00000028601, ENSMUSG00000021125, ENSMUSG00000028937, ENSMUSG00000024646, ENSMUSG00000061838, ENSMUSG00000024026, ENSMUSG00000030934, ENSMUSG00000031387, ENSMUSG00000028633,…	327	417	5798	2.08	0.00172
29	GOTERM_BP_ALL	GO:1901575~organic substance catabolic process	79	23	1.255e-06	ENSMUSG00000070327, ENSMUSG00000046139, ENSMUSG00000023456, ENSMUSG00000031161, ENSMUSG00000032294, ENSMUSG00000061665, ENSMUSG00000056851, ENSMUSG00000028194, ENSMUSG00000046032, ENSMUSG00000007891, ENSMUSG00000079477, ENSMUSG00000031483, ENSMUSG00000033307, ENSMUSG00000021456, ENSMUSG00000031010, ENSMUSG00000024052, ENSMUSG00000031683, ENSMUSG00000018574, ENSMUSG00000017760, ENSMUSG00000024827,…	329	830	5843	1.69	0.00236
30	UP_TISSUE	Bone marrow	82	23	3.316e-06	ENSMUSG00000070327, ENSMUSG00000046139, ENSMUSG00000071866, ENSMUSG00000032294, ENSMUSG00000023456, ENSMUSG00000027012, ENSMUSG00000007891, ENSMUSG00000025791, ENSMUSG00000079477, ENSMUSG00000018707, ENSMUSG00000027342, ENSMUSG00000033307, ENSMUSG00000020571, ENSMUSG00000039745, ENSMUSG00000020671, ENSMUSG00000021731, ENSMUSG00000062270, ENSMUSG00000028937, ENSMUSG00000034484, ENSMUSG00000063358,…	347	916	6336	1.63	0.00393
31	GOTERM_BP_ALL	GO:0044283~small molecule biosynthetic process	30	8.5	2.153e-06	ENSMUSG00000032294, ENSMUSG00000023456, ENSMUSG00000027531, ENSMUSG00000026003, ENSMUSG00000028964, ENSMUSG00000028692, ENSMUSG00000026820, ENSMUSG00000021707, ENSMUSG00000063229, ENSMUSG00000062070, ENSMUSG00000022571, ENSMUSG00000031483, ENSMUSG00000021456, ENSMUSG00000033307, ENSMUSG00000025068, ENSMUSG00000019139, ENSMUSG00000018574, ENSMUSG00000026827, ENSMUSG00000072946, ENSMUSG00000010660,…	329	202	5843	2.64	0.00405
32	GOTERM_BP_FAT	GO:0044283~small molecule biosynthetic process	30	8.5	2.215e-06	ENSMUSG00000032294, ENSMUSG00000023456, ENSMUSG00000027531, ENSMUSG00000026003, ENSMUSG00000028964, ENSMUSG00000028692, ENSMUSG00000026820, ENSMUSG00000021707, ENSMUSG00000063229, ENSMUSG00000062070, ENSMUSG00000022571, ENSMUSG00000031483, ENSMUSG00000021456, ENSMUSG00000033307, ENSMUSG00000025068, ENSMUSG00000019139, ENSMUSG00000018574, ENSMUSG00000026827, ENSMUSG00000072946, ENSMUSG00000010660,…	327	202	5798	2.63	0.00416
33	GOTERM_CC_ALL	GO:0005737~cytoplasm	295	84	3.24e-06	ENSMUSG00000071866, ENSMUSG00000061665, ENSMUSG00000034432, ENSMUSG00000025791, ENSMUSG00000036435, ENSMUSG00000018707, ENSMUSG00000032254, ENSMUSG00000020260, ENSMUSG00000067847, ENSMUSG00000020267, ENSMUSG00000042032, ENSMUSG00000072946, ENSMUSG00000062380, ENSMUSG00000021125, ENSMUSG00000032633, ENSMUSG00000020409, ENSMUSG00000027500, ENSMUSG00000046671, ENSMUSG00000020400, ENSMUSG00000024646,…	341	4693	6110	1.13	0.0048
34	GOTERM_BP_ALL	GO:0044724~single-organism carbohydrate catabolic process	15	4.3	3.104e-06	ENSMUSG00000025236, ENSMUSG00000032294, ENSMUSG00000023456, ENSMUSG00000000594, ENSMUSG00000022613, ENSMUSG00000063229, ENSMUSG00000062070, ENSMUSG00000021456, ENSMUSG00000033307, ENSMUSG00000025579, ENSMUSG00000020277, ENSMUSG00000036427, ENSMUSG00000026827, ENSMUSG00000030695, ENSMUSG00000027227	329	59	5843	4.52	0.00584
35	GOTERM_BP_FAT	GO:0044724~single-organism carbohydrate catabolic process	15	4.3	3.159e-06	ENSMUSG00000025236, ENSMUSG00000032294, ENSMUSG00000023456, ENSMUSG00000000594, ENSMUSG00000022613, ENSMUSG00000063229, ENSMUSG00000062070, ENSMUSG00000021456, ENSMUSG00000033307, ENSMUSG00000025579, ENSMUSG00000020277, ENSMUSG00000036427, ENSMUSG00000026827, ENSMUSG00000030695, ENSMUSG00000027227	327	59	5798	4.51	0.00593
36	UP_TISSUE	Hippocampus	57	16	6.586e-06	ENSMUSG00000071866, ENSMUSG00000023456, ENSMUSG00000032294, ENSMUSG00000028194, ENSMUSG00000020849, ENSMUSG00000033307, ENSMUSG00000024827, ENSMUSG00000020267, ENSMUSG00000062380, ENSMUSG00000021125, ENSMUSG00000028937, ENSMUSG00000005161, ENSMUSG00000063358, ENSMUSG00000053453, ENSMUSG00000035297, ENSMUSG00000031701, ENSMUSG00000018965, ENSMUSG00000020089, ENSMUSG00000078578, ENSMUSG00000068039,…	347	568	6336	1.83	0.00781
37	KEGG_PATHWAY	mmu00010:Glycolysis / Gluconeogenesis	13	3.7	7.861e-06	ENSMUSG00000025236, ENSMUSG00000032294, ENSMUSG00000023456, ENSMUSG00000028692, ENSMUSG00000063229, ENSMUSG00000025791, ENSMUSG00000062070, ENSMUSG00000029455, ENSMUSG00000021456, ENSMUSG00000020277, ENSMUSG00000036427, ENSMUSG00000030695, ENSMUSG00000028138	183	41	2724	4.72	0.00999
38	UP_KEYWORDS	Cytoplasm	164	47	1.148e-05	ENSMUSG00000071866, ENSMUSG00000033581, ENSMUSG00000055044, ENSMUSG00000061665, ENSMUSG00000034432, ENSMUSG00000025791, ENSMUSG00000049775, ENSMUSG00000018707, ENSMUSG00000028156, ENSMUSG00000032254, ENSMUSG00000021456, ENSMUSG00000033307, ENSMUSG00000025068, ENSMUSG00000034101, ENSMUSG00000024052, ENSMUSG00000020267, ENSMUSG00000039745, ENSMUSG00000038612, ENSMUSG00000031068, ENSMUSG00000072946,…	351	2302	6445	1.31	0.0151
39	GOTERM_BP_ALL	GO:0016052~carbohydrate catabolic process	15	4.3	1.046e-05	ENSMUSG00000025236, ENSMUSG00000032294, ENSMUSG00000023456, ENSMUSG00000000594, ENSMUSG00000022613, ENSMUSG00000063229, ENSMUSG00000062070, ENSMUSG00000021456, ENSMUSG00000033307, ENSMUSG00000025579, ENSMUSG00000020277, ENSMUSG00000036427, ENSMUSG00000026827, ENSMUSG00000030695, ENSMUSG00000027227	329	65	5843	4.1	0.0197
40	GOTERM_BP_FAT	GO:0016052~carbohydrate catabolic process	15	4.3	1.065e-05	ENSMUSG00000025236, ENSMUSG00000032294, ENSMUSG00000023456, ENSMUSG00000000594, ENSMUSG00000022613, ENSMUSG00000063229, ENSMUSG00000062070, ENSMUSG00000021456, ENSMUSG00000033307, ENSMUSG00000025579, ENSMUSG00000020277, ENSMUSG00000036427, ENSMUSG00000026827, ENSMUSG00000030695, ENSMUSG00000027227	327	65	5798	4.09	0.02
41	UP_KEYWORDS	Oxidoreductase	35	10	1.784e-05	ENSMUSG00000026003, ENSMUSG00000040943, ENSMUSG00000028692, ENSMUSG00000021707, ENSMUSG00000063229, ENSMUSG00000043155, ENSMUSG00000066441, ENSMUSG00000022571, ENSMUSG00000020849, ENSMUSG00000029762, ENSMUSG00000029455, ENSMUSG00000018326, ENSMUSG00000038773, ENSMUSG00000025068, ENSMUSG00000018574, ENSMUSG00000024827, ENSMUSG00000051391, ENSMUSG00000026827, ENSMUSG00000039745, ENSMUSG00000072946,…	351	293	6445	2.19	0.0234
42	GOTERM_MF_ALL	GO:0016491~oxidoreductase activity	43	12	1.991e-05	ENSMUSG00000026003, ENSMUSG00000040943, ENSMUSG00000028692, ENSMUSG00000028964, ENSMUSG00000063229, ENSMUSG00000021707, ENSMUSG00000026820, ENSMUSG00000043155, ENSMUSG00000024248, ENSMUSG00000066441, ENSMUSG00000022571, ENSMUSG00000020849, ENSMUSG00000029762, ENSMUSG00000018326, ENSMUSG00000029455, ENSMUSG00000038773, ENSMUSG00000025068, ENSMUSG00000018574, ENSMUSG00000024827, ENSMUSG00000051391,…	323	380	5633	1.97	0.0309
43	GOTERM_BP_ALL	GO:0046164~alcohol catabolic process	8	2.3	4.618e-05	ENSMUSG00000023456, ENSMUSG00000027531, ENSMUSG00000022613, ENSMUSG00000026827, ENSMUSG00000029762, ENSMUSG00000029455, ENSMUSG00000027227, ENSMUSG00000028138	329	19	5843	7.48	0.0869
44	GOTERM_BP_FAT	GO:0046164~alcohol catabolic process	8	2.3	4.665e-05	ENSMUSG00000023456, ENSMUSG00000027531, ENSMUSG00000022613, ENSMUSG00000026827, ENSMUSG00000029762, ENSMUSG00000029455, ENSMUSG00000027227, ENSMUSG00000028138	327	19	5798	7.47	0.0876
45	GOTERM_BP_ALL	GO:0032787~monocarboxylic acid metabolic process	28	8	6.322e-05	ENSMUSG00000032294, ENSMUSG00000023456, ENSMUSG00000026003, ENSMUSG00000028692, ENSMUSG00000028964, ENSMUSG00000063229, ENSMUSG00000026820, ENSMUSG00000062070, ENSMUSG00000031483, ENSMUSG00000033307, ENSMUSG00000024052, ENSMUSG00000018574, ENSMUSG00000072946, ENSMUSG00000028601, ENSMUSG00000063065, ENSMUSG00000076435, ENSMUSG00000025236, ENSMUSG00000028937, ENSMUSG00000024646, ENSMUSG00000030869,…	329	216	5843	2.3	0.119
46	GOTERM_BP_FAT	GO:0032787~monocarboxylic acid metabolic process	28	8	6.482e-05	ENSMUSG00000032294, ENSMUSG00000023456, ENSMUSG00000026003, ENSMUSG00000028692, ENSMUSG00000028964, ENSMUSG00000063229, ENSMUSG00000026820, ENSMUSG00000062070, ENSMUSG00000031483, ENSMUSG00000033307, ENSMUSG00000024052, ENSMUSG00000018574, ENSMUSG00000072946, ENSMUSG00000028601, ENSMUSG00000063065, ENSMUSG00000076435, ENSMUSG00000025236, ENSMUSG00000028937, ENSMUSG00000024646, ENSMUSG00000030869,…	327	216	5798	2.3	0.122
47	GOTERM_CC_DIRECT	GO:0005829~cytosol	84	24	0.0001001	ENSMUSG00000070327, ENSMUSG00000071866, ENSMUSG00000023456, ENSMUSG00000031161, ENSMUSG00000021037, ENSMUSG00000061665, ENSMUSG00000020849, ENSMUSG00000079477, ENSMUSG00000049775, ENSMUSG00000021559, ENSMUSG00000021456, ENSMUSG00000025068, ENSMUSG00000034101, ENSMUSG00000024052, ENSMUSG00000038612, ENSMUSG00000072946, ENSMUSG00000010660, ENSMUSG00000032185, ENSMUSG00000006932, ENSMUSG00000028937,…	341	1016	6110	1.48	0.139
48	GOTERM_BP_ALL	GO:0005975~carbohydrate metabolic process	33	9.4	9.03e-05	ENSMUSG00000032295, ENSMUSG00000032294, ENSMUSG00000023456, ENSMUSG00000027531, ENSMUSG00000040943, ENSMUSG00000063229, ENSMUSG00000022474, ENSMUSG00000025791, ENSMUSG00000062070, ENSMUSG00000021456, ENSMUSG00000033307, ENSMUSG00000019139, ENSMUSG00000025579, ENSMUSG00000020260, ENSMUSG00000026827, ENSMUSG00000010660, ENSMUSG00000029234, ENSMUSG00000025236, ENSMUSG00000000594, ENSMUSG00000020321,…	329	282	5843	2.08	0.17
49	GOTERM_BP_FAT	GO:0005975~carbohydrate metabolic process	33	9.4	9.276e-05	ENSMUSG00000032295, ENSMUSG00000032294, ENSMUSG00000023456, ENSMUSG00000027531, ENSMUSG00000040943, ENSMUSG00000063229, ENSMUSG00000022474, ENSMUSG00000025791, ENSMUSG00000062070, ENSMUSG00000021456, ENSMUSG00000033307, ENSMUSG00000019139, ENSMUSG00000025579, ENSMUSG00000020260, ENSMUSG00000026827, ENSMUSG00000010660, ENSMUSG00000029234, ENSMUSG00000025236, ENSMUSG00000000594, ENSMUSG00000020321,…	327	282	5798	2.07	0.174
50	GOTERM_BP_ALL	GO:1901616~organic hydroxy compound catabolic process	8	2.3	9.665e-05	ENSMUSG00000023456, ENSMUSG00000027531, ENSMUSG00000022613, ENSMUSG00000026827, ENSMUSG00000029762, ENSMUSG00000029455, ENSMUSG00000027227, ENSMUSG00000028138	329	21	5843	6.77	0.182
51	GOTERM_BP_FAT	GO:1901616~organic hydroxy compound catabolic process	8	2.3	9.761e-05	ENSMUSG00000023456, ENSMUSG00000027531, ENSMUSG00000022613, ENSMUSG00000026827, ENSMUSG00000029762, ENSMUSG00000029455, ENSMUSG00000027227, ENSMUSG00000028138	327	21	5798	6.75	0.183
52	UP_TISSUE	Kidney	85	24	0.0001714	ENSMUSG00000071866, ENSMUSG00000032294, ENSMUSG00000028889, ENSMUSG00000034432, ENSMUSG00000020849, ENSMUSG00000038650, ENSMUSG00000033307, ENSMUSG00000024019, ENSMUSG00000006356, ENSMUSG00000026730, ENSMUSG00000029710, ENSMUSG00000042032, ENSMUSG00000031068, ENSMUSG00000010660, ENSMUSG00000021125, ENSMUSG00000020409, ENSMUSG00000025937, ENSMUSG00000062270, ENSMUSG00000070780, ENSMUSG00000024191,…	347	1066	6336	1.46	0.203
53	GOTERM_BP_ALL	GO:0044710~single-organism metabolic process	115	33	0.000126	ENSMUSG00000023456, ENSMUSG00000066441, ENSMUSG00000025791, ENSMUSG00000033307, ENSMUSG00000021456, ENSMUSG00000025068, ENSMUSG00000020260, ENSMUSG00000024052, ENSMUSG00000018574, ENSMUSG00000024827, ENSMUSG00000020267, ENSMUSG00000039745, ENSMUSG00000042032, ENSMUSG00000072946, ENSMUSG00000010660, ENSMUSG00000021125, ENSMUSG00000029234, ENSMUSG00000032633, ENSMUSG00000020400, ENSMUSG00000046671,…	329	1506	5843	1.36	0.237
54	GOTERM_MF_ALL	GO:0004033~aldo-keto reductase (NADP) activity	6	1.7	0.0002054	ENSMUSG00000001642, ENSMUSG00000022613, ENSMUSG00000028692, ENSMUSG00000066441, ENSMUSG00000029762, ENSMUSG00000052131	323	11	5633	9.51	0.319
55	GOTERM_MF_FAT	GO:0004033~aldo-keto reductase (NADP) activity	6	1.7	0.0002084	ENSMUSG00000001642, ENSMUSG00000022613, ENSMUSG00000028692, ENSMUSG00000066441, ENSMUSG00000029762, ENSMUSG00000052131	314	11	5458	9.48	0.323
56	GOTERM_MF_ALL	GO:0016616~oxidoreductase activity, acting on the CH-OH group of donors, NAD or NADP as acceptor	14	4	0.0002399	ENSMUSG00000020321, ENSMUSG00000022613, ENSMUSG00000028692, ENSMUSG00000063229, ENSMUSG00000066441, ENSMUSG00000029762, ENSMUSG00000001642, ENSMUSG00000026827, ENSMUSG00000003500, ENSMUSG00000025950, ENSMUSG00000072946, ENSMUSG00000052131, ENSMUSG00000028138, ENSMUSG00000027227	323	74	5633	3.3	0.372
57	GOTERM_MF_FAT	GO:0016616~oxidoreductase activity, acting on the CH-OH group of donors, NAD or NADP as acceptor	14	4	0.0002466	ENSMUSG00000020321, ENSMUSG00000022613, ENSMUSG00000028692, ENSMUSG00000063229, ENSMUSG00000066441, ENSMUSG00000029762, ENSMUSG00000001642, ENSMUSG00000026827, ENSMUSG00000003500, ENSMUSG00000025950, ENSMUSG00000072946, ENSMUSG00000052131, ENSMUSG00000028138, ENSMUSG00000027227	314	74	5458	3.29	0.382
58	GOTERM_BP_ALL	GO:1901135~carbohydrate derivative metabolic process	42	12	0.0002548	ENSMUSG00000032294, ENSMUSG00000023456, ENSMUSG00000040943, ENSMUSG00000028964, ENSMUSG00000063229, ENSMUSG00000034707, ENSMUSG00000024248, ENSMUSG00000022474, ENSMUSG00000022571, ENSMUSG00000062070, ENSMUSG00000029762, ENSMUSG00000021456, ENSMUSG00000033307, ENSMUSG00000020260, ENSMUSG00000025630, ENSMUSG00000019996, ENSMUSG00000020267, ENSMUSG00000026827, ENSMUSG00000026558, ENSMUSG00000029234,…	329	418	5843	1.78	0.478
59	GOTERM_BP_FAT	GO:1901135~carbohydrate derivative metabolic process	42	12	0.0002604	ENSMUSG00000032294, ENSMUSG00000023456, ENSMUSG00000040943, ENSMUSG00000028964, ENSMUSG00000063229, ENSMUSG00000034707, ENSMUSG00000024248, ENSMUSG00000022474, ENSMUSG00000022571, ENSMUSG00000062070, ENSMUSG00000029762, ENSMUSG00000021456, ENSMUSG00000033307, ENSMUSG00000020260, ENSMUSG00000025630, ENSMUSG00000019996, ENSMUSG00000020267, ENSMUSG00000026827, ENSMUSG00000026558, ENSMUSG00000029234,…	327	418	5798	1.78	0.488
60	GOTERM_BP_ALL	GO:0044723~single-organism carbohydrate metabolic process	29	8.3	0.0002746	ENSMUSG00000032295, ENSMUSG00000032294, ENSMUSG00000023456, ENSMUSG00000027531, ENSMUSG00000040943, ENSMUSG00000063229, ENSMUSG00000022474, ENSMUSG00000025791, ENSMUSG00000062070, ENSMUSG00000021456, ENSMUSG00000033307, ENSMUSG00000019139, ENSMUSG00000025579, ENSMUSG00000020260, ENSMUSG00000026827, ENSMUSG00000010660, ENSMUSG00000029234, ENSMUSG00000025236, ENSMUSG00000000594, ENSMUSG00000022613,…	329	248	5843	2.08	0.516
61	GOTERM_BP_FAT	GO:0044723~single-organism carbohydrate metabolic process	29	8.3	0.0002813	ENSMUSG00000032295, ENSMUSG00000032294, ENSMUSG00000023456, ENSMUSG00000027531, ENSMUSG00000040943, ENSMUSG00000063229, ENSMUSG00000022474, ENSMUSG00000025791, ENSMUSG00000062070, ENSMUSG00000021456, ENSMUSG00000033307, ENSMUSG00000019139, ENSMUSG00000025579, ENSMUSG00000020260, ENSMUSG00000026827, ENSMUSG00000010660, ENSMUSG00000029234, ENSMUSG00000025236, ENSMUSG00000000594, ENSMUSG00000022613,…	327	248	5798	2.07	0.527
62	GOTERM_CC_DIRECT	GO:0005737~cytoplasm	209	60	0.0003819	ENSMUSG00000071866, ENSMUSG00000061665, ENSMUSG00000034432, ENSMUSG00000025791, ENSMUSG00000036435, ENSMUSG00000018707, ENSMUSG00000032254, ENSMUSG00000020267, ENSMUSG00000072946, ENSMUSG00000062380, ENSMUSG00000020409, ENSMUSG00000032633, ENSMUSG00000027500, ENSMUSG00000020400, ENSMUSG00000024646, ENSMUSG00000035297, ENSMUSG00000020407, ENSMUSG00000020900, ENSMUSG00000041879, ENSMUSG00000019373,…	341	3190	6110	1.17	0.531
63	KEGG_PATHWAY	mmu00051:Fructose and mannose metabolism	9	2.6	0.0004327	ENSMUSG00000020277, ENSMUSG00000023456, ENSMUSG00000001642, ENSMUSG00000022474, ENSMUSG00000029762, ENSMUSG00000030695, ENSMUSG00000021456, ENSMUSG00000052131, ENSMUSG00000027227	183	29	2724	4.62	0.549
64	UP_KEYWORDS	Glycolysis	7	2	0.0004971	ENSMUSG00000020277, ENSMUSG00000025236, ENSMUSG00000032294, ENSMUSG00000023456, ENSMUSG00000036427, ENSMUSG00000062070, ENSMUSG00000030695	351	20	6445	6.43	0.65
65	GOTERM_BP_ALL	GO:0046394~carboxylic acid biosynthetic process	17	4.8	0.0003755	ENSMUSG00000032294, ENSMUSG00000026003, ENSMUSG00000028937, ENSMUSG00000028964, ENSMUSG00000028692, ENSMUSG00000026820, ENSMUSG00000063229, ENSMUSG00000021707, ENSMUSG00000022571, ENSMUSG00000031483, ENSMUSG00000033307, ENSMUSG00000021048, ENSMUSG00000025068, ENSMUSG00000030869, ENSMUSG00000030934, ENSMUSG00000018574, ENSMUSG00000072946	329	110	5843	2.74	0.704
66	GOTERM_BP_FAT	GO:0046394~carboxylic acid biosynthetic process	17	4.8	0.0003819	ENSMUSG00000032294, ENSMUSG00000026003, ENSMUSG00000028937, ENSMUSG00000028964, ENSMUSG00000028692, ENSMUSG00000026820, ENSMUSG00000063229, ENSMUSG00000021707, ENSMUSG00000022571, ENSMUSG00000031483, ENSMUSG00000033307, ENSMUSG00000021048, ENSMUSG00000025068, ENSMUSG00000030869, ENSMUSG00000030934, ENSMUSG00000018574, ENSMUSG00000072946	327	110	5798	2.74	0.715
67	GOTERM_BP_ALL	GO:0044711~single-organism biosynthetic process	46	13	0.0004153	ENSMUSG00000032294, ENSMUSG00000023456, ENSMUSG00000027531, ENSMUSG00000026003, ENSMUSG00000028964, ENSMUSG00000028692, ENSMUSG00000021707, ENSMUSG00000026820, ENSMUSG00000063229, ENSMUSG00000022571, ENSMUSG00000062070, ENSMUSG00000031483, ENSMUSG00000021456, ENSMUSG00000033307, ENSMUSG00000025068, ENSMUSG00000019139, ENSMUSG00000024052, ENSMUSG00000018574, ENSMUSG00000025630, ENSMUSG00000026827,…	329	484	5843	1.69	0.779
68	GOTERM_MF_ALL	GO:0016614~oxidoreductase activity, acting on CH-OH group of donors	14	4	0.0005988	ENSMUSG00000020321, ENSMUSG00000022613, ENSMUSG00000028692, ENSMUSG00000063229, ENSMUSG00000066441, ENSMUSG00000029762, ENSMUSG00000001642, ENSMUSG00000026827, ENSMUSG00000003500, ENSMUSG00000025950, ENSMUSG00000072946, ENSMUSG00000052131, ENSMUSG00000028138, ENSMUSG00000027227	323	81	5633	3.01	0.927
69	GOTERM_MF_FAT	GO:0016614~oxidoreductase activity, acting on CH-OH group of donors	14	4	0.0006152	ENSMUSG00000020321, ENSMUSG00000022613, ENSMUSG00000028692, ENSMUSG00000063229, ENSMUSG00000066441, ENSMUSG00000029762, ENSMUSG00000001642, ENSMUSG00000026827, ENSMUSG00000003500, ENSMUSG00000025950, ENSMUSG00000072946, ENSMUSG00000052131, ENSMUSG00000028138, ENSMUSG00000027227	314	81	5458	3	0.95
70	GOTERM_MF_DIRECT	GO:0016853~isomerase activity	14	4	0.0006758	ENSMUSG00000071866, ENSMUSG00000023456, ENSMUSG00000026820, ENSMUSG00000032966, ENSMUSG00000022474, ENSMUSG00000025791, ENSMUSG00000022844, ENSMUSG00000033307, ENSMUSG00000019139, ENSMUSG00000036427, ENSMUSG00000031387, ENSMUSG00000062908, ENSMUSG00000020571, ENSMUSG00000001555	323	82	5633	2.98	0.99
71	KEGG_PATHWAY	mmu01130:Biosynthesis of antibiotics	23	6.6	0.0008363	ENSMUSG00000025236, ENSMUSG00000032294, ENSMUSG00000023456, ENSMUSG00000020321, ENSMUSG00000028692, ENSMUSG00000063229, ENSMUSG00000025791, ENSMUSG00000062070, ENSMUSG00000022571, ENSMUSG00000061838, ENSMUSG00000029455, ENSMUSG00000021456, ENSMUSG00000043207, ENSMUSG00000019139, ENSMUSG00000020277, ENSMUSG00000030934, ENSMUSG00000036427, ENSMUSG00000062908, ENSMUSG00000024827, ENSMUSG00000025950,…	183	162	2724	2.11	1.06
72	GOTERM_BP_ALL	GO:0046185~aldehyde catabolic process	5	1.4	0.00057	ENSMUSG00000024026, ENSMUSG00000036427, ENSMUSG00000028692, ENSMUSG00000028964, ENSMUSG00000028138	329	8	5843	11.1	1.07
73	GOTERM_BP_FAT	GO:0046185~aldehyde catabolic process	5	1.4	0.0005735	ENSMUSG00000024026, ENSMUSG00000036427, ENSMUSG00000028692, ENSMUSG00000028964, ENSMUSG00000028138	327	8	5798	11.1	1.07
74	GOTERM_CC_ALL	GO:0044444~cytoplasmic part	217	62	0.0007874	ENSMUSG00000071866, ENSMUSG00000061665, ENSMUSG00000034432, ENSMUSG00000036435, ENSMUSG00000020260, ENSMUSG00000067847, ENSMUSG00000042032, ENSMUSG00000072946, ENSMUSG00000021125, ENSMUSG00000027500, ENSMUSG00000046671, ENSMUSG00000024646, ENSMUSG00000035297, ENSMUSG00000002900, ENSMUSG00000024357, ENSMUSG00000020900, ENSMUSG00000041879, ENSMUSG00000030934, ENSMUSG00000003363, ENSMUSG00000020803,…	341	3370	6110	1.15	1.16
75	GOTERM_BP_ALL	GO:0016053~organic acid biosynthetic process	17	4.8	0.0006236	ENSMUSG00000032294, ENSMUSG00000026003, ENSMUSG00000028937, ENSMUSG00000028964, ENSMUSG00000028692, ENSMUSG00000026820, ENSMUSG00000063229, ENSMUSG00000021707, ENSMUSG00000022571, ENSMUSG00000031483, ENSMUSG00000033307, ENSMUSG00000021048, ENSMUSG00000025068, ENSMUSG00000030869, ENSMUSG00000030934, ENSMUSG00000018574, ENSMUSG00000072946	329	115	5843	2.63	1.17
76	GOTERM_BP_FAT	GO:0016053~organic acid biosynthetic process	17	4.8	0.000634	ENSMUSG00000032294, ENSMUSG00000026003, ENSMUSG00000028937, ENSMUSG00000028964, ENSMUSG00000028692, ENSMUSG00000026820, ENSMUSG00000063229, ENSMUSG00000021707, ENSMUSG00000022571, ENSMUSG00000031483, ENSMUSG00000033307, ENSMUSG00000021048, ENSMUSG00000025068, ENSMUSG00000030869, ENSMUSG00000030934, ENSMUSG00000018574, ENSMUSG00000072946	327	115	5798	2.62	1.18
77	GOTERM_BP_ALL	GO:1901615~organic hydroxy compound metabolic process	18	5.1	0.0006694	ENSMUSG00000023456, ENSMUSG00000027531, ENSMUSG00000022613, ENSMUSG00000028964, ENSMUSG00000066441, ENSMUSG00000028048, ENSMUSG00000029762, ENSMUSG00000029455, ENSMUSG00000031483, ENSMUSG00000019139, ENSMUSG00000001666, ENSMUSG00000001642, ENSMUSG00000025630, ENSMUSG00000026827, ENSMUSG00000020609, ENSMUSG00000010660, ENSMUSG00000028138, ENSMUSG00000027227	329	127	5843	2.52	1.25
78	GOTERM_BP_ALL	GO:0044248~cellular catabolic process	62	18	0.0006761	ENSMUSG00000070327, ENSMUSG00000046139, ENSMUSG00000031161, ENSMUSG00000023456, ENSMUSG00000061665, ENSMUSG00000056851, ENSMUSG00000028194, ENSMUSG00000079477, ENSMUSG00000031483, ENSMUSG00000033307, ENSMUSG00000025068, ENSMUSG00000031010, ENSMUSG00000024052, ENSMUSG00000031683, ENSMUSG00000018574, ENSMUSG00000024827, ENSMUSG00000017760, ENSMUSG00000020267, ENSMUSG00000028601, ENSMUSG00000021125,…	329	729	5843	1.51	1.26
79	GOTERM_BP_FAT	GO:1901615~organic hydroxy compound metabolic process	18	5.1	0.0006809	ENSMUSG00000023456, ENSMUSG00000027531, ENSMUSG00000022613, ENSMUSG00000028964, ENSMUSG00000066441, ENSMUSG00000028048, ENSMUSG00000029762, ENSMUSG00000029455, ENSMUSG00000031483, ENSMUSG00000019139, ENSMUSG00000001666, ENSMUSG00000001642, ENSMUSG00000025630, ENSMUSG00000026827, ENSMUSG00000020609, ENSMUSG00000010660, ENSMUSG00000028138, ENSMUSG00000027227	327	127	5798	2.51	1.27
80	GOTERM_BP_FAT	GO:0044248~cellular catabolic process	62	18	0.0006984	ENSMUSG00000070327, ENSMUSG00000046139, ENSMUSG00000031161, ENSMUSG00000023456, ENSMUSG00000061665, ENSMUSG00000056851, ENSMUSG00000028194, ENSMUSG00000079477, ENSMUSG00000031483, ENSMUSG00000033307, ENSMUSG00000025068, ENSMUSG00000031010, ENSMUSG00000024052, ENSMUSG00000031683, ENSMUSG00000018574, ENSMUSG00000024827, ENSMUSG00000017760, ENSMUSG00000020267, ENSMUSG00000028601, ENSMUSG00000021125,…	327	729	5798	1.51	1.3
81	GOTERM_MF_DIRECT	GO:0016491~oxidoreductase activity	32	9.1	0.0008894	ENSMUSG00000026003, ENSMUSG00000040943, ENSMUSG00000028692, ENSMUSG00000021707, ENSMUSG00000063229, ENSMUSG00000066441, ENSMUSG00000043155, ENSMUSG00000022571, ENSMUSG00000029762, ENSMUSG00000029455, ENSMUSG00000038773, ENSMUSG00000025068, ENSMUSG00000018574, ENSMUSG00000024827, ENSMUSG00000026827, ENSMUSG00000039745, ENSMUSG00000072946, ENSMUSG00000052131, ENSMUSG00000028138, ENSMUSG00000007603,…	323	301	5633	1.85	1.3
82	GOTERM_BP_DIRECT	GO:0006096~glycolytic process	7	2	0.00079	ENSMUSG00000020277, ENSMUSG00000025236, ENSMUSG00000032294, ENSMUSG00000023456, ENSMUSG00000036427, ENSMUSG00000062070, ENSMUSG00000030695	329	21	5843	5.92	1.33
83	GOTERM_BP_ALL	GO:0055086~nucleobase-containing small molecule metabolic process	32	9.1	0.0007389	ENSMUSG00000032294, ENSMUSG00000023456, ENSMUSG00000040943, ENSMUSG00000028964, ENSMUSG00000021707, ENSMUSG00000063229, ENSMUSG00000024248, ENSMUSG00000062070, ENSMUSG00000022571, ENSMUSG00000033307, ENSMUSG00000025630, ENSMUSG00000020267, ENSMUSG00000026827, ENSMUSG00000026558, ENSMUSG00000025236, ENSMUSG00000032633, ENSMUSG00000028937, ENSMUSG00000029777, ENSMUSG00000020321, ENSMUSG00000020736,…	329	303	5843	1.88	1.38
84	GOTERM_BP_FAT	GO:0055086~nucleobase-containing small molecule metabolic process	32	9.1	0.0007576	ENSMUSG00000032294, ENSMUSG00000023456, ENSMUSG00000040943, ENSMUSG00000028964, ENSMUSG00000021707, ENSMUSG00000063229, ENSMUSG00000024248, ENSMUSG00000062070, ENSMUSG00000022571, ENSMUSG00000033307, ENSMUSG00000025630, ENSMUSG00000020267, ENSMUSG00000026827, ENSMUSG00000026558, ENSMUSG00000025236, ENSMUSG00000032633, ENSMUSG00000028937, ENSMUSG00000029777, ENSMUSG00000020321, ENSMUSG00000020736,…	327	303	5798	1.87	1.41
85	GOTERM_BP_ALL	GO:0005996~monosaccharide metabolic process	16	4.6	0.0008463	ENSMUSG00000032295, ENSMUSG00000032294, ENSMUSG00000023456, ENSMUSG00000063229, ENSMUSG00000022474, ENSMUSG00000025791, ENSMUSG00000062070, ENSMUSG00000021456, ENSMUSG00000020260, ENSMUSG00000025006, ENSMUSG00000036427, ENSMUSG00000001642, ENSMUSG00000062908, ENSMUSG00000026827, ENSMUSG00000030695, ENSMUSG00000027227	329	107	5843	2.66	1.58
86	GOTERM_BP_ALL	GO:0016051~carbohydrate biosynthetic process	12	3.4	0.0008588	ENSMUSG00000025006, ENSMUSG00000023456, ENSMUSG00000027531, ENSMUSG00000036427, ENSMUSG00000001642, ENSMUSG00000062908, ENSMUSG00000026827, ENSMUSG00000062070, ENSMUSG00000010660, ENSMUSG00000021456, ENSMUSG00000019139, ENSMUSG00000027227	329	65	5843	3.28	1.6
87	GOTERM_BP_FAT	GO:0005996~monosaccharide metabolic process	16	4.6	0.0008597	ENSMUSG00000032295, ENSMUSG00000032294, ENSMUSG00000023456, ENSMUSG00000063229, ENSMUSG00000022474, ENSMUSG00000025791, ENSMUSG00000062070, ENSMUSG00000021456, ENSMUSG00000020260, ENSMUSG00000025006, ENSMUSG00000036427, ENSMUSG00000001642, ENSMUSG00000062908, ENSMUSG00000026827, ENSMUSG00000030695, ENSMUSG00000027227	327	107	5798	2.65	1.6
88	GOTERM_BP_FAT	GO:0016051~carbohydrate biosynthetic process	12	3.4	0.0008699	ENSMUSG00000025006, ENSMUSG00000023456, ENSMUSG00000027531, ENSMUSG00000036427, ENSMUSG00000001642, ENSMUSG00000062908, ENSMUSG00000026827, ENSMUSG00000062070, ENSMUSG00000010660, ENSMUSG00000021456, ENSMUSG00000019139, ENSMUSG00000027227	327	65	5798	3.27	1.62
89	GOTERM_MF_ALL	GO:0008106~alcohol dehydrogenase (NADP+) activity	5	1.4	0.00105	ENSMUSG00000001642, ENSMUSG00000028692, ENSMUSG00000066441, ENSMUSG00000029762, ENSMUSG00000052131	323	9	5633	9.69	1.62
90	GOTERM_MF_FAT	GO:0008106~alcohol dehydrogenase (NADP+) activity	5	1.4	0.001062	ENSMUSG00000001642, ENSMUSG00000028692, ENSMUSG00000066441, ENSMUSG00000029762, ENSMUSG00000052131	314	9	5458	9.66	1.64
91	UP_KEYWORDS	Isomerase	13	3.7	0.00129	ENSMUSG00000071866, ENSMUSG00000023456, ENSMUSG00000036427, ENSMUSG00000031387, ENSMUSG00000026820, ENSMUSG00000032966, ENSMUSG00000022474, ENSMUSG00000020571, ENSMUSG00000022844, ENSMUSG00000025791, ENSMUSG00000001555, ENSMUSG00000033307, ENSMUSG00000019139	351	81	6445	2.95	1.68
92	GOTERM_BP_ALL	GO:0016042~lipid catabolic process	17	4.8	0.001	ENSMUSG00000000594, ENSMUSG00000026003, ENSMUSG00000028937, ENSMUSG00000037697, ENSMUSG00000028048, ENSMUSG00000079477, ENSMUSG00000029762, ENSMUSG00000018965, ENSMUSG00000024052, ENSMUSG00000018574, ENSMUSG00000062908, ENSMUSG00000003363, ENSMUSG00000020609, ENSMUSG00000025950, ENSMUSG00000028601, ENSMUSG00000039206, ENSMUSG00000010660	329	120	5843	2.52	1.87
93	GOTERM_BP_FAT	GO:0016042~lipid catabolic process	17	4.8	0.001017	ENSMUSG00000000594, ENSMUSG00000026003, ENSMUSG00000028937, ENSMUSG00000037697, ENSMUSG00000028048, ENSMUSG00000079477, ENSMUSG00000029762, ENSMUSG00000018965, ENSMUSG00000024052, ENSMUSG00000018574, ENSMUSG00000062908, ENSMUSG00000003363, ENSMUSG00000020609, ENSMUSG00000025950, ENSMUSG00000028601, ENSMUSG00000039206, ENSMUSG00000010660	327	120	5798	2.51	1.89
94	GOTERM_BP_ALL	GO:0019751~polyol metabolic process	9	2.6	0.001204	ENSMUSG00000023456, ENSMUSG00000027531, ENSMUSG00000001642, ENSMUSG00000022613, ENSMUSG00000028048, ENSMUSG00000026827, ENSMUSG00000010660, ENSMUSG00000019139, ENSMUSG00000027227	329	39	5843	4.1	2.24
95	GOTERM_BP_FAT	GO:0019751~polyol metabolic process	9	2.6	0.001216	ENSMUSG00000023456, ENSMUSG00000027531, ENSMUSG00000001642, ENSMUSG00000022613, ENSMUSG00000028048, ENSMUSG00000026827, ENSMUSG00000010660, ENSMUSG00000019139, ENSMUSG00000027227	327	39	5798	4.09	2.26
96	GOTERM_MF_ALL	GO:0016853~isomerase activity	15	4.3	0.001503	ENSMUSG00000071866, ENSMUSG00000023456, ENSMUSG00000026820, ENSMUSG00000032966, ENSMUSG00000022474, ENSMUSG00000025791, ENSMUSG00000022844, ENSMUSG00000033307, ENSMUSG00000019139, ENSMUSG00000036427, ENSMUSG00000031387, ENSMUSG00000062908, ENSMUSG00000071660, ENSMUSG00000020571, ENSMUSG00000001555	323	100	5633	2.62	2.31
97	GOTERM_MF_FAT	GO:0016853~isomerase activity	15	4.3	0.001544	ENSMUSG00000071866, ENSMUSG00000023456, ENSMUSG00000026820, ENSMUSG00000032966, ENSMUSG00000022474, ENSMUSG00000025791, ENSMUSG00000022844, ENSMUSG00000033307, ENSMUSG00000019139, ENSMUSG00000036427, ENSMUSG00000031387, ENSMUSG00000062908, ENSMUSG00000071660, ENSMUSG00000020571, ENSMUSG00000001555	314	100	5458	2.61	2.37
98	GOTERM_MF_DIRECT	GO:0098641~cadherin binding involved in cell-cell adhesion	26	7.4	0.001676	ENSMUSG00000032294, ENSMUSG00000021037, ENSMUSG00000061665, ENSMUSG00000055044, ENSMUSG00000028964, ENSMUSG00000063229, ENSMUSG00000020849, ENSMUSG00000026860, ENSMUSG00000018326, ENSMUSG00000034101, ENSMUSG00000002365, ENSMUSG00000016664, ENSMUSG00000045394, ENSMUSG00000020458, ENSMUSG00000028419, ENSMUSG00000018417, ENSMUSG00000020671, ENSMUSG00000032382, ENSMUSG00000006932, ENSMUSG00000028851,…	323	234	5633	1.94	2.44
99	GOTERM_MF_ALL	GO:0098641~cadherin binding involved in cell-cell adhesion	26	7.4	0.001676	ENSMUSG00000032294, ENSMUSG00000021037, ENSMUSG00000061665, ENSMUSG00000055044, ENSMUSG00000028964, ENSMUSG00000063229, ENSMUSG00000020849, ENSMUSG00000026860, ENSMUSG00000018326, ENSMUSG00000034101, ENSMUSG00000002365, ENSMUSG00000016664, ENSMUSG00000045394, ENSMUSG00000020458, ENSMUSG00000028419, ENSMUSG00000018417, ENSMUSG00000020671, ENSMUSG00000032382, ENSMUSG00000006932, ENSMUSG00000028851,…	323	234	5633	1.94	2.57
100	GOTERM_BP_ALL	GO:0019318~hexose metabolic process	15	4.3	0.001399	ENSMUSG00000032295, ENSMUSG00000032294, ENSMUSG00000023456, ENSMUSG00000063229, ENSMUSG00000022474, ENSMUSG00000025791, ENSMUSG00000062070, ENSMUSG00000021456, ENSMUSG00000020260, ENSMUSG00000025006, ENSMUSG00000036427, ENSMUSG00000062908, ENSMUSG00000026827, ENSMUSG00000030695, ENSMUSG00000027227	329	101	5843	2.64	2.6
101	GOTERM_BP_DIRECT	GO:0006094~gluconeogenesis	5	1.4	0.001563	ENSMUSG00000023456, ENSMUSG00000036427, ENSMUSG00000026827, ENSMUSG00000062070, ENSMUSG00000021456	329	10	5843	8.88	2.61
102	GOTERM_BP_FAT	GO:0019318~hexose metabolic process	15	4.3	0.00142	ENSMUSG00000032295, ENSMUSG00000032294, ENSMUSG00000023456, ENSMUSG00000063229, ENSMUSG00000022474, ENSMUSG00000025791, ENSMUSG00000062070, ENSMUSG00000021456, ENSMUSG00000020260, ENSMUSG00000025006, ENSMUSG00000036427, ENSMUSG00000062908, ENSMUSG00000026827, ENSMUSG00000030695, ENSMUSG00000027227	327	101	5798	2.63	2.63
103	GOTERM_MF_FAT	GO:0098641~cadherin binding involved in cell-cell adhesion	26	7.4	0.001737	ENSMUSG00000032294, ENSMUSG00000021037, ENSMUSG00000061665, ENSMUSG00000055044, ENSMUSG00000028964, ENSMUSG00000063229, ENSMUSG00000020849, ENSMUSG00000026860, ENSMUSG00000018326, ENSMUSG00000034101, ENSMUSG00000002365, ENSMUSG00000016664, ENSMUSG00000045394, ENSMUSG00000020458, ENSMUSG00000028419, ENSMUSG00000018417, ENSMUSG00000020671, ENSMUSG00000032382, ENSMUSG00000006932, ENSMUSG00000028851,…	314	234	5458	1.93	2.66
104	GOTERM_MF_ALL	GO:0098632~protein binding involved in cell-cell adhesion	26	7.4	0.001779	ENSMUSG00000032294, ENSMUSG00000021037, ENSMUSG00000061665, ENSMUSG00000055044, ENSMUSG00000028964, ENSMUSG00000063229, ENSMUSG00000020849, ENSMUSG00000026860, ENSMUSG00000018326, ENSMUSG00000034101, ENSMUSG00000002365, ENSMUSG00000016664, ENSMUSG00000045394, ENSMUSG00000020458, ENSMUSG00000028419, ENSMUSG00000018417, ENSMUSG00000020671, ENSMUSG00000032382, ENSMUSG00000006932, ENSMUSG00000028851,…	323	235	5633	1.93	2.73
105	GOTERM_MF_ALL	GO:0098631~protein binding involved in cell adhesion	26	7.4	0.001779	ENSMUSG00000032294, ENSMUSG00000021037, ENSMUSG00000061665, ENSMUSG00000055044, ENSMUSG00000028964, ENSMUSG00000063229, ENSMUSG00000020849, ENSMUSG00000026860, ENSMUSG00000018326, ENSMUSG00000034101, ENSMUSG00000002365, ENSMUSG00000016664, ENSMUSG00000045394, ENSMUSG00000020458, ENSMUSG00000028419, ENSMUSG00000018417, ENSMUSG00000020671, ENSMUSG00000032382, ENSMUSG00000006932, ENSMUSG00000028851,…	323	235	5633	1.93	2.73
106	GOTERM_MF_FAT	GO:0098632~protein binding involved in cell-cell adhesion	26	7.4	0.001847	ENSMUSG00000032294, ENSMUSG00000021037, ENSMUSG00000061665, ENSMUSG00000055044, ENSMUSG00000028964, ENSMUSG00000063229, ENSMUSG00000020849, ENSMUSG00000026860, ENSMUSG00000018326, ENSMUSG00000034101, ENSMUSG00000002365, ENSMUSG00000016664, ENSMUSG00000045394, ENSMUSG00000020458, ENSMUSG00000028419, ENSMUSG00000018417, ENSMUSG00000020671, ENSMUSG00000032382, ENSMUSG00000006932, ENSMUSG00000028851,…	314	235	5458	1.92	2.83
107	GOTERM_MF_FAT	GO:0098631~protein binding involved in cell adhesion	26	7.4	0.001847	ENSMUSG00000032294, ENSMUSG00000021037, ENSMUSG00000061665, ENSMUSG00000055044, ENSMUSG00000028964, ENSMUSG00000063229, ENSMUSG00000020849, ENSMUSG00000026860, ENSMUSG00000018326, ENSMUSG00000034101, ENSMUSG00000002365, ENSMUSG00000016664, ENSMUSG00000045394, ENSMUSG00000020458, ENSMUSG00000028419, ENSMUSG00000018417, ENSMUSG00000020671, ENSMUSG00000032382, ENSMUSG00000006932, ENSMUSG00000028851,…	314	235	5458	1.92	2.83
108	GOTERM_BP_DIRECT	GO:0005975~carbohydrate metabolic process	14	4	0.001722	ENSMUSG00000032295, ENSMUSG00000025236, ENSMUSG00000020321, ENSMUSG00000063229, ENSMUSG00000028048, ENSMUSG00000025791, ENSMUSG00000062070, ENSMUSG00000021456, ENSMUSG00000025579, ENSMUSG00000020260, ENSMUSG00000024026, ENSMUSG00000020277, ENSMUSG00000036427, ENSMUSG00000042684	329	92	5843	2.7	2.87
109	GOTERM_CC_ALL	GO:0005829~cytosol	85	24	0.001974	ENSMUSG00000070327, ENSMUSG00000071866, ENSMUSG00000023456, ENSMUSG00000031161, ENSMUSG00000021037, ENSMUSG00000061665, ENSMUSG00000020849, ENSMUSG00000079477, ENSMUSG00000049775, ENSMUSG00000021559, ENSMUSG00000021456, ENSMUSG00000025068, ENSMUSG00000034101, ENSMUSG00000024052, ENSMUSG00000038612, ENSMUSG00000072946, ENSMUSG00000010660, ENSMUSG00000032185, ENSMUSG00000006932, ENSMUSG00000028937,…	341	1129	6110	1.35	2.88
110	GOTERM_BP_ALL	GO:0006090~pyruvate metabolic process	10	2.8	0.001607	ENSMUSG00000020277, ENSMUSG00000025236, ENSMUSG00000032294, ENSMUSG00000023456, ENSMUSG00000036427, ENSMUSG00000063229, ENSMUSG00000026568, ENSMUSG00000062070, ENSMUSG00000033307, ENSMUSG00000030695	329	50	5843	3.55	2.98
111	GOTERM_BP_FAT	GO:0006090~pyruvate metabolic process	10	2.8	0.001624	ENSMUSG00000020277, ENSMUSG00000025236, ENSMUSG00000032294, ENSMUSG00000023456, ENSMUSG00000036427, ENSMUSG00000063229, ENSMUSG00000026568, ENSMUSG00000062070, ENSMUSG00000033307, ENSMUSG00000030695	327	50	5798	3.55	3.01
112	GOTERM_MF_ALL	GO:0016787~hydrolase activity	83	24	0.002126	ENSMUSG00000070327, ENSMUSG00000032295, ENSMUSG00000031161, ENSMUSG00000027012, ENSMUSG00000028194, ENSMUSG00000007891, ENSMUSG00000003037, ENSMUSG00000079477, ENSMUSG00000018707, ENSMUSG00000027342, ENSMUSG00000032254, ENSMUSG00000021456, ENSMUSG00000031010, ENSMUSG00000024052, ENSMUSG00000026730, ENSMUSG00000017760, ENSMUSG00000020267, ENSMUSG00000079260, ENSMUSG00000032042, ENSMUSG00000020671,…	323	1073	5633	1.35	3.25
113	GOTERM_BP_ALL	GO:0055114~oxidation-reduction process	43	12	0.001813	ENSMUSG00000026003, ENSMUSG00000040943, ENSMUSG00000028692, ENSMUSG00000028964, ENSMUSG00000037938, ENSMUSG00000021707, ENSMUSG00000063229, ENSMUSG00000043155, ENSMUSG00000066441, ENSMUSG00000022571, ENSMUSG00000029762, ENSMUSG00000029455, ENSMUSG00000038773, ENSMUSG00000025068, ENSMUSG00000025579, ENSMUSG00000018574, ENSMUSG00000024827, ENSMUSG00000026827, ENSMUSG00000039745, ENSMUSG00000072946,…	329	475	5843	1.61	3.36
114	GOTERM_CC_ALL	GO:0045121~membrane raft	17	4.8	0.002339	ENSMUSG00000031161, ENSMUSG00000006932, ENSMUSG00000028964, ENSMUSG00000007891, ENSMUSG00000063358, ENSMUSG00000062070, ENSMUSG00000031483, ENSMUSG00000034101, ENSMUSG00000032058, ENSMUSG00000025006, ENSMUSG00000000303, ENSMUSG00000073411, ENSMUSG00000016664, ENSMUSG00000017774, ENSMUSG00000043411, ENSMUSG00000010660, ENSMUSG00000063065	341	131	6110	2.33	3.41
115	GOTERM_CC_ALL	GO:0098857~membrane microdomain	17	4.8	0.002339	ENSMUSG00000031161, ENSMUSG00000006932, ENSMUSG00000028964, ENSMUSG00000007891, ENSMUSG00000063358, ENSMUSG00000062070, ENSMUSG00000031483, ENSMUSG00000034101, ENSMUSG00000032058, ENSMUSG00000025006, ENSMUSG00000000303, ENSMUSG00000073411, ENSMUSG00000016664, ENSMUSG00000017774, ENSMUSG00000043411, ENSMUSG00000010660, ENSMUSG00000063065	341	131	6110	2.33	3.41
116	GOTERM_BP_FAT	GO:0055114~oxidation-reduction process	43	12	0.001854	ENSMUSG00000026003, ENSMUSG00000040943, ENSMUSG00000028692, ENSMUSG00000028964, ENSMUSG00000037938, ENSMUSG00000021707, ENSMUSG00000063229, ENSMUSG00000043155, ENSMUSG00000066441, ENSMUSG00000022571, ENSMUSG00000029762, ENSMUSG00000029455, ENSMUSG00000038773, ENSMUSG00000025068, ENSMUSG00000025579, ENSMUSG00000018574, ENSMUSG00000024827, ENSMUSG00000026827, ENSMUSG00000039745, ENSMUSG00000072946,…	327	475	5798	1.61	3.42
117	KEGG_PATHWAY	mmu00040:Pentose and glucuronate interconversions	6	1.7	0.003003	ENSMUSG00000001642, ENSMUSG00000028692, ENSMUSG00000029762, ENSMUSG00000029455, ENSMUSG00000052131, ENSMUSG00000027227	183	16	2724	5.58	3.75
118	GOTERM_BP_ALL	GO:0006066~alcohol metabolic process	15	4.3	0.002043	ENSMUSG00000023456, ENSMUSG00000027531, ENSMUSG00000022613, ENSMUSG00000066441, ENSMUSG00000028048, ENSMUSG00000029762, ENSMUSG00000029455, ENSMUSG00000031483, ENSMUSG00000019139, ENSMUSG00000001642, ENSMUSG00000026827, ENSMUSG00000020609, ENSMUSG00000010660, ENSMUSG00000028138, ENSMUSG00000027227	329	105	5843	2.54	3.77
119	GOTERM_BP_FAT	GO:0006066~alcohol metabolic process	15	4.3	0.002072	ENSMUSG00000023456, ENSMUSG00000027531, ENSMUSG00000022613, ENSMUSG00000066441, ENSMUSG00000028048, ENSMUSG00000029762, ENSMUSG00000029455, ENSMUSG00000031483, ENSMUSG00000019139, ENSMUSG00000001642, ENSMUSG00000026827, ENSMUSG00000020609, ENSMUSG00000010660, ENSMUSG00000028138, ENSMUSG00000027227	327	105	5798	2.53	3.82
120	GOTERM_MF_ALL	GO:0045296~cadherin binding	26	7.4	0.002524	ENSMUSG00000032294, ENSMUSG00000021037, ENSMUSG00000061665, ENSMUSG00000055044, ENSMUSG00000028964, ENSMUSG00000063229, ENSMUSG00000020849, ENSMUSG00000026860, ENSMUSG00000018326, ENSMUSG00000034101, ENSMUSG00000002365, ENSMUSG00000016664, ENSMUSG00000045394, ENSMUSG00000020458, ENSMUSG00000028419, ENSMUSG00000018417, ENSMUSG00000020671, ENSMUSG00000032382, ENSMUSG00000006932, ENSMUSG00000028851,…	323	241	5633	1.88	3.85
121	GOTERM_MF_FAT	GO:0045296~cadherin binding	26	7.4	0.002611	ENSMUSG00000032294, ENSMUSG00000021037, ENSMUSG00000061665, ENSMUSG00000055044, ENSMUSG00000028964, ENSMUSG00000063229, ENSMUSG00000020849, ENSMUSG00000026860, ENSMUSG00000018326, ENSMUSG00000034101, ENSMUSG00000002365, ENSMUSG00000016664, ENSMUSG00000045394, ENSMUSG00000020458, ENSMUSG00000028419, ENSMUSG00000018417, ENSMUSG00000020671, ENSMUSG00000032382, ENSMUSG00000006932, ENSMUSG00000028851,…	314	241	5458	1.88	3.97
122	GOTERM_CC_DIRECT	GO:0005913~cell-cell adherens junction	26	7.4	0.002924	ENSMUSG00000032294, ENSMUSG00000021037, ENSMUSG00000061665, ENSMUSG00000055044, ENSMUSG00000028964, ENSMUSG00000063229, ENSMUSG00000020849, ENSMUSG00000026860, ENSMUSG00000018326, ENSMUSG00000034101, ENSMUSG00000002365, ENSMUSG00000016664, ENSMUSG00000020458, ENSMUSG00000028419, ENSMUSG00000018417, ENSMUSG00000020671, ENSMUSG00000032382, ENSMUSG00000006932, ENSMUSG00000028851, ENSMUSG00000034484,…	341	250	6110	1.86	4
123	GOTERM_BP_DIRECT	GO:0055114~oxidation-reduction process	34	9.7	0.002569	ENSMUSG00000026003, ENSMUSG00000040943, ENSMUSG00000028692, ENSMUSG00000021707, ENSMUSG00000063229, ENSMUSG00000043155, ENSMUSG00000066441, ENSMUSG00000022571, ENSMUSG00000029762, ENSMUSG00000029455, ENSMUSG00000038773, ENSMUSG00000025068, ENSMUSG00000018574, ENSMUSG00000024827, ENSMUSG00000026827, ENSMUSG00000039745, ENSMUSG00000072946, ENSMUSG00000052131, ENSMUSG00000028138, ENSMUSG00000007603,…	329	355	5843	1.7	4.25
124	GOTERM_BP_ALL	GO:0009987~cellular process	318	91	0.002338	ENSMUSG00000071866, ENSMUSG00000061665, ENSMUSG00000034432, ENSMUSG00000036435, ENSMUSG00000018707, ENSMUSG00000032254, ENSMUSG00000020260, ENSMUSG00000026730, ENSMUSG00000067847, ENSMUSG00000040034, ENSMUSG00000020267, ENSMUSG00000042032, ENSMUSG00000072946, ENSMUSG00000062380, ENSMUSG00000021125, ENSMUSG00000001524, ENSMUSG00000032633, ENSMUSG00000020409, ENSMUSG00000027500, ENSMUSG00000046671,…	329	5428	5843	1.04	4.31
125	GOTERM_CC_DIRECT	GO:0005615~extracellular space	24	6.8	0.003226	ENSMUSG00000071866, ENSMUSG00000023456, ENSMUSG00000032113, ENSMUSG00000020321, ENSMUSG00000028692, ENSMUSG00000027562, ENSMUSG00000007891, ENSMUSG00000028048, ENSMUSG00000034708, ENSMUSG00000032436, ENSMUSG00000004897, ENSMUSG00000002900, ENSMUSG00000022797, ENSMUSG00000033307, ENSMUSG00000024357, ENSMUSG00000004207, ENSMUSG00000025351, ENSMUSG00000036427, ENSMUSG00000001642, ENSMUSG00000036528,…	341	225	6110	1.91	4.4
126	GOTERM_CC_FAT	GO:0045121~membrane raft	17	4.8	0.003224	ENSMUSG00000031161, ENSMUSG00000006932, ENSMUSG00000028964, ENSMUSG00000007891, ENSMUSG00000063358, ENSMUSG00000062070, ENSMUSG00000031483, ENSMUSG00000034101, ENSMUSG00000032058, ENSMUSG00000025006, ENSMUSG00000000303, ENSMUSG00000073411, ENSMUSG00000016664, ENSMUSG00000017774, ENSMUSG00000043411, ENSMUSG00000010660, ENSMUSG00000063065	318	131	5511	2.25	4.62
127	GOTERM_CC_FAT	GO:0098857~membrane microdomain	17	4.8	0.003224	ENSMUSG00000031161, ENSMUSG00000006932, ENSMUSG00000028964, ENSMUSG00000007891, ENSMUSG00000063358, ENSMUSG00000062070, ENSMUSG00000031483, ENSMUSG00000034101, ENSMUSG00000032058, ENSMUSG00000025006, ENSMUSG00000000303, ENSMUSG00000073411, ENSMUSG00000016664, ENSMUSG00000017774, ENSMUSG00000043411, ENSMUSG00000010660, ENSMUSG00000063065	318	131	5511	2.25	4.62
128	GOTERM_MF_DIRECT	GO:0004032~alditol:NADP+ 1-oxidoreductase activity	4	1.1	0.003252	ENSMUSG00000001642, ENSMUSG00000028692, ENSMUSG00000029762, ENSMUSG00000052131	323	6	5633	11.6	4.68
129	GOTERM_MF_ALL	GO:0004032~alditol:NADP+ 1-oxidoreductase activity	4	1.1	0.003252	ENSMUSG00000001642, ENSMUSG00000028692, ENSMUSG00000029762, ENSMUSG00000052131	323	6	5633	11.6	4.94
130	UP_KEYWORDS	NADP	13	3.7	0.003871	ENSMUSG00000001642, ENSMUSG00000028692, ENSMUSG00000021707, ENSMUSG00000066441, ENSMUSG00000022571, ENSMUSG00000042032, ENSMUSG00000039745, ENSMUSG00000029762, ENSMUSG00000072946, ENSMUSG00000025950, ENSMUSG00000008435, ENSMUSG00000052131, ENSMUSG00000021048	351	92	6445	2.59	4.96
131	GOTERM_MF_FAT	GO:0004032~alditol:NADP+ 1-oxidoreductase activity	4	1.1	0.003281	ENSMUSG00000001642, ENSMUSG00000028692, ENSMUSG00000029762, ENSMUSG00000052131	314	6	5458	11.6	4.97
132	GOTERM_BP_ALL	GO:0046031~ADP metabolic process	9	2.6	0.002714	ENSMUSG00000020277, ENSMUSG00000025236, ENSMUSG00000032294, ENSMUSG00000023456, ENSMUSG00000036427, ENSMUSG00000063229, ENSMUSG00000062070, ENSMUSG00000033307, ENSMUSG00000030695	329	44	5843	3.63	4.99

## Sheet: all_DE_proteins
Functional Analysis with DAVID.
	Category	Term	Count	%	Pvalue	Genes	List_Total	Pop_Hits	Pop_Total	Fold_Enrichment	FDR
1	GOTERM_CC_DIRECT	GO:0070062~extracellular exosome	161	33	2.061e-11	ENSMUSG00000071866, ENSMUSG00000023456, ENSMUSG00000061665, ENSMUSG00000034432, ENSMUSG00000040234, ENSMUSG00000060743, ENSMUSG00000025791, ENSMUSG00000018707, ENSMUSG00000028156, ENSMUSG00000021456, ENSMUSG00000033307, ENSMUSG00000025068, ENSMUSG00000034101, ENSMUSG00000026730, ENSMUSG00000029710, ENSMUSG00000020571, ENSMUSG00000020267, ENSMUSG00000032042, ENSMUSG00000042032, ENSMUSG00000023830,…	464	1324	6110	1.6	2.93e-08
2	GOTERM_CC_ALL	GO:0070062~extracellular exosome	161	33	2.061e-11	ENSMUSG00000071866, ENSMUSG00000023456, ENSMUSG00000061665, ENSMUSG00000034432, ENSMUSG00000040234, ENSMUSG00000060743, ENSMUSG00000025791, ENSMUSG00000018707, ENSMUSG00000028156, ENSMUSG00000021456, ENSMUSG00000033307, ENSMUSG00000025068, ENSMUSG00000034101, ENSMUSG00000026730, ENSMUSG00000029710, ENSMUSG00000020571, ENSMUSG00000020267, ENSMUSG00000032042, ENSMUSG00000042032, ENSMUSG00000023830,…	464	1324	6110	1.6	3.1e-08
3	GOTERM_CC_ALL	GO:1903561~extracellular vesicle	161	33	2.817e-11	ENSMUSG00000071866, ENSMUSG00000023456, ENSMUSG00000061665, ENSMUSG00000034432, ENSMUSG00000040234, ENSMUSG00000060743, ENSMUSG00000025791, ENSMUSG00000018707, ENSMUSG00000028156, ENSMUSG00000021456, ENSMUSG00000033307, ENSMUSG00000025068, ENSMUSG00000034101, ENSMUSG00000026730, ENSMUSG00000029710, ENSMUSG00000020571, ENSMUSG00000020267, ENSMUSG00000032042, ENSMUSG00000042032, ENSMUSG00000023830,…	464	1329	6110	1.6	4.23e-08
4	GOTERM_CC_ALL	GO:0043230~extracellular organelle	161	33	2.817e-11	ENSMUSG00000071866, ENSMUSG00000023456, ENSMUSG00000061665, ENSMUSG00000034432, ENSMUSG00000040234, ENSMUSG00000060743, ENSMUSG00000025791, ENSMUSG00000018707, ENSMUSG00000028156, ENSMUSG00000021456, ENSMUSG00000033307, ENSMUSG00000025068, ENSMUSG00000034101, ENSMUSG00000026730, ENSMUSG00000029710, ENSMUSG00000020571, ENSMUSG00000020267, ENSMUSG00000032042, ENSMUSG00000042032, ENSMUSG00000023830,…	464	1329	6110	1.6	4.23e-08
5	GOTERM_CC_FAT	GO:0070062~extracellular exosome	161	33	3.594e-11	ENSMUSG00000071866, ENSMUSG00000023456, ENSMUSG00000061665, ENSMUSG00000034432, ENSMUSG00000040234, ENSMUSG00000060743, ENSMUSG00000025791, ENSMUSG00000018707, ENSMUSG00000028156, ENSMUSG00000021456, ENSMUSG00000033307, ENSMUSG00000025068, ENSMUSG00000034101, ENSMUSG00000026730, ENSMUSG00000029710, ENSMUSG00000020571, ENSMUSG00000020267, ENSMUSG00000032042, ENSMUSG00000042032, ENSMUSG00000023830,…	425	1324	5511	1.58	5.35e-08
6	GOTERM_CC_FAT	GO:1903561~extracellular vesicle	161	33	4.957e-11	ENSMUSG00000071866, ENSMUSG00000023456, ENSMUSG00000061665, ENSMUSG00000034432, ENSMUSG00000040234, ENSMUSG00000060743, ENSMUSG00000025791, ENSMUSG00000018707, ENSMUSG00000028156, ENSMUSG00000021456, ENSMUSG00000033307, ENSMUSG00000025068, ENSMUSG00000034101, ENSMUSG00000026730, ENSMUSG00000029710, ENSMUSG00000020571, ENSMUSG00000020267, ENSMUSG00000032042, ENSMUSG00000042032, ENSMUSG00000023830,…	425	1329	5511	1.57	7.38e-08
7	GOTERM_CC_FAT	GO:0043230~extracellular organelle	161	33	4.957e-11	ENSMUSG00000071866, ENSMUSG00000023456, ENSMUSG00000061665, ENSMUSG00000034432, ENSMUSG00000040234, ENSMUSG00000060743, ENSMUSG00000025791, ENSMUSG00000018707, ENSMUSG00000028156, ENSMUSG00000021456, ENSMUSG00000033307, ENSMUSG00000025068, ENSMUSG00000034101, ENSMUSG00000026730, ENSMUSG00000029710, ENSMUSG00000020571, ENSMUSG00000020267, ENSMUSG00000032042, ENSMUSG00000042032, ENSMUSG00000023830,…	425	1329	5511	1.57	7.38e-08
8	GOTERM_CC_ALL	GO:0044421~extracellular region part	168	35	6.196e-10	ENSMUSG00000071866, ENSMUSG00000023456, ENSMUSG00000061665, ENSMUSG00000034432, ENSMUSG00000040234, ENSMUSG00000060743, ENSMUSG00000025791, ENSMUSG00000018707, ENSMUSG00000032254, ENSMUSG00000028156, ENSMUSG00000021456, ENSMUSG00000033307, ENSMUSG00000025068, ENSMUSG00000034101, ENSMUSG00000026730, ENSMUSG00000029710, ENSMUSG00000020571, ENSMUSG00000020267, ENSMUSG00000032042, ENSMUSG00000042032,…	464	1460	6110	1.52	9.31e-07
9	GOTERM_CC_ALL	GO:0005576~extracellular region	171	35	9.869e-10	ENSMUSG00000071866, ENSMUSG00000023456, ENSMUSG00000061665, ENSMUSG00000034432, ENSMUSG00000040234, ENSMUSG00000060743, ENSMUSG00000025791, ENSMUSG00000018707, ENSMUSG00000032254, ENSMUSG00000028156, ENSMUSG00000021456, ENSMUSG00000033307, ENSMUSG00000025068, ENSMUSG00000034101, ENSMUSG00000026730, ENSMUSG00000029710, ENSMUSG00000020571, ENSMUSG00000020267, ENSMUSG00000032042, ENSMUSG00000042032,…	464	1503	6110	1.5	1.48e-06
10	GOTERM_CC_FAT	GO:0044421~extracellular region part	168	35	1.097e-09	ENSMUSG00000071866, ENSMUSG00000023456, ENSMUSG00000061665, ENSMUSG00000034432, ENSMUSG00000040234, ENSMUSG00000060743, ENSMUSG00000025791, ENSMUSG00000018707, ENSMUSG00000032254, ENSMUSG00000028156, ENSMUSG00000021456, ENSMUSG00000033307, ENSMUSG00000025068, ENSMUSG00000034101, ENSMUSG00000026730, ENSMUSG00000029710, ENSMUSG00000020571, ENSMUSG00000020267, ENSMUSG00000032042, ENSMUSG00000042032,…	425	1460	5511	1.49	1.63e-06
11	GOTERM_CC_FAT	GO:0005576~extracellular region	171	35	1.747e-09	ENSMUSG00000071866, ENSMUSG00000023456, ENSMUSG00000061665, ENSMUSG00000034432, ENSMUSG00000040234, ENSMUSG00000060743, ENSMUSG00000025791, ENSMUSG00000018707, ENSMUSG00000032254, ENSMUSG00000028156, ENSMUSG00000021456, ENSMUSG00000033307, ENSMUSG00000025068, ENSMUSG00000034101, ENSMUSG00000026730, ENSMUSG00000029710, ENSMUSG00000020571, ENSMUSG00000020267, ENSMUSG00000032042, ENSMUSG00000042032,…	425	1503	5511	1.48	2.6e-06
12	GOTERM_BP_ALL	GO:0044712~single-organism catabolic process	60	12	1.6e-09	ENSMUSG00000023456, ENSMUSG00000032294, ENSMUSG00000028194, ENSMUSG00000079477, ENSMUSG00000031483, ENSMUSG00000033307, ENSMUSG00000021456, ENSMUSG00000024052, ENSMUSG00000018574, ENSMUSG00000024827, ENSMUSG00000020267, ENSMUSG00000020029, ENSMUSG00000028601, ENSMUSG00000010660, ENSMUSG00000021125, ENSMUSG00000028937, ENSMUSG00000034424, ENSMUSG00000020736, ENSMUSG00000018965, ENSMUSG00000020407,…	445	348	5843	2.26	3.04e-06
13	GOTERM_BP_FAT	GO:0044712~single-organism catabolic process	60	12	1.792e-09	ENSMUSG00000023456, ENSMUSG00000032294, ENSMUSG00000028194, ENSMUSG00000079477, ENSMUSG00000031483, ENSMUSG00000033307, ENSMUSG00000021456, ENSMUSG00000024052, ENSMUSG00000018574, ENSMUSG00000024827, ENSMUSG00000020267, ENSMUSG00000020029, ENSMUSG00000028601, ENSMUSG00000010660, ENSMUSG00000021125, ENSMUSG00000028937, ENSMUSG00000034424, ENSMUSG00000020736, ENSMUSG00000018965, ENSMUSG00000020407,…	443	348	5798	2.26	3.4e-06
14	GOTERM_BP_ALL	GO:0044281~small molecule metabolic process	102	21	1.38e-08	ENSMUSG00000023456, ENSMUSG00000066441, ENSMUSG00000025791, ENSMUSG00000033307, ENSMUSG00000021456, ENSMUSG00000025068, ENSMUSG00000020260, ENSMUSG00000024052, ENSMUSG00000018574, ENSMUSG00000024827, ENSMUSG00000020267, ENSMUSG00000042032, ENSMUSG00000072946, ENSMUSG00000010660, ENSMUSG00000021125, ENSMUSG00000032633, ENSMUSG00000034424, ENSMUSG00000032788, ENSMUSG00000000001, ENSMUSG00000024646,…	445	782	5843	1.71	2.62e-05
15	GOTERM_CC_ALL	GO:0031982~vesicle	176	36	4.287e-08	ENSMUSG00000071866, ENSMUSG00000023456, ENSMUSG00000061665, ENSMUSG00000034432, ENSMUSG00000040234, ENSMUSG00000060743, ENSMUSG00000025791, ENSMUSG00000018707, ENSMUSG00000038696, ENSMUSG00000028156, ENSMUSG00000021456, ENSMUSG00000033307, ENSMUSG00000025068, ENSMUSG00000034101, ENSMUSG00000051232, ENSMUSG00000026730, ENSMUSG00000029710, ENSMUSG00000020571, ENSMUSG00000020267, ENSMUSG00000032042,…	464	1635	6110	1.42	6.44e-05
16	GOTERM_CC_ALL	GO:0031988~membrane-bounded vesicle	169	35	1.474e-07	ENSMUSG00000071866, ENSMUSG00000023456, ENSMUSG00000061665, ENSMUSG00000034432, ENSMUSG00000040234, ENSMUSG00000060743, ENSMUSG00000025791, ENSMUSG00000018707, ENSMUSG00000038696, ENSMUSG00000028156, ENSMUSG00000021456, ENSMUSG00000033307, ENSMUSG00000025068, ENSMUSG00000034101, ENSMUSG00000051232, ENSMUSG00000026730, ENSMUSG00000029710, ENSMUSG00000020571, ENSMUSG00000020267, ENSMUSG00000032042,…	464	1578	6110	1.41	0.000221
17	GOTERM_CC_FAT	GO:0031988~membrane-bounded vesicle	169	35	2.651e-07	ENSMUSG00000071866, ENSMUSG00000023456, ENSMUSG00000061665, ENSMUSG00000034432, ENSMUSG00000040234, ENSMUSG00000060743, ENSMUSG00000025791, ENSMUSG00000018707, ENSMUSG00000038696, ENSMUSG00000028156, ENSMUSG00000021456, ENSMUSG00000033307, ENSMUSG00000025068, ENSMUSG00000034101, ENSMUSG00000051232, ENSMUSG00000026730, ENSMUSG00000029710, ENSMUSG00000020571, ENSMUSG00000020267, ENSMUSG00000032042,…	425	1578	5511	1.39	0.000395
18	GOTERM_BP_ALL	GO:0044282~small molecule catabolic process	33	6.8	2.568e-07	ENSMUSG00000023456, ENSMUSG00000027531, ENSMUSG00000026003, ENSMUSG00000028194, ENSMUSG00000028964, ENSMUSG00000028692, ENSMUSG00000063229, ENSMUSG00000029762, ENSMUSG00000029455, ENSMUSG00000021456, ENSMUSG00000024052, ENSMUSG00000018574, ENSMUSG00000024827, ENSMUSG00000026827, ENSMUSG00000028601, ENSMUSG00000021125, ENSMUSG00000028138, ENSMUSG00000026664, ENSMUSG00000028937, ENSMUSG00000022613,…	445	160	5843	2.71	0.000488
19	GOTERM_BP_FAT	GO:0044282~small molecule catabolic process	33	6.8	2.755e-07	ENSMUSG00000023456, ENSMUSG00000027531, ENSMUSG00000026003, ENSMUSG00000028194, ENSMUSG00000028964, ENSMUSG00000028692, ENSMUSG00000063229, ENSMUSG00000029762, ENSMUSG00000029455, ENSMUSG00000021456, ENSMUSG00000024052, ENSMUSG00000018574, ENSMUSG00000024827, ENSMUSG00000026827, ENSMUSG00000028601, ENSMUSG00000021125, ENSMUSG00000028138, ENSMUSG00000026664, ENSMUSG00000028937, ENSMUSG00000022613,…	443	160	5798	2.7	0.000523
20	GOTERM_BP_ALL	GO:0009056~catabolic process	103	21	8.958e-07	ENSMUSG00000023456, ENSMUSG00000061665, ENSMUSG00000033307, ENSMUSG00000021456, ENSMUSG00000025068, ENSMUSG00000026730, ENSMUSG00000024052, ENSMUSG00000018574, ENSMUSG00000024827, ENSMUSG00000020267, ENSMUSG00000010660, ENSMUSG00000031446, ENSMUSG00000021125, ENSMUSG00000034424, ENSMUSG00000006728, ENSMUSG00000018965, ENSMUSG00000038429, ENSMUSG00000020407, ENSMUSG00000015149, ENSMUSG00000019373,…	445	859	5843	1.57	0.0017
21	GOTERM_BP_ALL	GO:0019752~carboxylic acid metabolic process	56	12	1.764e-06	ENSMUSG00000023456, ENSMUSG00000032294, ENSMUSG00000028194, ENSMUSG00000031483, ENSMUSG00000033307, ENSMUSG00000025068, ENSMUSG00000022680, ENSMUSG00000024052, ENSMUSG00000018574, ENSMUSG00000024827, ENSMUSG00000072946, ENSMUSG00000031604, ENSMUSG00000028601, ENSMUSG00000021125, ENSMUSG00000028937, ENSMUSG00000034424, ENSMUSG00000024646, ENSMUSG00000061838, ENSMUSG00000024026, ENSMUSG00000030934,…	445	382	5843	1.92	0.00335
22	GOTERM_BP_FAT	GO:0019752~carboxylic acid metabolic process	56	12	1.932e-06	ENSMUSG00000023456, ENSMUSG00000032294, ENSMUSG00000028194, ENSMUSG00000031483, ENSMUSG00000033307, ENSMUSG00000025068, ENSMUSG00000022680, ENSMUSG00000024052, ENSMUSG00000018574, ENSMUSG00000024827, ENSMUSG00000072946, ENSMUSG00000031604, ENSMUSG00000028601, ENSMUSG00000021125, ENSMUSG00000028937, ENSMUSG00000034424, ENSMUSG00000024646, ENSMUSG00000061838, ENSMUSG00000024026, ENSMUSG00000030934,…	443	382	5798	1.92	0.00367
23	GOTERM_BP_ALL	GO:1901575~organic substance catabolic process	99	20	2.002e-06	ENSMUSG00000070327, ENSMUSG00000046139, ENSMUSG00000031161, ENSMUSG00000032294, ENSMUSG00000023456, ENSMUSG00000061665, ENSMUSG00000056851, ENSMUSG00000028194, ENSMUSG00000046032, ENSMUSG00000007891, ENSMUSG00000079477, ENSMUSG00000031483, ENSMUSG00000021456, ENSMUSG00000033307, ENSMUSG00000031010, ENSMUSG00000058301, ENSMUSG00000021962, ENSMUSG00000024052, ENSMUSG00000018574, ENSMUSG00000031683,…	445	830	5843	1.57	0.00381
24	GOTERM_BP_ALL	GO:0043436~oxoacid metabolic process	56	12	2.084e-06	ENSMUSG00000023456, ENSMUSG00000032294, ENSMUSG00000028194, ENSMUSG00000031483, ENSMUSG00000033307, ENSMUSG00000025068, ENSMUSG00000022680, ENSMUSG00000024052, ENSMUSG00000018574, ENSMUSG00000024827, ENSMUSG00000072946, ENSMUSG00000031604, ENSMUSG00000028601, ENSMUSG00000021125, ENSMUSG00000028937, ENSMUSG00000034424, ENSMUSG00000024646, ENSMUSG00000061838, ENSMUSG00000024026, ENSMUSG00000030934,…	445	384	5843	1.91	0.00396
25	GOTERM_BP_FAT	GO:0043436~oxoacid metabolic process	56	12	2.271e-06	ENSMUSG00000023456, ENSMUSG00000032294, ENSMUSG00000028194, ENSMUSG00000031483, ENSMUSG00000033307, ENSMUSG00000025068, ENSMUSG00000022680, ENSMUSG00000024052, ENSMUSG00000018574, ENSMUSG00000024827, ENSMUSG00000072946, ENSMUSG00000031604, ENSMUSG00000028601, ENSMUSG00000021125, ENSMUSG00000028937, ENSMUSG00000034424, ENSMUSG00000024646, ENSMUSG00000061838, ENSMUSG00000024026, ENSMUSG00000030934,…	443	384	5798	1.91	0.00431
26	GOTERM_MF_ALL	GO:0003824~catalytic activity	250	52	2.867e-06	ENSMUSG00000071866, ENSMUSG00000025791, ENSMUSG00000018707, ENSMUSG00000032254, ENSMUSG00000020260, ENSMUSG00000026730, ENSMUSG00000001674, ENSMUSG00000020267, ENSMUSG00000072946, ENSMUSG00000062380, ENSMUSG00000021125, ENSMUSG00000001524, ENSMUSG00000020409, ENSMUSG00000034424, ENSMUSG00000032788, ENSMUSG00000000001, ENSMUSG00000020400, ENSMUSG00000024646, ENSMUSG00000035297, ENSMUSG00000038429,…	435	2637	5633	1.23	0.00453
27	GOTERM_BP_ALL	GO:0006082~organic acid metabolic process	59	12	2.812e-06	ENSMUSG00000023456, ENSMUSG00000032294, ENSMUSG00000028194, ENSMUSG00000043155, ENSMUSG00000031483, ENSMUSG00000033307, ENSMUSG00000025068, ENSMUSG00000022680, ENSMUSG00000024052, ENSMUSG00000018574, ENSMUSG00000024827, ENSMUSG00000072946, ENSMUSG00000031604, ENSMUSG00000028601, ENSMUSG00000021125, ENSMUSG00000028937, ENSMUSG00000034424, ENSMUSG00000024646, ENSMUSG00000061838, ENSMUSG00000024026,…	445	417	5843	1.86	0.00535
28	GOTERM_BP_FAT	GO:0006082~organic acid metabolic process	59	12	3.056e-06	ENSMUSG00000023456, ENSMUSG00000032294, ENSMUSG00000028194, ENSMUSG00000043155, ENSMUSG00000031483, ENSMUSG00000033307, ENSMUSG00000025068, ENSMUSG00000022680, ENSMUSG00000024052, ENSMUSG00000018574, ENSMUSG00000024827, ENSMUSG00000072946, ENSMUSG00000031604, ENSMUSG00000028601, ENSMUSG00000021125, ENSMUSG00000028937, ENSMUSG00000034424, ENSMUSG00000024646, ENSMUSG00000061838, ENSMUSG00000024026,…	443	417	5798	1.85	0.0058
29	GOTERM_BP_ALL	GO:0044724~single-organism carbohydrate catabolic process	17	3.5	4.879e-06	ENSMUSG00000025236, ENSMUSG00000032294, ENSMUSG00000023456, ENSMUSG00000000594, ENSMUSG00000022613, ENSMUSG00000045594, ENSMUSG00000063229, ENSMUSG00000062070, ENSMUSG00000033307, ENSMUSG00000021456, ENSMUSG00000025579, ENSMUSG00000020277, ENSMUSG00000036427, ENSMUSG00000026827, ENSMUSG00000030695, ENSMUSG00000037012, ENSMUSG00000027227	445	59	5843	3.78	0.00928
30	KEGG_PATHWAY	mmu01130:Biosynthesis of antibiotics	32	6.6	7.277e-06	ENSMUSG00000032294, ENSMUSG00000023456, ENSMUSG00000001891, ENSMUSG00000028692, ENSMUSG00000026675, ENSMUSG00000063229, ENSMUSG00000025791, ENSMUSG00000062070, ENSMUSG00000022571, ENSMUSG00000026670, ENSMUSG00000029455, ENSMUSG00000021456, ENSMUSG00000043207, ENSMUSG00000019139, ENSMUSG00000024827, ENSMUSG00000031604, ENSMUSG00000021125, ENSMUSG00000028138, ENSMUSG00000092305, ENSMUSG00000025236,…	232	162	2724	2.32	0.00937
31	GOTERM_BP_FAT	GO:0044724~single-organism carbohydrate catabolic process	17	3.5	5.081e-06	ENSMUSG00000025236, ENSMUSG00000032294, ENSMUSG00000023456, ENSMUSG00000000594, ENSMUSG00000022613, ENSMUSG00000045594, ENSMUSG00000063229, ENSMUSG00000062070, ENSMUSG00000033307, ENSMUSG00000021456, ENSMUSG00000025579, ENSMUSG00000020277, ENSMUSG00000036427, ENSMUSG00000026827, ENSMUSG00000030695, ENSMUSG00000037012, ENSMUSG00000027227	443	59	5798	3.77	0.00964
32	KEGG_PATHWAY	mmu00010:Glycolysis / Gluconeogenesis	14	2.9	1.723e-05	ENSMUSG00000025236, ENSMUSG00000032294, ENSMUSG00000023456, ENSMUSG00000028692, ENSMUSG00000063229, ENSMUSG00000025791, ENSMUSG00000062070, ENSMUSG00000029455, ENSMUSG00000021456, ENSMUSG00000020277, ENSMUSG00000036427, ENSMUSG00000030695, ENSMUSG00000037012, ENSMUSG00000028138	232	41	2724	4.01	0.0222
33	UP_KEYWORDS	Acetylation	218	45	2.309e-05	ENSMUSG00000071866, ENSMUSG00000025791, ENSMUSG00000018707, ENSMUSG00000038696, ENSMUSG00000051232, ENSMUSG00000040034, ENSMUSG00000020267, ENSMUSG00000020409, ENSMUSG00000032788, ENSMUSG00000024646, ENSMUSG00000035297, ENSMUSG00000038429, ENSMUSG00000025609, ENSMUSG00000020900, ENSMUSG00000041879, ENSMUSG00000019373, ENSMUSG00000030934, ENSMUSG00000001666, ENSMUSG00000024640, ENSMUSG00000020803,…	484	2330	6445	1.25	0.0306
34	UP_TISSUE	Hippocampus	70	14	2.894e-05	ENSMUSG00000071866, ENSMUSG00000059248, ENSMUSG00000023456, ENSMUSG00000032294, ENSMUSG00000028194, ENSMUSG00000044627, ENSMUSG00000020849, ENSMUSG00000033307, ENSMUSG00000024827, ENSMUSG00000020267, ENSMUSG00000062380, ENSMUSG00000021125, ENSMUSG00000028937, ENSMUSG00000032788, ENSMUSG00000005161, ENSMUSG00000063358, ENSMUSG00000053453, ENSMUSG00000035297, ENSMUSG00000031701, ENSMUSG00000018965,…	478	568	6336	1.63	0.0348
35	UP_KEYWORDS	Oxidoreductase	43	8.9	2.686e-05	ENSMUSG00000026003, ENSMUSG00000040943, ENSMUSG00000026675, ENSMUSG00000028692, ENSMUSG00000021707, ENSMUSG00000063229, ENSMUSG00000043155, ENSMUSG00000066441, ENSMUSG00000022571, ENSMUSG00000020849, ENSMUSG00000029762, ENSMUSG00000018326, ENSMUSG00000029455, ENSMUSG00000038773, ENSMUSG00000025068, ENSMUSG00000019823, ENSMUSG00000018574, ENSMUSG00000028567, ENSMUSG00000024827, ENSMUSG00000051391,…	484	293	6445	1.95	0.0356
36	GOTERM_BP_ALL	GO:0016052~carbohydrate catabolic process	17	3.5	1.881e-05	ENSMUSG00000025236, ENSMUSG00000032294, ENSMUSG00000023456, ENSMUSG00000000594, ENSMUSG00000022613, ENSMUSG00000045594, ENSMUSG00000063229, ENSMUSG00000062070, ENSMUSG00000033307, ENSMUSG00000021456, ENSMUSG00000025579, ENSMUSG00000020277, ENSMUSG00000036427, ENSMUSG00000026827, ENSMUSG00000030695, ENSMUSG00000037012, ENSMUSG00000027227	445	65	5843	3.43	0.0358
37	GOTERM_BP_FAT	GO:0016052~carbohydrate catabolic process	17	3.5	1.956e-05	ENSMUSG00000025236, ENSMUSG00000032294, ENSMUSG00000023456, ENSMUSG00000000594, ENSMUSG00000022613, ENSMUSG00000045594, ENSMUSG00000063229, ENSMUSG00000062070, ENSMUSG00000033307, ENSMUSG00000021456, ENSMUSG00000025579, ENSMUSG00000020277, ENSMUSG00000036427, ENSMUSG00000026827, ENSMUSG00000030695, ENSMUSG00000037012, ENSMUSG00000027227	443	65	5798	3.42	0.0371
38	UP_KEYWORDS	Cytoplasm	215	44	3.221e-05	ENSMUSG00000071866, ENSMUSG00000061665, ENSMUSG00000034432, ENSMUSG00000025791, ENSMUSG00000018707, ENSMUSG00000032254, ENSMUSG00000020267, ENSMUSG00000072946, ENSMUSG00000062380, ENSMUSG00000020409, ENSMUSG00000032633, ENSMUSG00000032788, ENSMUSG00000027500, ENSMUSG00000000001, ENSMUSG00000020400, ENSMUSG00000035297, ENSMUSG00000025609, ENSMUSG00000041879, ENSMUSG00000019373, ENSMUSG00000001666,…	484	2302	6445	1.24	0.0427
39	GOTERM_CC_ALL	GO:0005737~cytoplasm	390	81	4.762e-05	ENSMUSG00000025791, ENSMUSG00000018707, ENSMUSG00000038696, ENSMUSG00000020260, ENSMUSG00000067847, ENSMUSG00000020267, ENSMUSG00000042032, ENSMUSG00000072946, ENSMUSG00000032633, ENSMUSG00000034424, ENSMUSG00000032788, ENSMUSG00000027500, ENSMUSG00000046671, ENSMUSG00000035297, ENSMUSG00000025609, ENSMUSG00000024357, ENSMUSG00000020900, ENSMUSG00000019373, ENSMUSG00000025495, ENSMUSG00000020803,…	464	4693	6110	1.09	0.0715
40	GOTERM_BP_ALL	GO:0044283~small molecule biosynthetic process	33	6.8	4.514e-05	ENSMUSG00000032294, ENSMUSG00000023456, ENSMUSG00000027531, ENSMUSG00000026003, ENSMUSG00000028964, ENSMUSG00000028692, ENSMUSG00000026675, ENSMUSG00000026820, ENSMUSG00000021707, ENSMUSG00000063229, ENSMUSG00000062070, ENSMUSG00000022571, ENSMUSG00000031483, ENSMUSG00000021456, ENSMUSG00000033307, ENSMUSG00000025068, ENSMUSG00000019139, ENSMUSG00000018574, ENSMUSG00000026827, ENSMUSG00000031604,…	445	202	5843	2.15	0.0858
41	GOTERM_BP_FAT	GO:0044283~small molecule biosynthetic process	33	6.8	4.795e-05	ENSMUSG00000032294, ENSMUSG00000023456, ENSMUSG00000027531, ENSMUSG00000026003, ENSMUSG00000028964, ENSMUSG00000028692, ENSMUSG00000026675, ENSMUSG00000026820, ENSMUSG00000021707, ENSMUSG00000063229, ENSMUSG00000062070, ENSMUSG00000022571, ENSMUSG00000031483, ENSMUSG00000021456, ENSMUSG00000033307, ENSMUSG00000025068, ENSMUSG00000019139, ENSMUSG00000018574, ENSMUSG00000026827, ENSMUSG00000031604,…	443	202	5798	2.14	0.091
42	GOTERM_BP_ALL	GO:1901135~carbohydrate derivative metabolic process	55	11	5.507e-05	ENSMUSG00000023456, ENSMUSG00000032294, ENSMUSG00000026670, ENSMUSG00000033307, ENSMUSG00000021456, ENSMUSG00000020260, ENSMUSG00000020267, ENSMUSG00000020029, ENSMUSG00000029234, ENSMUSG00000032633, ENSMUSG00000006932, ENSMUSG00000028937, ENSMUSG00000020736, ENSMUSG00000000001, ENSMUSG00000020400, ENSMUSG00000020407, ENSMUSG00000031387, ENSMUSG00000024712, ENSMUSG00000050627, ENSMUSG00000028633,…	445	418	5843	1.73	0.105
43	GOTERM_BP_ALL	GO:0044710~single-organism metabolic process	151	31	5.647e-05	ENSMUSG00000023456, ENSMUSG00000066441, ENSMUSG00000025791, ENSMUSG00000021456, ENSMUSG00000033307, ENSMUSG00000025068, ENSMUSG00000019823, ENSMUSG00000020260, ENSMUSG00000024052, ENSMUSG00000018574, ENSMUSG00000024827, ENSMUSG00000020267, ENSMUSG00000042032, ENSMUSG00000039745, ENSMUSG00000072946, ENSMUSG00000010660, ENSMUSG00000021125, ENSMUSG00000029234, ENSMUSG00000032633, ENSMUSG00000034424,…	445	1506	5843	1.32	0.107
44	GOTERM_BP_FAT	GO:1901135~carbohydrate derivative metabolic process	55	11	5.931e-05	ENSMUSG00000023456, ENSMUSG00000032294, ENSMUSG00000026670, ENSMUSG00000033307, ENSMUSG00000021456, ENSMUSG00000020260, ENSMUSG00000020267, ENSMUSG00000020029, ENSMUSG00000029234, ENSMUSG00000032633, ENSMUSG00000006932, ENSMUSG00000028937, ENSMUSG00000020736, ENSMUSG00000000001, ENSMUSG00000020400, ENSMUSG00000020407, ENSMUSG00000031387, ENSMUSG00000024712, ENSMUSG00000050627, ENSMUSG00000028633,…	443	418	5798	1.72	0.113
45	GOTERM_BP_ALL	GO:0005975~carbohydrate metabolic process	41	8.5	7.093e-05	ENSMUSG00000032295, ENSMUSG00000032294, ENSMUSG00000023456, ENSMUSG00000027531, ENSMUSG00000001891, ENSMUSG00000040943, ENSMUSG00000063229, ENSMUSG00000022474, ENSMUSG00000025791, ENSMUSG00000062070, ENSMUSG00000021456, ENSMUSG00000033307, ENSMUSG00000019139, ENSMUSG00000025579, ENSMUSG00000020260, ENSMUSG00000031232, ENSMUSG00000026827, ENSMUSG00000010660, ENSMUSG00000058793, ENSMUSG00000029234,…	445	282	5843	1.91	0.135
46	GOTERM_BP_FAT	GO:0005975~carbohydrate metabolic process	41	8.5	7.566e-05	ENSMUSG00000032295, ENSMUSG00000032294, ENSMUSG00000023456, ENSMUSG00000027531, ENSMUSG00000001891, ENSMUSG00000040943, ENSMUSG00000063229, ENSMUSG00000022474, ENSMUSG00000025791, ENSMUSG00000062070, ENSMUSG00000021456, ENSMUSG00000033307, ENSMUSG00000019139, ENSMUSG00000025579, ENSMUSG00000020260, ENSMUSG00000031232, ENSMUSG00000026827, ENSMUSG00000010660, ENSMUSG00000058793, ENSMUSG00000029234,…	443	282	5798	1.9	0.144
47	GOTERM_MF_ALL	GO:0016491~oxidoreductase activity	51	11	9.083e-05	ENSMUSG00000026003, ENSMUSG00000040943, ENSMUSG00000026675, ENSMUSG00000028692, ENSMUSG00000028964, ENSMUSG00000021707, ENSMUSG00000026820, ENSMUSG00000063229, ENSMUSG00000066441, ENSMUSG00000043155, ENSMUSG00000024248, ENSMUSG00000020849, ENSMUSG00000022571, ENSMUSG00000029762, ENSMUSG00000018326, ENSMUSG00000029455, ENSMUSG00000038773, ENSMUSG00000025068, ENSMUSG00000019823, ENSMUSG00000018574,…	435	380	5633	1.74	0.144
48	KEGG_PATHWAY	mmu00052:Galactose metabolism	9	1.9	0.0001217	ENSMUSG00000020277, ENSMUSG00000001891, ENSMUSG00000001642, ENSMUSG00000045594, ENSMUSG00000025791, ENSMUSG00000029762, ENSMUSG00000037012, ENSMUSG00000052131, ENSMUSG00000025579	232	20	2724	5.28	0.157
49	GOTERM_BP_ALL	GO:0046185~aldehyde catabolic process	6	1.2	0.0001145	ENSMUSG00000024026, ENSMUSG00000036427, ENSMUSG00000051007, ENSMUSG00000028692, ENSMUSG00000028964, ENSMUSG00000028138	445	8	5843	9.85	0.217
50	GOTERM_BP_FAT	GO:0046185~aldehyde catabolic process	6	1.2	0.0001162	ENSMUSG00000024026, ENSMUSG00000036427, ENSMUSG00000051007, ENSMUSG00000028692, ENSMUSG00000028964, ENSMUSG00000028138	443	8	5798	9.82	0.22
51	GOTERM_BP_ALL	GO:0032787~monocarboxylic acid metabolic process	33	6.8	0.000168	ENSMUSG00000032294, ENSMUSG00000023456, ENSMUSG00000026003, ENSMUSG00000028964, ENSMUSG00000028692, ENSMUSG00000026820, ENSMUSG00000063229, ENSMUSG00000062070, ENSMUSG00000031483, ENSMUSG00000033307, ENSMUSG00000024052, ENSMUSG00000018574, ENSMUSG00000031604, ENSMUSG00000072946, ENSMUSG00000028601, ENSMUSG00000063065, ENSMUSG00000076435, ENSMUSG00000025236, ENSMUSG00000026664, ENSMUSG00000028937,…	445	216	5843	2.01	0.319
52	GOTERM_BP_FAT	GO:0032787~monocarboxylic acid metabolic process	33	6.8	0.0001779	ENSMUSG00000032294, ENSMUSG00000023456, ENSMUSG00000026003, ENSMUSG00000028964, ENSMUSG00000028692, ENSMUSG00000026820, ENSMUSG00000063229, ENSMUSG00000062070, ENSMUSG00000031483, ENSMUSG00000033307, ENSMUSG00000024052, ENSMUSG00000018574, ENSMUSG00000031604, ENSMUSG00000072946, ENSMUSG00000028601, ENSMUSG00000063065, ENSMUSG00000076435, ENSMUSG00000025236, ENSMUSG00000026664, ENSMUSG00000028937,…	443	216	5798	2	0.337
53	GOTERM_BP_ALL	GO:1901615~organic hydroxy compound metabolic process	23	4.8	0.0001922	ENSMUSG00000024843, ENSMUSG00000023456, ENSMUSG00000027531, ENSMUSG00000022613, ENSMUSG00000026675, ENSMUSG00000028964, ENSMUSG00000066441, ENSMUSG00000028048, ENSMUSG00000029762, ENSMUSG00000029455, ENSMUSG00000031483, ENSMUSG00000019139, ENSMUSG00000021242, ENSMUSG00000001666, ENSMUSG00000001642, ENSMUSG00000025630, ENSMUSG00000026827, ENSMUSG00000020029, ENSMUSG00000020609, ENSMUSG00000031604,…	445	127	5843	2.38	0.365
54	GOTERM_BP_FAT	GO:1901615~organic hydroxy compound metabolic process	23	4.8	0.000201	ENSMUSG00000024843, ENSMUSG00000023456, ENSMUSG00000027531, ENSMUSG00000022613, ENSMUSG00000026675, ENSMUSG00000028964, ENSMUSG00000066441, ENSMUSG00000028048, ENSMUSG00000029762, ENSMUSG00000029455, ENSMUSG00000031483, ENSMUSG00000019139, ENSMUSG00000021242, ENSMUSG00000001666, ENSMUSG00000001642, ENSMUSG00000025630, ENSMUSG00000026827, ENSMUSG00000020029, ENSMUSG00000020609, ENSMUSG00000031604,…	443	127	5798	2.37	0.381
55	GOTERM_BP_ALL	GO:0044723~single-organism carbohydrate metabolic process	36	7.4	0.0002225	ENSMUSG00000032295, ENSMUSG00000032294, ENSMUSG00000023456, ENSMUSG00000027531, ENSMUSG00000001891, ENSMUSG00000040943, ENSMUSG00000063229, ENSMUSG00000022474, ENSMUSG00000025791, ENSMUSG00000062070, ENSMUSG00000021456, ENSMUSG00000033307, ENSMUSG00000019139, ENSMUSG00000025579, ENSMUSG00000020260, ENSMUSG00000031232, ENSMUSG00000026827, ENSMUSG00000010660, ENSMUSG00000058793, ENSMUSG00000029234,…	445	248	5843	1.91	0.422
56	GOTERM_BP_FAT	GO:0044723~single-organism carbohydrate metabolic process	36	7.4	0.0002362	ENSMUSG00000032295, ENSMUSG00000032294, ENSMUSG00000023456, ENSMUSG00000027531, ENSMUSG00000001891, ENSMUSG00000040943, ENSMUSG00000063229, ENSMUSG00000022474, ENSMUSG00000025791, ENSMUSG00000062070, ENSMUSG00000021456, ENSMUSG00000033307, ENSMUSG00000019139, ENSMUSG00000025579, ENSMUSG00000020260, ENSMUSG00000031232, ENSMUSG00000026827, ENSMUSG00000010660, ENSMUSG00000058793, ENSMUSG00000029234,…	443	248	5798	1.9	0.447
57	UP_TISSUE	Bone marrow	96	20	0.0004434	ENSMUSG00000070327, ENSMUSG00000046139, ENSMUSG00000071866, ENSMUSG00000032294, ENSMUSG00000023456, ENSMUSG00000027012, ENSMUSG00000007891, ENSMUSG00000025791, ENSMUSG00000060743, ENSMUSG00000079477, ENSMUSG00000018707, ENSMUSG00000027342, ENSMUSG00000033307, ENSMUSG00000020571, ENSMUSG00000039745, ENSMUSG00000031604, ENSMUSG00000020671, ENSMUSG00000031446, ENSMUSG00000021731, ENSMUSG00000062270,…	478	916	6336	1.39	0.532
58	UP_KEYWORDS	Glycolysis	8	1.7	0.0004166	ENSMUSG00000020277, ENSMUSG00000025236, ENSMUSG00000032294, ENSMUSG00000023456, ENSMUSG00000036427, ENSMUSG00000062070, ENSMUSG00000030695, ENSMUSG00000037012	484	20	6445	5.33	0.551
59	KEGG_PATHWAY	mmu00051:Fructose and mannose metabolism	10	2.1	0.0004296	ENSMUSG00000020277, ENSMUSG00000023456, ENSMUSG00000001642, ENSMUSG00000022474, ENSMUSG00000029762, ENSMUSG00000030695, ENSMUSG00000021456, ENSMUSG00000037012, ENSMUSG00000052131, ENSMUSG00000027227	232	29	2724	4.05	0.552
60	GOTERM_BP_ALL	GO:0046164~alcohol catabolic process	8	1.7	0.0003143	ENSMUSG00000023456, ENSMUSG00000027531, ENSMUSG00000022613, ENSMUSG00000026827, ENSMUSG00000029762, ENSMUSG00000029455, ENSMUSG00000027227, ENSMUSG00000028138	445	19	5843	5.53	0.596
61	GOTERM_BP_FAT	GO:0046164~alcohol catabolic process	8	1.7	0.0003206	ENSMUSG00000023456, ENSMUSG00000027531, ENSMUSG00000022613, ENSMUSG00000026827, ENSMUSG00000029762, ENSMUSG00000029455, ENSMUSG00000027227, ENSMUSG00000028138	443	19	5798	5.51	0.607
62	GOTERM_MF_FAT	GO:0016616~oxidoreductase activity, acting on the CH-OH group of donors, NAD or NADP as acceptor	16	3.3	0.0004073	ENSMUSG00000020321, ENSMUSG00000022613, ENSMUSG00000028692, ENSMUSG00000026675, ENSMUSG00000063229, ENSMUSG00000066441, ENSMUSG00000029762, ENSMUSG00000001642, ENSMUSG00000050627, ENSMUSG00000026827, ENSMUSG00000072946, ENSMUSG00000003500, ENSMUSG00000025950, ENSMUSG00000052131, ENSMUSG00000028138, ENSMUSG00000027227	421	74	5458	2.8	0.641
63	GOTERM_MF_ALL	GO:0016616~oxidoreductase activity, acting on the CH-OH group of donors, NAD or NADP as acceptor	16	3.3	0.0004141	ENSMUSG00000020321, ENSMUSG00000022613, ENSMUSG00000028692, ENSMUSG00000026675, ENSMUSG00000063229, ENSMUSG00000066441, ENSMUSG00000029762, ENSMUSG00000001642, ENSMUSG00000050627, ENSMUSG00000026827, ENSMUSG00000072946, ENSMUSG00000003500, ENSMUSG00000025950, ENSMUSG00000052131, ENSMUSG00000028138, ENSMUSG00000027227	435	74	5633	2.8	0.653
64	GOTERM_BP_DIRECT	GO:0006096~glycolytic process	8	1.7	0.0006345	ENSMUSG00000020277, ENSMUSG00000025236, ENSMUSG00000032294, ENSMUSG00000023456, ENSMUSG00000036427, ENSMUSG00000062070, ENSMUSG00000030695, ENSMUSG00000037012	445	21	5843	5	1.09
65	GOTERM_MF_DIRECT	GO:0016491~oxidoreductase activity	40	8.3	0.0007561	ENSMUSG00000026003, ENSMUSG00000040943, ENSMUSG00000026675, ENSMUSG00000028692, ENSMUSG00000021707, ENSMUSG00000063229, ENSMUSG00000043155, ENSMUSG00000066441, ENSMUSG00000022571, ENSMUSG00000029762, ENSMUSG00000029455, ENSMUSG00000038773, ENSMUSG00000025068, ENSMUSG00000019823, ENSMUSG00000018574, ENSMUSG00000028567, ENSMUSG00000024827, ENSMUSG00000026827, ENSMUSG00000039745, ENSMUSG00000040466,…	435	301	5633	1.72	1.14
66	GOTERM_BP_ALL	GO:1901616~organic hydroxy compound catabolic process	8	1.7	0.0006345	ENSMUSG00000023456, ENSMUSG00000027531, ENSMUSG00000022613, ENSMUSG00000026827, ENSMUSG00000029762, ENSMUSG00000029455, ENSMUSG00000027227, ENSMUSG00000028138	445	21	5843	5	1.2
67	GOTERM_BP_FAT	GO:1901616~organic hydroxy compound catabolic process	8	1.7	0.0006469	ENSMUSG00000023456, ENSMUSG00000027531, ENSMUSG00000022613, ENSMUSG00000026827, ENSMUSG00000029762, ENSMUSG00000029455, ENSMUSG00000027227, ENSMUSG00000028138	443	21	5798	4.99	1.22
68	GOTERM_MF_FAT	GO:0004033~aldo-keto reductase (NADP) activity	6	1.2	0.0008245	ENSMUSG00000001642, ENSMUSG00000022613, ENSMUSG00000028692, ENSMUSG00000066441, ENSMUSG00000029762, ENSMUSG00000052131	421	11	5458	7.07	1.29
69	GOTERM_MF_ALL	GO:0004033~aldo-keto reductase (NADP) activity	6	1.2	0.0008297	ENSMUSG00000001642, ENSMUSG00000022613, ENSMUSG00000028692, ENSMUSG00000066441, ENSMUSG00000029762, ENSMUSG00000052131	435	11	5633	7.06	1.3
70	GOTERM_BP_ALL	GO:0044248~cellular catabolic process	79	16	0.0007636	ENSMUSG00000070327, ENSMUSG00000046139, ENSMUSG00000023456, ENSMUSG00000031161, ENSMUSG00000061665, ENSMUSG00000056851, ENSMUSG00000028194, ENSMUSG00000079477, ENSMUSG00000031483, ENSMUSG00000033307, ENSMUSG00000025068, ENSMUSG00000031010, ENSMUSG00000058301, ENSMUSG00000024052, ENSMUSG00000021962, ENSMUSG00000031683, ENSMUSG00000018574, ENSMUSG00000017760, ENSMUSG00000024827, ENSMUSG00000020267,…	445	729	5843	1.42	1.44
71	GOTERM_BP_ALL	GO:0006066~alcohol metabolic process	19	3.9	0.0008241	ENSMUSG00000024843, ENSMUSG00000023456, ENSMUSG00000027531, ENSMUSG00000022613, ENSMUSG00000026675, ENSMUSG00000066441, ENSMUSG00000028048, ENSMUSG00000029762, ENSMUSG00000029455, ENSMUSG00000031483, ENSMUSG00000019139, ENSMUSG00000021242, ENSMUSG00000001642, ENSMUSG00000026827, ENSMUSG00000020029, ENSMUSG00000020609, ENSMUSG00000010660, ENSMUSG00000028138, ENSMUSG00000027227	445	105	5843	2.38	1.56
72	GOTERM_BP_FAT	GO:0044248~cellular catabolic process	79	16	0.0008334	ENSMUSG00000070327, ENSMUSG00000046139, ENSMUSG00000023456, ENSMUSG00000031161, ENSMUSG00000061665, ENSMUSG00000056851, ENSMUSG00000028194, ENSMUSG00000079477, ENSMUSG00000031483, ENSMUSG00000033307, ENSMUSG00000025068, ENSMUSG00000031010, ENSMUSG00000058301, ENSMUSG00000024052, ENSMUSG00000021962, ENSMUSG00000031683, ENSMUSG00000018574, ENSMUSG00000017760, ENSMUSG00000024827, ENSMUSG00000020267,…	443	729	5798	1.42	1.57
73	GOTERM_BP_FAT	GO:0006066~alcohol metabolic process	19	3.9	0.000855	ENSMUSG00000024843, ENSMUSG00000023456, ENSMUSG00000027531, ENSMUSG00000022613, ENSMUSG00000026675, ENSMUSG00000066441, ENSMUSG00000028048, ENSMUSG00000029762, ENSMUSG00000029455, ENSMUSG00000031483, ENSMUSG00000019139, ENSMUSG00000021242, ENSMUSG00000001642, ENSMUSG00000026827, ENSMUSG00000020029, ENSMUSG00000020609, ENSMUSG00000010660, ENSMUSG00000028138, ENSMUSG00000027227	443	105	5798	2.37	1.61
74	UP_TISSUE	Kidney	106	22	0.001372	ENSMUSG00000071866, ENSMUSG00000034432, ENSMUSG00000060743, ENSMUSG00000033307, ENSMUSG00000026730, ENSMUSG00000029710, ENSMUSG00000042032, ENSMUSG00000031068, ENSMUSG00000010660, ENSMUSG00000021125, ENSMUSG00000029814, ENSMUSG00000025937, ENSMUSG00000020409, ENSMUSG00000034424, ENSMUSG00000032788, ENSMUSG00000000001, ENSMUSG00000024646, ENSMUSG00000018965, ENSMUSG00000001666, ENSMUSG00000031387,…	478	1066	6336	1.32	1.64
75	KEGG_PATHWAY	mmu00040:Pentose and glucuronate interconversions	7	1.4	0.00135	ENSMUSG00000001891, ENSMUSG00000001642, ENSMUSG00000028692, ENSMUSG00000029762, ENSMUSG00000029455, ENSMUSG00000052131, ENSMUSG00000027227	232	16	2724	5.14	1.72
76	GOTERM_MF_FAT	GO:0016614~oxidoreductase activity, acting on CH-OH group of donors	16	3.3	0.001104	ENSMUSG00000020321, ENSMUSG00000022613, ENSMUSG00000028692, ENSMUSG00000026675, ENSMUSG00000063229, ENSMUSG00000066441, ENSMUSG00000029762, ENSMUSG00000001642, ENSMUSG00000050627, ENSMUSG00000026827, ENSMUSG00000072946, ENSMUSG00000003500, ENSMUSG00000025950, ENSMUSG00000052131, ENSMUSG00000028138, ENSMUSG00000027227	421	81	5458	2.56	1.73
77	GOTERM_BP_ALL	GO:0009987~cellular process	429	89	0.0009232	ENSMUSG00000018707, ENSMUSG00000038696, ENSMUSG00000020260, ENSMUSG00000067847, ENSMUSG00000040034, ENSMUSG00000020267, ENSMUSG00000042032, ENSMUSG00000072946, ENSMUSG00000032633, ENSMUSG00000034424, ENSMUSG00000032788, ENSMUSG00000027500, ENSMUSG00000046671, ENSMUSG00000035297, ENSMUSG00000025609, ENSMUSG00000038429, ENSMUSG00000020900, ENSMUSG00000019373, ENSMUSG00000025495, ENSMUSG00000020803,…	445	5428	5843	1.04	1.74
78	GOTERM_MF_ALL	GO:0016614~oxidoreductase activity, acting on CH-OH group of donors	16	3.3	0.001121	ENSMUSG00000020321, ENSMUSG00000022613, ENSMUSG00000028692, ENSMUSG00000026675, ENSMUSG00000063229, ENSMUSG00000066441, ENSMUSG00000029762, ENSMUSG00000001642, ENSMUSG00000050627, ENSMUSG00000026827, ENSMUSG00000072946, ENSMUSG00000003500, ENSMUSG00000025950, ENSMUSG00000052131, ENSMUSG00000028138, ENSMUSG00000027227	435	81	5633	2.56	1.76
79	GOTERM_CC_DIRECT	GO:0005829~cytosol	102	21	0.001532	ENSMUSG00000071866, ENSMUSG00000023456, ENSMUSG00000061665, ENSMUSG00000049775, ENSMUSG00000021456, ENSMUSG00000034101, ENSMUSG00000025068, ENSMUSG00000024052, ENSMUSG00000038612, ENSMUSG00000072946, ENSMUSG00000010660, ENSMUSG00000032788, ENSMUSG00000035297, ENSMUSG00000031701, ENSMUSG00000006728, ENSMUSG00000018965, ENSMUSG00000025609, ENSMUSG00000020900, ENSMUSG00000041879, ENSMUSG00000015149,…	464	1016	6110	1.32	2.16
80	GOTERM_BP_DIRECT	GO:0005975~carbohydrate metabolic process	17	3.5	0.001352	ENSMUSG00000032295, ENSMUSG00000025236, ENSMUSG00000020321, ENSMUSG00000045594, ENSMUSG00000063229, ENSMUSG00000028048, ENSMUSG00000025791, ENSMUSG00000062070, ENSMUSG00000021456, ENSMUSG00000025579, ENSMUSG00000020260, ENSMUSG00000024026, ENSMUSG00000020277, ENSMUSG00000036427, ENSMUSG00000050627, ENSMUSG00000037012, ENSMUSG00000042684	445	92	5843	2.43	2.31
81	GOTERM_BP_ALL	GO:0044711~single-organism biosynthetic process	56	12	0.001266	ENSMUSG00000023456, ENSMUSG00000032294, ENSMUSG00000026675, ENSMUSG00000031483, ENSMUSG00000033307, ENSMUSG00000021456, ENSMUSG00000025068, ENSMUSG00000024052, ENSMUSG00000018574, ENSMUSG00000031604, ENSMUSG00000072946, ENSMUSG00000010660, ENSMUSG00000021125, ENSMUSG00000032633, ENSMUSG00000028937, ENSMUSG00000020407, ENSMUSG00000030934, ENSMUSG00000001666, ENSMUSG00000024640, ENSMUSG00000024712,…	445	484	5843	1.52	2.38
82	GOTERM_BP_ALL	GO:0055086~nucleobase-containing small molecule metabolic process	39	8.1	0.001305	ENSMUSG00000004099, ENSMUSG00000032294, ENSMUSG00000023456, ENSMUSG00000040943, ENSMUSG00000028964, ENSMUSG00000021707, ENSMUSG00000063229, ENSMUSG00000024248, ENSMUSG00000025041, ENSMUSG00000022571, ENSMUSG00000062070, ENSMUSG00000033307, ENSMUSG00000025630, ENSMUSG00000020267, ENSMUSG00000026827, ENSMUSG00000026558, ENSMUSG00000020029, ENSMUSG00000025236, ENSMUSG00000092305, ENSMUSG00000032633,…	445	303	5843	1.69	2.45
83	GOTERM_BP_FAT	GO:0055086~nucleobase-containing small molecule metabolic process	39	8.1	0.001375	ENSMUSG00000004099, ENSMUSG00000032294, ENSMUSG00000023456, ENSMUSG00000040943, ENSMUSG00000028964, ENSMUSG00000021707, ENSMUSG00000063229, ENSMUSG00000024248, ENSMUSG00000025041, ENSMUSG00000022571, ENSMUSG00000062070, ENSMUSG00000033307, ENSMUSG00000025630, ENSMUSG00000020267, ENSMUSG00000026827, ENSMUSG00000026558, ENSMUSG00000020029, ENSMUSG00000025236, ENSMUSG00000092305, ENSMUSG00000032633,…	443	303	5798	1.68	2.58
84	GOTERM_BP_ALL	GO:0046394~carboxylic acid biosynthetic process	19	3.9	0.001439	ENSMUSG00000032294, ENSMUSG00000026003, ENSMUSG00000028937, ENSMUSG00000028964, ENSMUSG00000028692, ENSMUSG00000026820, ENSMUSG00000021707, ENSMUSG00000063229, ENSMUSG00000022571, ENSMUSG00000031483, ENSMUSG00000033307, ENSMUSG00000021048, ENSMUSG00000025068, ENSMUSG00000030869, ENSMUSG00000030934, ENSMUSG00000024640, ENSMUSG00000018574, ENSMUSG00000031604, ENSMUSG00000072946	445	110	5843	2.27	2.7
85	GOTERM_BP_FAT	GO:0046394~carboxylic acid biosynthetic process	19	3.9	0.001491	ENSMUSG00000032294, ENSMUSG00000026003, ENSMUSG00000028937, ENSMUSG00000028964, ENSMUSG00000028692, ENSMUSG00000026820, ENSMUSG00000021707, ENSMUSG00000063229, ENSMUSG00000022571, ENSMUSG00000031483, ENSMUSG00000033307, ENSMUSG00000021048, ENSMUSG00000025068, ENSMUSG00000030869, ENSMUSG00000030934, ENSMUSG00000024640, ENSMUSG00000018574, ENSMUSG00000031604, ENSMUSG00000072946	443	110	5798	2.26	2.79
86	GOTERM_BP_ALL	GO:0016042~lipid catabolic process	20	4.1	0.001603	ENSMUSG00000000594, ENSMUSG00000026003, ENSMUSG00000026664, ENSMUSG00000028937, ENSMUSG00000037697, ENSMUSG00000028048, ENSMUSG00000079477, ENSMUSG00000029762, ENSMUSG00000018965, ENSMUSG00000026385, ENSMUSG00000015149, ENSMUSG00000024052, ENSMUSG00000018574, ENSMUSG00000062908, ENSMUSG00000003363, ENSMUSG00000020609, ENSMUSG00000025950, ENSMUSG00000028601, ENSMUSG00000039206, ENSMUSG00000010660	445	120	5843	2.19	3
87	GOTERM_BP_FAT	GO:0016042~lipid catabolic process	20	4.1	0.001663	ENSMUSG00000000594, ENSMUSG00000026003, ENSMUSG00000026664, ENSMUSG00000028937, ENSMUSG00000037697, ENSMUSG00000028048, ENSMUSG00000079477, ENSMUSG00000029762, ENSMUSG00000018965, ENSMUSG00000026385, ENSMUSG00000015149, ENSMUSG00000024052, ENSMUSG00000018574, ENSMUSG00000062908, ENSMUSG00000003363, ENSMUSG00000020609, ENSMUSG00000025950, ENSMUSG00000028601, ENSMUSG00000039206, ENSMUSG00000010660	443	120	5798	2.18	3.11
88	GOTERM_CC_ALL	GO:0044444~cytoplasmic part	286	59	0.002223	ENSMUSG00000071866, ENSMUSG00000061665, ENSMUSG00000034432, ENSMUSG00000036435, ENSMUSG00000038696, ENSMUSG00000020260, ENSMUSG00000051232, ENSMUSG00000067847, ENSMUSG00000042032, ENSMUSG00000072946, ENSMUSG00000021125, ENSMUSG00000034424, ENSMUSG00000032788, ENSMUSG00000027500, ENSMUSG00000000001, ENSMUSG00000046671, ENSMUSG00000024646, ENSMUSG00000035297, ENSMUSG00000002900, ENSMUSG00000024357,…	464	3370	6110	1.12	3.29
89	GOTERM_BP_ALL	GO:0072529~pyrimidine-containing compound catabolic process	5	1	0.001799	ENSMUSG00000040943, ENSMUSG00000020736, ENSMUSG00000022571, ENSMUSG00000020407, ENSMUSG00000047146	445	8	5843	8.21	3.37
90	GOTERM_BP_FAT	GO:0072529~pyrimidine-containing compound catabolic process	5	1	0.001821	ENSMUSG00000040943, ENSMUSG00000020736, ENSMUSG00000022571, ENSMUSG00000020407, ENSMUSG00000047146	443	8	5798	8.18	3.4
91	KEGG_PATHWAY	mmu01200:Carbon metabolism	17	3.5	0.002681	ENSMUSG00000092305, ENSMUSG00000025236, ENSMUSG00000032294, ENSMUSG00000023456, ENSMUSG00000020321, ENSMUSG00000062070, ENSMUSG00000061838, ENSMUSG00000021456, ENSMUSG00000020277, ENSMUSG00000024640, ENSMUSG00000036427, ENSMUSG00000062908, ENSMUSG00000024827, ENSMUSG00000025950, ENSMUSG00000030695, ENSMUSG00000037012, ENSMUSG00000028138	232	89	2724	2.24	3.4
92	UP_TISSUE	Stomach	28	5.8	0.003058	ENSMUSG00000025066, ENSMUSG00000023456, ENSMUSG00000063229, ENSMUSG00000060743, ENSMUSG00000049775, ENSMUSG00000033307, ENSMUSG00000022680, ENSMUSG00000039745, ENSMUSG00000028419, ENSMUSG00000020671, ENSMUSG00000028601, ENSMUSG00000036737, ENSMUSG00000056228, ENSMUSG00000032382, ENSMUSG00000062270, ENSMUSG00000020321, ENSMUSG00000020738, ENSMUSG00000025862, ENSMUSG00000022010, ENSMUSG00000030869,…	478	206	6336	1.8	3.61
93	GOTERM_BP_ALL	GO:0072524~pyridine-containing compound metabolic process	15	3.1	0.001952	ENSMUSG00000025236, ENSMUSG00000032294, ENSMUSG00000023456, ENSMUSG00000020321, ENSMUSG00000063229, ENSMUSG00000032788, ENSMUSG00000062070, ENSMUSG00000033307, ENSMUSG00000020277, ENSMUSG00000036427, ENSMUSG00000050627, ENSMUSG00000026568, ENSMUSG00000026827, ENSMUSG00000037012, ENSMUSG00000030695	445	78	5843	2.53	3.65
94	GOTERM_BP_ALL	GO:1905037~autophagosome organization	11	2.3	0.00196	ENSMUSG00000025173, ENSMUSG00000026280, ENSMUSG00000031812, ENSMUSG00000018547, ENSMUSG00000007891, ENSMUSG00000028048, ENSMUSG00000036104, ENSMUSG00000026289, ENSMUSG00000025907, ENSMUSG00000039318, ENSMUSG00000031950	445	46	5843	3.14	3.66
95	KEGG_PATHWAY	mmu01100:Metabolic pathways	72	15	0.002903	ENSMUSG00000023456, ENSMUSG00000032294, ENSMUSG00000026675, ENSMUSG00000066441, ENSMUSG00000025791, ENSMUSG00000026670, ENSMUSG00000021456, ENSMUSG00000024052, ENSMUSG00000018574, ENSMUSG00000024827, ENSMUSG00000042032, ENSMUSG00000031604, ENSMUSG00000010660, ENSMUSG00000021125, ENSMUSG00000034424, ENSMUSG00000032788, ENSMUSG00000020736, ENSMUSG00000061838, ENSMUSG00000020407, ENSMUSG00000024640,…	232	627	2724	1.35	3.67
96	GOTERM_BP_FAT	GO:1905037~autophagosome organization	11	2.3	0.002007	ENSMUSG00000025173, ENSMUSG00000026280, ENSMUSG00000031812, ENSMUSG00000018547, ENSMUSG00000007891, ENSMUSG00000028048, ENSMUSG00000036104, ENSMUSG00000026289, ENSMUSG00000025907, ENSMUSG00000039318, ENSMUSG00000031950	443	46	5798	3.13	3.74
97	GOTERM_BP_FAT	GO:0072524~pyridine-containing compound metabolic process	15	3.1	0.00201	ENSMUSG00000025236, ENSMUSG00000032294, ENSMUSG00000023456, ENSMUSG00000020321, ENSMUSG00000063229, ENSMUSG00000032788, ENSMUSG00000062070, ENSMUSG00000033307, ENSMUSG00000020277, ENSMUSG00000036427, ENSMUSG00000050627, ENSMUSG00000026568, ENSMUSG00000026827, ENSMUSG00000037012, ENSMUSG00000030695	443	78	5798	2.52	3.75
98	GOTERM_BP_ALL	GO:0019751~polyol metabolic process	10	2.1	0.002109	ENSMUSG00000023456, ENSMUSG00000027531, ENSMUSG00000001642, ENSMUSG00000022613, ENSMUSG00000028048, ENSMUSG00000026827, ENSMUSG00000020029, ENSMUSG00000010660, ENSMUSG00000019139, ENSMUSG00000027227	445	39	5843	3.37	3.93
99	GOTERM_BP_FAT	GO:0019751~polyol metabolic process	10	2.1	0.002155	ENSMUSG00000023456, ENSMUSG00000027531, ENSMUSG00000001642, ENSMUSG00000022613, ENSMUSG00000028048, ENSMUSG00000026827, ENSMUSG00000020029, ENSMUSG00000010660, ENSMUSG00000019139, ENSMUSG00000027227	443	39	5798	3.36	4.01
100	UP_KEYWORDS	NADP	16	3.3	0.003202	ENSMUSG00000028692, ENSMUSG00000026675, ENSMUSG00000021707, ENSMUSG00000066441, ENSMUSG00000022571, ENSMUSG00000029762, ENSMUSG00000008435, ENSMUSG00000021048, ENSMUSG00000019823, ENSMUSG00000001642, ENSMUSG00000039745, ENSMUSG00000042032, ENSMUSG00000040466, ENSMUSG00000025950, ENSMUSG00000072946, ENSMUSG00000052131	484	92	6445	2.32	4.17
101	GOTERM_CC_DIRECT	GO:0005615~extracellular space	30	6.2	0.003067	ENSMUSG00000071866, ENSMUSG00000023456, ENSMUSG00000032113, ENSMUSG00000028692, ENSMUSG00000007891, ENSMUSG00000034708, ENSMUSG00000021556, ENSMUSG00000003814, ENSMUSG00000016534, ENSMUSG00000033307, ENSMUSG00000028668, ENSMUSG00000023830, ENSMUSG00000028763, ENSMUSG00000020321, ENSMUSG00000045594, ENSMUSG00000027562, ENSMUSG00000028048, ENSMUSG00000032436, ENSMUSG00000004897, ENSMUSG00000002900,…	464	225	6110	1.76	4.28
102	GOTERM_BP_ALL	GO:0055114~oxidation-reduction process	54	11	0.002361	ENSMUSG00000026675, ENSMUSG00000043155, ENSMUSG00000066441, ENSMUSG00000025068, ENSMUSG00000019823, ENSMUSG00000018574, ENSMUSG00000024827, ENSMUSG00000039745, ENSMUSG00000031604, ENSMUSG00000072946, ENSMUSG00000028601, ENSMUSG00000032633, ENSMUSG00000007603, ENSMUSG00000046671, ENSMUSG00000005161, ENSMUSG00000024646, ENSMUSG00000061838, ENSMUSG00000050627, ENSMUSG00000037012, ENSMUSG00000047146,…	445	475	5843	1.49	4.39
103	GOTERM_BP_ALL	GO:0016053~organic acid biosynthetic process	19	3.9	0.002405	ENSMUSG00000032294, ENSMUSG00000026003, ENSMUSG00000028937, ENSMUSG00000028964, ENSMUSG00000028692, ENSMUSG00000026820, ENSMUSG00000021707, ENSMUSG00000063229, ENSMUSG00000022571, ENSMUSG00000031483, ENSMUSG00000033307, ENSMUSG00000021048, ENSMUSG00000025068, ENSMUSG00000030869, ENSMUSG00000030934, ENSMUSG00000024640, ENSMUSG00000018574, ENSMUSG00000031604, ENSMUSG00000072946	445	115	5843	2.17	4.48
104	GOTERM_BP_FAT	GO:0016053~organic acid biosynthetic process	19	3.9	0.00249	ENSMUSG00000032294, ENSMUSG00000026003, ENSMUSG00000028937, ENSMUSG00000028964, ENSMUSG00000028692, ENSMUSG00000026820, ENSMUSG00000021707, ENSMUSG00000063229, ENSMUSG00000022571, ENSMUSG00000031483, ENSMUSG00000033307, ENSMUSG00000021048, ENSMUSG00000025068, ENSMUSG00000030869, ENSMUSG00000030934, ENSMUSG00000024640, ENSMUSG00000018574, ENSMUSG00000031604, ENSMUSG00000072946	443	115	5798	2.16	4.62
105	GOTERM_BP_FAT	GO:0055114~oxidation-reduction process	54	11	0.002517	ENSMUSG00000026675, ENSMUSG00000043155, ENSMUSG00000066441, ENSMUSG00000025068, ENSMUSG00000019823, ENSMUSG00000018574, ENSMUSG00000024827, ENSMUSG00000039745, ENSMUSG00000031604, ENSMUSG00000072946, ENSMUSG00000028601, ENSMUSG00000032633, ENSMUSG00000007603, ENSMUSG00000046671, ENSMUSG00000005161, ENSMUSG00000024646, ENSMUSG00000061838, ENSMUSG00000050627, ENSMUSG00000037012, ENSMUSG00000047146,…	443	475	5798	1.49	4.67
106	GOTERM_MF_FAT	GO:0008106~alcohol dehydrogenase (NADP+) activity	5	1	0.003188	ENSMUSG00000001642, ENSMUSG00000028692, ENSMUSG00000066441, ENSMUSG00000029762, ENSMUSG00000052131	421	9	5458	7.2	4.92
107	GOTERM_MF_ALL	GO:0008106~alcohol dehydrogenase (NADP+) activity	5	1	0.003203	ENSMUSG00000001642, ENSMUSG00000028692, ENSMUSG00000066441, ENSMUSG00000029762, ENSMUSG00000052131	435	9	5633	7.19	4.95
108	GOTERM_BP_ALL	GO:0005996~monosaccharide metabolic process	18	3.7	0.002675	ENSMUSG00000032295, ENSMUSG00000032294, ENSMUSG00000023456, ENSMUSG00000045594, ENSMUSG00000063229, ENSMUSG00000022474, ENSMUSG00000025791, ENSMUSG00000062070, ENSMUSG00000021456, ENSMUSG00000020260, ENSMUSG00000025006, ENSMUSG00000036427, ENSMUSG00000001642, ENSMUSG00000062908, ENSMUSG00000026827, ENSMUSG00000030695, ENSMUSG00000037012, ENSMUSG00000027227	445	107	5843	2.21	4.97
