# Supplementary material for: An integrated genome-wide multi-omics analysis of gene expression dynamics in the preimplantation mouse embryo
Source: Sci Rep. 2019 Sep 16;9:13356. doi: 10.1038/s41598-019-49817-3 (PMC6746714; doi:10.1038/s41598-019-49817-3)
Supplement: Supplementary file 6 — Supplementary Table S4 [file 41598_2019_49817_MOESM6_ESM.xlsx]

## Sheet: Cluster_T1
Functional Analysis with DAVID.

## Sheet: Cluster_T2
Functional Analysis with DAVID.

## Sheet: Cluster_T3
Functional Analysis with DAVID.

## Sheet: Cluster_T4
Functional Analysis with DAVID.

## Sheet: Cluster_T5
Functional Analysis with DAVID.

## Sheet: Cluster_T6
Functional Analysis with DAVID.

## Sheet: Cluster_T7
Functional Analysis with DAVID.

## Sheet: Unclustered
Functional Analysis with DAVID.

## Sheet: Cluster_Definition
Cluster_T1
