# Supplementary material for: An integrated genome-wide multi-omics analysis of gene expression dynamics in the preimplantation mouse embryo
Source: Sci Rep. 2019 Sep 16;9:13356. doi: 10.1038/s41598-019-49817-3 (PMC6746714; doi:10.1038/s41598-019-49817-3)
Supplement: Supplementary file 7 — Supplementary Table S5 [file 41598_2019_49817_MOESM7_ESM.xlsx]

## Sheet: Correlation_markers
	Spearman’s rank correlation coefficients
	Protein	Own SILAC dataset	Gao et al
1	Cenpf	NA	0.543
2	Rnf114	0.857	1
3	Ddx6	0.821	0.829
4	Dcaf8	0.964	0.943
5	Calr	0.964	0.943
6	Ube2s	0.857	0.943
7	Creld2	0.929	0.943
8	Rab3gap1	0.679	0.771
9	Hyou1	0.964	0.829
10	Txndc5	0.964	0.943
11	Pdia3	1	0.943
12	Pdia4	0.964	0.829
13	Sfn	0.536	0.943
14	Wtap	0.929	-0.257
15	Racgap1	0.893	-0.257
16	Glul	0.929	1
17	Ppm1a	0.929	1
18	Glrx	0.286	0.143
19	Gbe1	0.25	-0.086
20	Ccdc6	0.893	0.771

## Sheet: own_SILAC_dataset
	Normalized log2-transformed Protein L/H Ratios for candidate developmental markers
	gene	Oocyte	1-cell	2-cell	4-cell	8-cell	Morula	Blastocyst
1	Cenpf	2.0363	1.35292	NA	0.927461	1.61573	1.59464	1.12347
2	Rnf114	4.90736	5.33512	4.98879	5.08093	4.38097	4.15908	2.5081
3	Ddx6	1.7397	2.00369	0.191451	-0.0218474	0.00597207	0.236924	-0.381554
4	Dcaf8	3.87309	4.11729	3.81574	2.77091	2.20483	1.36274	0.671574
5	Calr	2.39345	2.57806	2.30874	2.11746	1.30241	0.485422	0.101278
6	Ube2s	2.83382	2.20625	2.74453	1.9718	2.19562	1.53546	1.48603
7	Creld2	4.4132	4.68439	4.14335	4.32071	3.25567	1.65793	1.1544
8	Rab3gap1	3.12051	3.11733	3.23742	2.92584	2.38573	1.71638	0.197867
9	Hyou1	2.05225	2.12355	1.89009	1.69089	0.638498	-0.0792789	-0.468973
10	Txndc5	2.40634	2.74271	2.42536	2.33021	1.82593	1.24647	0.398044
11	Pdia3	2.97154	3.06237	2.77006	2.53535	1.58241	0.622881	-0.186989
12	Pdia4	2.07009	2.22843	1.81626	1.4725	0.117869	-0.00935629	-0.342591
13	Sfn	1.02994	1.3284	1.31992	1.08631	2.00616	2.10419	3.91261
14	Wtap	-0.993994	-0.128953	0.856082	0.520846	1.50444	1.72847	1.15246
15	Racgap1	0.205231	0.757687	1.07486	1.04533	1.63589	1.60634	2.36651
16	Glul	-2.61417	-1.76103	-0.340961	-0.0915635	1.51824	2.5425	2.19837
17	Ppm1a	-0.588508	-0.507516	0.383043	0.726997	1.40122	1.96188	2.0898
18	Glrx	5.99891	6.05371	4.68624	6.08878	5.94607	6.00091	5.31516
19	Gbe1	3.64885	3.99462	4.40581	3.62614	4.45203	3.88918	2.90067
20	Ccdc6	1.23048	1.71063	2.50172	2.52629	2.92148	2.43479	1.26462

## Sheet: Gao_et_al
	Normalized Protein Ratios for candidate developmental markers
	gene	1-cell	2-cell	4-cell	8-cell	Morula	Blastocyst
1	Cenpf	1.315	1.305	1.065	0.925	0.815	0.57
2	Rnf114	1.535	1.355	1.06	0.97	0.705	0.38
3	Ddx6	2.235	0.95	0.77	0.72	0.655	0.675
4	Dcaf8	1.905	1.425	0.93	0.705	0.515	0.52
5	Calr	1.895	1.495	0.895	0.575	0.385	0.755
6	Ube2s	1.305	1.285	1.035	0.875	0.79	0.7
7	Creld2	1.715	1.585	1.13	0.725	0.395	0.455
8	Rab3gap1	1.42	1.495	1.24	0.86	0.55	0.435
9	Hyou1	1.74	1.39	0.925	0.695	0.505	0.74
10	Txndc5	1.63	1.27	1.07	0.79	0.61	0.63
11	Pdia3	1.885	1.57	0.92	0.62	0.405	0.6
12	Pdia4	1.78	1.37	0.96	0.645	0.47	0.775
13	Sfn	0.645	0.67	0.79	0.93	1.17	1.78
14	Wtap	0.98	1.195	0.955	0.965	1.11	0.79
15	Racgap1	1.215	0.955	0.94	0.98	0.945	0.97
16	Glul	0.335	0.515	0.735	1.02	1.275	2.12
17	Ppm1a	0.555	0.69	0.94	1.045	1.485	1.285
18	Glrx	1.03	1.06	1.19	1.1	0.965	0.655
19	Gbe1	1.135	1.13	1.095	1.1	0.93	0.61
20	Ccdc6	0.87	1.225	1.215	1.105	0.975	0.615
