# Supplementary material for: An integrated genome-wide multi-omics analysis of gene expression dynamics in the preimplantation mouse embryo
Source: Sci Rep. 2019 Sep 16;9:13356. doi: 10.1038/s41598-019-49817-3 (PMC6746714; doi:10.1038/s41598-019-49817-3)
Supplement: Supplementary file 8 — Supplementary Table S6 [file 41598_2019_49817_MOESM8_ESM.xlsx]

## Sheet: Table
Normalized log2-transformed Protein L/H Ratios
	gene_i(R)	Oocyte(R1)	Oocyte(R2)	Oocyte(R3)	1-cell(R1)	1-cell(R2)	1-cell(R3)	2-cell(R1)	2-cell(R2)	2-cell(R3)	4-cell(R1)	4-cell(R2)	4-cell(R3)	8-cell(R1)	8-cell(R2)	8-cell(R3)	morula(R1)	morula(R2)	morula(R3)	blastocyst(R1)	blastocyst(R2)
1	Hnrnpa3	-3.8318	-5.6289			-0.8057		-3.8318			-3.8318	0.4186		-2.3754	-4.0202		-3.8318	-5.2693		-0.664
2	Mrps16	-4.7995	-0.8695	-1.8996	-1.9255	-2.0055		-1.5932			-1.2883	-3.0008		-0.835	-2.8057		-0.8754	-0.9715		-1.98	-1.7442
3	Msmo1	-4.3156			-1.2006	-0.8663		-0.2503	-1.7098		-0.933	-1.2456		-0.8204	-1.3503		-0.916	-1.6858		-1.2762	-1.4669
4	Tssc4	-3.8145	-2.2563		-3.2333	-1.741		-1.069			-0.8079			-1.4127	-2.4585		-0.7096	-0.8615			-1.8884
5	Maz	-4.4248	-1.4541			-1.5637					1.4755	-1.0449			-1.8358
6	Tmsb4x	-3.3999	-5.1456		-1.4567	-0.4927		0.9197	-0.1568		-0.371	-0.3525		-0.8418	-0.4947		-1.3046	-0.8067		-2.6877	-1.6929
7	Tma7	-0.8446		-1.1775	-1.7592	-2.3948		0.6806	1.604		-1.511	-3.3316	-1.0151	-1.517	2.2388	-1.4241	-1.5182	-4.8098	-1.4535	-2.4038	-0.9122
8	Ppp1r14b	-3.067			-0.8886	-1.6087		-1.5904	-0.7172		-1.7934	-2.9692		-4.7079	-3.1206		-0.6347	-3.3085		-4.04	-2.6089
9	Agtrap	-3.2999			-1.6129	-1.7338		-2.0249	-1.093		-1.7209	-1.6792		-1.5824	-2.4549		-1.0202			-1.102	-1.87
10	Hmgb2	-2.6265	-2.7049	-3.7099	-1.1988	-1.434	-0.8358	-1.7489	-3.4157	-1.7378	-1.6774	-3.2644	-2.8029	-3.2955	-0.1942	-2.7483	-2.8741	-2.8509	-2.452	-3.2466	-2.8037
11	Mrpl55	-3.6033	-2.0804	-1.5501	-1.7941			-0.4835			-2.3448		-2.9432	-1.6916		-1.7477	-2.4033			-2.2419
12	Fam210a	-3.4896			-1.4822	-1.6676		-0.3165	-0.1861		-0.3315	-1.0733		-0.5412	-1.4904		-0.2827	-1.0178			-1.0086
13	Rpl35	-3.0994	-2.4821	-1.6133	-1.8083	-1.2602	-1.945	-1.7386	-1.3406	-2.4076	-1.6913	-4.062	-1.8706	-1.4727	-1.3309	-1.8904	-2.2429	-1.2125	-1.8251	-1.4242	-1.7889
14	Rpl10a	-3.1541	-1.7115		-1.583	-1.3724		-1.5744	-2.382		-1.3664	-1.8827		-1.2322	-1.1689		-1.0386	-1.0362		-0.4886	-0.8837
15	Elp5	-3.174	-1.1135		0.59			-1.4216			-2.8563	-1.7455		-1.1191			-0.5429			-1.4829
16	Zmiz2	-2.5297	-3.3809		-2.2697			-1.1551			-1.182			-2.0394	0.7833		-1.4433	-2.7121
17	Thoc7	-3.7702	-2.2586	-1.4597	-1.663	-2.4601		-1.789	-1.3362		-1.0679	-1.3762		-0.9929	-1.438		-1.9064	-1.4644		0.9715	0.1155
18	Epb41l1	-2.7591	-0.8864		-1.0703			-1.8322	-2.1614		-1.1806			-1.9165			-1.3067			-0.6018
19	Tk1	-2.5774			-1.171			0.2563			0.304			0.4358	-0.1622		0.6745	-0.4746		2.9199	0.9977
20	Pole3	-2.467	-0.1627	0.1069	0.1202	-0.2919		0.8493	-0.5528	-0.3159	-0.438	-0.5189	-1.2128	-0.8809	-0.568		0.5094	-0.2564		-1.0104	-0.9667
21	Cbx3	-2.8371	-1.563	-1.6621	-2.8553	-1.6014	-2.057	-1.7978	-1.7452	-1.6377	-1.4815	-1.6801	-1.5255	-0.9441	-1.3362	-1.1233	-0.278	-1.3662		-1.0141	-1.9156
22	Tro	-2.9336	-1.7223		-0.4412			-1.3475			-0.6391	-1.2312		-2.8164	-1.1136		-0.7642	-1.8942
23	Phc1	-3.5699	-2.0416		-0.4972	-1.7499		-1.4373	0.0726		-0.5667	-0.8027		-1.3944	-1.715		-1.0797	-2.4051		-1.6729	-1.5765
24	Phactr4	-1.3556	-2.7097	-0.325	1.4937	1.4308	-0.2904	-1.0543	-3.1017	-0.1875	-0.0417	3.5732	-0.259		3.2859	-0.1354		-2.6281			-1.5267
25	Mrpl28	-2.1961	-3.2875		-1.3141	-2.2689		-1.209	-1.378		-1.7597	-2.1502		-2.816	-0.959		-1.7926			-1.6696	-0.8913
26	Phyh	-3.0052	-2.0187		-0.5469	-1.2811		-1.0997	-0.9515		-1.3686		-0.9467	-0.9231			-0.1846			0.501	0.4643
27	Isoc2a	-2.2406	-0.9073	-1.5739	-0.3783	-2.2986	-1.5624	-0.1659	-0.851	-1.3703	-0.9613	-2.2341	-1.4404	-1.7315	-1.1681		-1.6368	-1.2231	-0.9848	-2.5901	-1.0222
28	Akt1s1	-2.689	-1.1882		-1.8015						-1.9796						1.5227	-1.2855
29	Ankrd49	-2.7212	-1.5298			-1.4378		-1.8578						-0.9061	-1.8745		0.0316				-0.6115
30	Zfp185	-2.9153			-2.0006			-0.4979	-2.2762		-2.8353	-1.763			-2.5805		-1.8135	-1.5685		-2.2196
31	Nubp1	-3.0784	-1.9513	-1.2371	-1.3031	-1.365	-1.4548	-1.5588	-1.919	-1.4502	-1.9117	-1.6016	-2.0379	-1.6838	-1.771	-2.4876	-1.1094	-1.752		-1.4897	-1.7749
32	Cntfr	-2.4752			-0.3744	-2.3954		-1.8594	-1.2746		-2.6364			-2.6406	-1.7556		-2.075			-0.8071	-1.9276
33	Sall3	-3.3841			-1.9916			0.6612	-0.6522		0.0359	-0.7884		-0.2351			0.8728			-2.5738	-1.3943
34	Plekhf1	-2.5189	-1.6228		-0.6184	-2.2438		0.1678			-2.2498	-1.5044		-1.5999	-1.0337		-1.0618	-1.4146			-0.0618
35	Npepl1	-2.3659	-3.04		-1.0806	0.3153	-1.3317	-0.7586	-2.2205		-1.3652	-0.8981		-0.392	-1.6461		-2.228	-1.5953		-1.1317	-0.2373
36	Ptms	-2.4985	-3.1281	-1.4855	-3.2916	-2.0082	-2.0057	-2.1796	-2.0526	-1.5772	-3.6074	-2.2223	-2.7055	-2.0797	-2.5352		-1.6536	-2.4282	-4.9559	-2.5113	-3.4472
37	Map3k7	-1.161	-4.1934		-0.2812			-0.5942			-0.3607	2.1654		0.0198	-0.8184		-0.1005	-0.7198			1.5014
38	Manba	-2.0405			-1.5285	-0.4252		-0.6498			-1.0246	-1.6152		-1.7583	-1.6196		-1.1616	-2.176		-2.0499
39	Fn3krp	-2.4897	-0.8156		1.147			0.737			0.1737	-0.0867		1.5472	0.0821		1.1969	1.057		-1.8977
40	Bdh2	-4.1437	1.762		2.7799	0.0624		1.6328			0.8276	1.9902		2.3497			2.5116	1.4776		3.3036
41	Slc2a1	-2.4134	-2.4713	-2.7597	-2.0344	-2.1298	-1.1145	-0.6525	-1.283	-2.8082	-2.8692	-1.0364	-1.919	-3.3396	-1.6499	-2.1242	-1.563	-2.2918		-2.1437	-4.1536
42	Map2k6	-2.8421	-1.4877			-1.4324		-0.1712	-0.6717			-0.5411		-0.2282	-1.5039		-1.8397	-1.5032			-1.7522
43	Ythdc1	-2.8764	-0.8309	-1.2091	-1.6107	-2.1167	-1.211	0.9414	0.1088	-1.2619	-0.7432	-1.3585	-0.6644	-0.326	-0.9456	-1.3309	-1.6823	-1.2427	-0.7083	-1.1525
44	Atpif1	-2.1833	-0.3503	-0.6496	-0.0834	0.004	-1.1222	-0.1732	-0.2129	-0.2651	0.0188	-0.8551	-0.5483	-0.3637	-1.2166	-0.1794	-0.6724	-0.327	-0.0715	0.1486	-0.3509
45	Agpat4	-2.284	-0.4125					-0.521	-1.3184		0.2515	-0.2168			0.1863		-1.0069	-0.1558		0.1028	-2.2318
46	Rpp30	-3.5072	-1.3451	-0.6387	-0.4745	-1.5417		-2.0384	-0.9672	-3.0911	-1.5036	-2.147	-1.7137	-1.4521	-1.9041		-1.0482	-1.2871	-0.5284	-0.4267	-1.2584
47	Rrp15	-2.4346	-2.0406	-2.1577	-2.0235	-1.6675	-2.0199	-2.8413	-1.7627	-1.8937	-1.789	-1.7572	-2.0339	-1.3412	-2.9753	-1.4111	-0.9134	-1.6351	-1.1979	-1.157	-0.6616
48	Atrip	-2.4195		-0.568	0.3863		-0.5379	0.3172		0.0092	-0.7778		-0.7522	-0.6156			-0.2437			0.1175
49	Cox7a2l	-1.9709	-1.0067		-1.2683	-1.8389	-0.7988	-1.3774	-1.2896	-1.363	-1.4503	-1.2314		-0.3901	-1.3549		-1.5798	-1.0909		0.4705	0.2461
50	Slc16a3	-1.8391	-1.2045									1.088			2.7545		1.3148	-2.7518			-1.1968
51	2310033P09Rik	-2.652	-0.4392		0.1884			-1.3027			-2.1212	-2.137			-1.7602		-1.5776			-1.2075
52	Marcks	-2.6848	-2.2488	-1.6697	-1.9593	-1.8564	-2.02	-2.3155	-3.7641	-2.1854	-2.6938	-3.5981	-2.6368	-2.3137	-2.3175	-1.6851	-2.1013	0.276	-2.9816	-1.3066	-1.8661
53	Epcam	-2.4911			-1.503	-2.1615		-0.6399	-0.46		-1.361	-1.5155	-0.5179	-1.0719	-1.1661			-0.2991		3.9596	2.495
54	Srsf7	-1.3882	-3.004	-2.2768	-1.5888	-1.263	-1.963	-2.2879	-1.0231	-1.8336	-2.1894	-1.0366	-1.858	-1.5999	-1.1489	-1.921	-2.1427	-3.929	-1.4695	-2.0122	-1.8044
55	Zc3h13	-2.5873	-2.0861	-0.8793	-0.1315	-0.6871		-1.1374	-1.596		-2.2516	-1.8326		-1.0074	-1.3722	-0.9697	-1.0268	-0.921	-2.2478	-1.4172	-1.0642
56	Fam207a	-2.7381	-1.5013	-1.3518	-1.1077	-0.7661		-1.2216	-0.6397	-1.362	-1.1138	-1.5661	-0.9608	-1.2633	-1.4039	-1.242	-0.4512	-1.0222		-0.7083	-1.7047
57	Marcksl1	-3.4202	-2.6838	-2.51	-2.1384	-2.6635	-2.6361	-2.5652	-3.0288	-2.5166	-1.5252	-2.6437	-2.4737	-2.146	-2.4388	-2.3244	-2.0357	-1.3876	-1.7041	-2.695	-1.6796
58	Ing1	-2.5151			-2.1604			-1.6571			-2.6719			-2.5719	-3.0056		-3.0446	-1.5911		-1.4673
59	Strada	-2.4829			-0.3632	0.2604		-1.1035						-1.0055	-2.3795		-0.3426
60	Cald1	-3.1404	-1.1287	-0.8834	1.4911	-0.9503	-1.2824		-1.5197		-0.2207			-0.8942	-1.1178		-2.6504	-0.6981
61	Ndufv3	-2.7458			-0.7162	-1.3033		0.566	-1.0801		-1.1365	-1.4214		-2.2096	-1.609		-0.4504	-0.8038		-2.801	-1.9197
62	Tmsb15b1	-2.4164	-1.0904		2.0798	-1.3832		-1.6135	-0.9925	-1.3349	0.1047	-1.8701		-2.6143	-1.4535		-1.8215	-0.2718		-3.0631	-2.2829
63	Dhx32	-2.4359			-1.8966			-1.1454	-1.1468		-0.2464			0.3754	-0.911	-1.0289	-1.6442			-0.2092
64	Hmgb3	-2.3067	-1.4067		-1.5353	-1.4369		-1.3362	-2.4243	-1.971	-2.1734	-2.4724		-1.4096	-2.2695	-1.93	-2.2361	-1.9942		-2.6565	-1.6498
65	1110004E09Rik	-2.5515			-1.624	-1.9485		-1.7803	-0.5772		-1.6589			-2.672	-2.2948		-1.1154	-2.781
66	Terf2	-1.9261	-2.3567		-1.5861	-1.7043		-1.3828			-2.7163			-1.6619			-2.9097
67	Mkrn1	-2.3232	-0.9279		-0.4201	-1.5144		0.0643	-2.1108		0.1933	-1.3626		-1.7979	-0.9538		-2.1584	0.2964			-0.9426
68	Oxa1l	-1.4891	-0.5428		-1.011	-0.7815		-0.4101	-1.1273		-0.8928	-1.0249	-1.0885		-1.5854	-0.8815	-1.2061	-0.779	-1.0355		-1.1719
69	Rnf31	-2.433	-1.8419		-0.2096			0.7156			-0.3992	-1.2942		-0.9475	-0.8549		-1.7225	0.0176		-1.9572
70	Rbm42	-2.3886			-1.3825	-1.1464		-1.3855			-1.0583	-1.755		-0.3965	-0.7863		-1.2792	-1.5743		0.0726	-0.3222
71	Trim27	-2.4953	-1.642		-1.167	-1.0573		0.0563	-1.8271		-0.756	-1.0522		-1.085	0.7616		-0.4308	-0.9664		-0.8695
72	Cfdp1	-2.0405	-2.1347	-2.6997	-1.8186	-2.502	-1.6888	-1.589	-1.6253	-2.5095	-1.7463	-1.6806	-2.1153	-2.6003	-0.1949	-2.3302	-2.0754	-4.0589	-0.3701	-1.7959	-1.4695
73	Rpf1	-1.6279	-2.4236		-0.7822	0.3179		-0.4653	-0.0136		-0.7132	-1.0111		-0.6753	1.2516		0.5188	0.1507		0.8374	-1.1795
74	Aen	-2.6092	-1.4942		-1.6075	-0.8931		-1.1954	-2.1765		-0.9502	-1.9602		-0.2241	-0.4595		-1.1179	-0.8201		0.1418	0.2409
75	Hook2	-3.0893	-0.8078		-1.1101	-1.3147		-0.7479	-0.5755		-1.1292	-0.864		-0.2863	-1.8759		0.2742	-1.5078		-1.9368	-1.0798
76	Tma16	-2.7909	-2.2951		-0.1003	-1.7386		-2.0216	-1.4346		-1.6599	-1.5644		-1.2506	-0.9848		-0.6973	-1.0788		-0.2735	0.3022
77	Ccdc12	-1.8308	-0.2441		-1.566	-1.8749	-1.4911	-2.0223	-2.975	-1.8721	-2.6095	-2.4094	-1.8156	-1.6854	-1.9216	-1.8218	-0.5807	-0.6749	-1.635	-1.7952	-1.9898
78	Pvrl1	-1.9184	-1.9031		-3.2527	-3.486		-1.8299	-3.4994		-2.4506	-2.3345		-2.3525	-0.8438		-1.583	-1.6386		-1.6827	-1.3646
79	Myadm	-2.6039	-1.5177		0.7306			-2.9269			-3.2164		-1.1578	0.4025		-1.113	-1.5032		-0.7151	2.1504	-0.4728
80	Tlk2	-2.484	-1.7097		-1.7195	-2.0676		-1.6775	-2.6271		-1.7445	0.2834		-1.652	-2.5752		-1.4558	-1.918		-1.6499
81	Psmg2	-2.985	-0.8007	-0.1626	1.6154	-0.2491		-1.2134	-0.9077	0.5296	0.4082	-0.2817	-0.7025	1.4551	-0.7208	-0.3623	-1.1589	-0.1265	-1.4228	-1.0902	0.1177
82	Brd1	-2.0235	-2.5647	-0.7653	-0.6859	-3.5032		0.8853	-2.0288		-2.0423			-0.4787	3.1936		-1.0137	0.861		0.0017	-0.5498
83	Rilpl1	-2.848	-1.904		-2.0442	-1.5506		-1.1642	-2.471		-1.7732			-1.7588			-1.7471				-1.6313
84	Eya3	-2.6202	-1.418	-0.4933	-0.3679	-0.8556	-0.7075	-1.4602	-0.2122	-0.967	-0.9475	-0.3226		-1.5592	-0.4807	-1.086	-1.3923			2.653	-1.5918
85	Mrpl20	-2.1642		-1.5555		-2.9012		-2.159			-1.7199		-2.1532	-2.9595	-1.0207	-2.6897	-2.0751		-1.4454	-0.6878
86	Wbp4	-3.6453	-0.5485	-0.038	0.2065	-0.0235		-1.1232	-0.8165		2.2538	-0.7393		-0.6588	-0.0756	-0.8434	0.323
87	Zfc3h1	-1.9868			-0.5647			1.2124			1.0642	-0.0493		0.5565	-0.588		-1.0893			-0.6632	0.007
88	Arhgap23	-2.3403	-0.6901	-0.6966	-1.904	-1.3989	-1.2465	-0.6838	-0.4052	-1.6543	-1.0016	-1.9675	-1.9349	-1.9558	-3.3763				-2.3531		-1.6245
89	Arglu1	-2.8944	-1.6229	-1.9711	-1.3628	-1.3895	-1.3259	-1.4633	-1.6292	-1.8268	-1.6202	-1.8439	-1.6837	-2.5713	-2.0573	-2.5264	-1.5872	-2.9814	-2.4488	-2.2473	-2.2224
90	Uba5	-2.3014	-0.9889	-1.8418	-1.5637	-1.7331	-0.343	-1.0782	-0.7141	-1.3028	-1.2312	-2.9591	-1.7817	-1.0198	-0.5914	-1.5972	-0.8146	-1.2529		-1.6043	-1.3737
91	Wdr73	-2.2967			-1.0219	-1.4407		-0.7165	0.576		-1.5806	-1.3134		-0.0702	-2.1875		-0.5096	-0.5424		1.452	0.842
92	Zc3h4	-2.8604	-0.7411	-1.3048	-1.0654			-1.0027			-1.6693			-2.5218	-1.8199		-0.7125			0.6985	-1.3534
93	Noc3l	-1.9811	-2.3496		-0.8353	-1.7889		-1.0674	-2.0841		-2.0293	-2.1481		-2.09	-1.2961		-1.359	0.8602		-0.6437	-1.1993
94	Angel2	-2.1742		-0.5333	1.0464	-0.0543		-0.4446		-0.9651	0.265	-0.2945	-0.6627	-1.439			-1.5757	-0.8112			-1.7215
95	Ndufa8	-2.0931	-0.739	-0.4395	-0.0435	-1.254	-0.9422	0.3785	-0.7278	-0.6903	-0.5323	-0.3476	-0.4918	-1.2231	-0.4864	-1.023	-0.8026	-0.5598		-0.7055	-0.9069
96	Mars2	-2.8567			-1.0169	-1.6554		-0.6849			0.2966	-0.5546		0.1751	-0.6148		-0.272	-0.7012			-0.1062
97	Rpp38	-1.98	-2.2116			-1.4996		-1.3126	0.4237		-0.6737			-0.8432			-1.2992				-1.5994
98	Gcc1	-2.586			-1.0257	-1.3878		-1.027	-1.6341	-1.3886	-0.7756	-1.1242		-1.2541	-2.1375		-1.6632	-0.6594
99	Incenp	-2.2872	-1.0816	-1.3248	-1.4772	-1.4251	-0.9623	-1.1947	-0.7416	-0.7389	-0.762	-1.3317	-0.4597	-0.2214	-0.3998	-0.4896	0.5338	-0.7885	-0.7306	-0.0815	0.2781
100	Map2k1	-2.0136	-1.2364	-1.2312	-0.4267	-1.5136	-1.1842	-0.5387	-0.2362	-1.2337	-0.0475	-0.943	-1.0147	-0.8904	-0.731	-1.1859	-1.6828	-0.9275	-0.0994	-1.3409	-1.3528
101	Eif4e2	-2.4972	-0.8162		-0.3173	-0.5186	-0.6669	-0.5075	-0.7417		-1.2161	0.198		-0.3795	-0.5658		1.4804	-1.3348		-1.231	-0.8892
102	Cwf19l2	-2.1893			-1.688	-0.2931		-0.9467	-2.6781		-1.9298			-1.4093			-1.1422			-1.0939
103	H1fx	-2.1467	-0.6899	-1.5605	-0.7243	-1.3818		-1.3563	-1.0165		-1.1397	-0.3961		-1.9738	-2.6629		-1.3459	-2.1841		-2.2365	-2.5919
104	Dctn6	-2.0288			-1.3723	-1.8244		-0.3042			0.0329			-1.5101	-0.153		-1.0333	-1.6957		-2.3546
105	Nop9	-2.7261	-1.4083	-1.2373	-1.8128	-1.0167		-1.1966	-0.8899		-1.2712	-1.3255	-0.4787	0.5201	-1.3326	-0.6712	-0.0624	-0.3491	-1.2898	0.1142	-0.1127
106	Erf	-2.5499	-0.6609		-0.3882	-1.6206		1.1265			-2.1313	-1.2035		0.4096	-1.1488		-2.6393			-1.9364
107	Zbtb8os	-2.4764	-0.6048		-1.1649	-0.6661		-1.4576	-1.0834		-0.6204	-0.2761		0.2194	-1.1052	-1.1327	0.2005	-0.5487		-2.6293	-3.6444
108	Nsl1	-2.0347			-2.2169	1.114		-1.2009			-0.8003	-1.9455		-1.1607	-2.1114		-1.6172	-2.1071		-0.7094	-1.9071
109	Pdcl	-2.1522	-1.2733	-0.6858	0.1379	-1.647		-1.3793	-1.9805		-1.5389	0.5204	-0.8171	-0.7056	-1.4218		-0.8195	-0.27	-1.4499	-0.4324	-0.8178
110	Snrnp70	-2.4065	-1.8972	-1.7949	-1.7073	-1.1218	-1.5639	-1.7286	-3.0796	-1.5781	-1.7088	-1.0344	-1.8991	-1.7869	-1.0711	-1.7933	-1.0477	-1.8619	-1.7006	-1.666	-1.9857
111	Rnaseh2c	-2.1435	-1.4332	-1.2886	-1.7539	-0.8709	-1.135	-2.0701	-1.0629		-1.1705	-2.6753	-1.8858	-1.5447	-1.6661	-2.0824	-1.5405	-1.5065	-1.9195	-1.4125	-2.4209
112	Cryz	-2.5766	-0.0747	-0.7767	-0.6734	-0.1116		0.0075	-1.0242		0.0009	0.1064		-0.3251	-1.6431	-0.2902	-0.2238	-0.0975	-0.8899	-0.7753	-1.7211
113	Adgre5	-2.5468	-0.6892		1.6978	0.9506		0.5226	2.6216		3.1178			0.7131			1.7165			1.0456	0.6979
114	Rwdd1	-2.2414	-0.4384	-0.7154	-1.6061	-1.7154		-1.322	-0.9547		-0.8349	-0.9508		-0.0534	-0.7166		0.7965	0.1639		0.2531	-0.3961
115	Pxk	-2.7678	-1.6903		-0.4916			-0.2988			-1.0431	-1.1499	-0.9217	-0.8607	-1.3414		-1.2231	-1.0501		0.2334	0.6235
116	Nubp2	-2.3272	-0.6493		-2.4461	-1.522	-1.1889	-1.3244	-1.9738	-1.4999	-1.2389	-1.3843	-1.6445	-0.5755	-1.0543	-1.2443	0.1015	-1.1018	-0.8883	-1.2416	-1.3667
117	Urm1	-2.2102	-0.8874		-1.2984	-1.5876		-1.0595			-0.0286	-1.2123		-0.8851	-2.0018		-0.6927	-0.4552			-0.0302
118	Zfp512	-1.9785	-2.5472		-0.8118	-1.1804		-1.6212	-1.4735		-0.6659	-0.3108		-1.0778	-1.6731		0.7524	-0.2444		-1.8226	0.2041
119	1110004F10Rik	-1.955	-2.2002	-2.2411	-1.4233	-2.2262	-1.9897		-2.9353		-2.2968	-2.5978	-2.3598	-4.2793	-3.5697		-2.2379	-1.4089	-3.0131	-2.2134	-1.8685
120	Mettl13	-2.1209	-1.2695		-1.5688	-2.476		-0.9822	-0.9886		-0.0562	1.4735		-0.8069	-1.329		-0.9368	-2.1128		-0.3434	-0.1128
121	Ccnb2	-1.7211			-0.4077	-0.9831		-0.438	-0.4301		0.3991	0.8252		-0.7717	0.755		0.6881			2.5436
122	Rwdd4a	-2.0336	-2.2011		-0.9019	1.0647		-0.4963			0.1617			0.3755	-0.6084		0.3099	-0.7381		-0.7076	0.1313
123	Gstm2	-1.1035	-2.1144		-0.2939			-0.7158	1.7927		-0.5946			-0.5065	-3.3742		-0.8183			-0.9967	0.8219
124	P4ha2	-2.3964	-1.589			-1.4925		-0.5449	-1.483		-0.9482	-1.7579			-1.6941			-1.09			0.0309
125	Isg20l2	-2.4362			-2.0638	-1.4559		-0.5834	-1.6507		-0.9315	-2.0371		-0.6354	-1.4896		-0.6615	-1.0974		-1.2087	0.4274
126	Zfp330	-1.9454	-0.8635		-1.2219	-2.5013					-0.9287			-1.3435	-1.4716		-2.5902	-2.4788			-0.7144
127	Zc3hav1	-2.369	-0.6488		-0.3703	-0.6942		-1.1364	-0.0482		0.6316			0.6448	0.3779		1.9242	-0.4004		-1.0486	-0.0639
128	Dab2ip	-1.0599			-0.6388	-2.1276		-0.0624			-0.0112	2.0262		0.2262			1.242
129	Noc4l	-2.2688	-2.1963		-1.7337	-2.1849	-1.3358	-1.4876	-2.1464	-2.0699	-1.6303	-1.6068	-1.7841	-1.735	-1.1273	-1.169	-1.6188	-0.7528	-1.4464	-0.4532	-0.9129
130	Grn	-2.1889	-1.9114		-1.9362	-1.7795	-0.6428	-1.1906			-1.1475			0.0364	-1.0403		-0.0838	-0.2894		2.0112	1.8067
131	Hist1h1d	-2.4898	-2.7504	-2.6198	-2.1231	-1.2314	-2.0088	-1.8995	-2.9038	-1.5715	-1.8595	-2.0017	-2.0216	-2.4275	-2.6236	-2.5005	-1.9964	-2.1922	-2.4748	-2.6007	-1.6934
132	N6amt2	-3.393	-0.2945	-0.4121	2.9578	-0.4093		0.2631	-2.042	-0.7816	0.7679	-0.0514	-0.2643	-1.7298	-0.1551	-0.4024	-1.6566	0.408			-0.7114
133	Enpp4	-1.9501			0.0258	-1.5191		-1.1869	-1.588					-1.4429			-2.4541			-1.7117	-1.2529
134	Mpdu1	-1.9714	-0.9883	-0.7165	-1.2584	-1.3178	-1.1435	-1.4411	-0.9782	-1.7137	-0.6911	-1.5063	-1.3884	-0.9684	-1.3766	-1.0719	-1.905	-1.872	-1.4264	-0.4684	-0.6646
135	Myd88	-2.7148			-0.7958	-0.2261		-0.0843			-0.2092	-1.9364		-0.0004	-1.1939		-1.4677			-2.1582	-0.8895
136	Rpp25	-2.4076			-0.1434	-0.828		0.0294	-0.5142		-0.6301	-1.4467		-0.8219	-1.7784		-0.772	-0.1112		-1.8043
137	Creg1	-2.9677	-0.1104		-0.4721	-1.0407		0.4256			-0.4822	-1.0512		0.4548	-0.9852					-0.4183	0.3042
138	Pus3	-2.6202		-0.3218	-1.9717	-1.8916		1.6783	1.248		-0.8397			-0.2835			0.2587			1.5255
139	Tor3a	-2.12	-0.9576		-1.5057	-1.2904		-0.4199			-1.7888			-1.617	-1.7719		-0.0057			-1.9228
140	Ccdc47	-2.1888	-1.1068	-1.3234	-1.4808	-2.0475	-1.2004	-0.716	-1.2585	-1.4302	-1.2801	-1.1062	-1.4313	-1.4643	-1.6287		-1.6048	-1.4315		-0.6895	-0.8452
141	Ctsa	-1.8743	-1.1966		-0.8648	-1.4004	-2.1155	-1.0508	-1.9504		-0.5567	-1.2608		0.0038	-0.3184	0.2667	-0.5428	1.1992	0.8549	2.5665	2.6085
142	Dpp9	-2.0889	-0.8311		-1.1475	-1.4559		-1.3699	-1.4967		-0.328	-1.6758		-0.6405	-1.0485		-1.4931	0.2873		-0.349	-1.1961
143	Tmem194	-3.3637		-0.1824	-0.7344		-0.4201			-1.7317	-1.0423		-1.0241			-0.3756	2.1531
144	Skp2	-2.1736		-0.8398	-1.2111		-0.6492	-1.1962		-0.8323	-0.563		-1.0802	-0.6066			0.0864		-0.7021	-0.0809
145	Dkc1	-2.2581	-1.9672	-1.6378	-1.4822	-1.6033	-1.5112	-1.8382	-2.0794	-2.3108	-1.9353	-2.1285	-2.0321	-1.6942	-1.7298	-1.1319	-1.3464	-0.9521	-1.4971	-1.2534	-1.3474
146	Sde2	-2.251	-0.4493		-0.7021		0.1782	-0.0423	-1.5424		-0.4319	0.4113		-1.2027	0.4326	-1.0454	-0.396	-2.4125	-1.269	0.0415
147	Vwa5a	-1.8784	-1.5295		-1.7127	-1.4583		-1.2316	-1.5052	-1.5052	-0.9867	-1.6952		-1.2379	-1.3282		-1.2649	-1.1271		-2.2242	-1.8931
148	Optn	-2.0882	-0.4253		0.3206	-1.5444	-1.1141	0.1434	-1.5914		-1.1163	-1.0608	-1.4679	-1.9424	-1.8333		-3.0632
149	Tst	-2.6722	-0.8546		-0.59	-1.2183		-1.4344	-0.8972		-0.5467	-0.5057		-0.6708	-0.0649		-1.0945	-1.138		1.1347	-1.1951
150	Dbr1	-2.3569	-1.2455		-1.6786	-2.1175		-1.0613	-1.7112		-1.185	-1.3787		-1.7638	-1.0616		-0.8958	-1.509		-1.7016	-1.6195
151	Spag7	-1.671	-1.4884	-1.4818	-1.3643	-0.9292	-1.2835	-1.0582	-0.3561	-1.3731	-1.4428	-1.4054	-1.086	-1.2626	-2.2045		-1.4253	-1.625	-1.569	-1.2867	-1.5024
152	Trip4	-2.1448		-0.8524	-0.8588		-0.9662	-0.4186	-0.2792	-1.0176	-1.4103			-0.7209			0.6011		0.2314	0.394	-1.0233
153	Rpl26	-2.1676	-2.5502	-1.5313	-1.6837	-2.4473	-1.7719	-1.0473	-2.0306	-2.1994	-1.7381	-1.2545	-1.3385	-2.1362	-0.9468	-1.6822	-1.3725	-0.8925	-1.2853	-1.2981	-1.3216
154	Arvcf	-1.7218	-1.4861	-0.3681	-1.1122	-1.776		-1.8636	-1.4214	-1.3596	-1.8886	0.6683	-0.8447	-0.1407	-0.559		0.5085	-2.2946		0.2164	0.8666
155	Abcg2	-1.646			0.9916			-0.9605	-3.1497		-1.0988	1.1335		-2.3112	-1.3146		-1.9405			-0.8066
156	Hmg20a	-2.0319	-0.8003	-0.316	-0.9864	-0.4412	-0.8316	-0.1479	-0.3494	-0.5492	0.0165	-0.8169		-0.1174	-0.3802	-0.3994	0.1149	-0.4478	0.1815	0.4716	0.5552
157	Map7d1	-2.2422			-1.5586		-1.0508	-0.389			-2.2785	-0.92		-0.5938			0.0099	-1.1816		-0.3033
158	Ndufaf1	-2.1271	-1.3185		-0.834	-0.5888		-1.2594	-1.7733		-1.8661	-1.7644	-0.8652	-0.2362	-1.1448	-1.6399	-0.8581	-1.0875		-1.5868	-1.0902
159	Rpl32	-1.9318	-2.5661	-1.6829	-1.5313	-2.1975	-2.4001	-2.2459	-2.0242	-1.6665	-2.2234	-2.1464	-2.1168	-2.1761	-1.7444	-2.2194	-1.8065	-1.6439	-1.9189	-2.0904	-1.6829
160	Prps1l1	-2.5046	-1.1566		-1.8713	-2.9293	-2.2062	-2.7693	-3.1454	-1.1979	-0.7678	-0.758	-0.0624	-0.356	0.082		0.52	0.2399		-0.3395	-0.421
161	Clasrp	-2.9275		-0.6111	0.1564		-0.3584				-2.6813		-1.0753	-0.0985		-2.0211	-1.0369			0.4889
162	Sf3a2	-2.1799	-1.3842	-1.8096	-1.8362	-1.7206	-1.5958	-1.7514	-1.1476	-1.5672	-1.7655	-2.0809	-2.039	-1.9233	-3.0147	-1.8968	-1.3867	-2.4698	-1.596	-1.4122	-0.4373
163	Utp11l	-1.8478	-1.5624		-1.073	-0.7717		-0.598	-0.9448		0.6896	-0.6204		-1.3787	-1.0139		-0.8337	-0.5334		-0.7376	-0.3325
164	Rpl19	-2.2571	-1.6458	-1.4509	-1.1704	-1.8965	-1.3045	-1.0406	-1.3556	-1.3242	-1.5707	-2.0296	-1.3305	-1.177	-0.3617	-1.4121	-1.2093	-1.1275	-1.3599	-1.1208	-1.1292
165	Brms1	-1.848			-1.0955	0.4525					-0.8218			-2.0659	-2.3592		-0.19			0.3012
166	Enah	-2.2871	-1.6012	-2.3299	-1.3989	-3.7271	-0.5941	-1.1329	-1.4411	-1.2151	-1.4363	-0.7481	-1.7057	-2.0882	-0.8367	-1.741	-1.423	-1.4702	-1.8746	-1.2707	-1.2128
167	Wdr81	-2.4016			0.0433			2.2364	0.7876		4.3335			-0.734			-0.0977	1.0888		3.1875
168	2700097O09Rik	-2.3166	-1.2533		-1.4005	-1.262		-2.2117	-0.9655		-1.0969	-1.1692		0.3613	-1.3414		-1.0501	-1.238		-0.4297	-0.9147
169	Ddx50	-2.1771	-0.7441	-1.7762	-0.843	-1.5779	-2.141	-1.4692	-1.0408	-2.2499	-0.7125	-1.7065	-0.335	-1.9723	-1.7048	-0.7719	-1.8995	-1.9023		-1.1101	-1.5073
170	Rsl1d1	-2.0776	-2.1754	-2.0083	-1.5372	-1.9563	-2.0788	-2.0143	-2.3574	-1.5789	-1.3761	-1.9356	-1.5829	-2.2189	-1.1404	-1.5026	-1.5193	-0.8111	-1.0807	-0.7276	-1.0948
171	Phkb	-2.0368	-1.4906		-1.8369	-2.8271		-1.2335				0.1282		-2.1924	-2.1674		-1.9821			-0.2537
172	Dolpp1	-2.5211		-0.4963		-0.626					0.2377	-0.5441	-0.6738	0.5282
173	Parvb	-1.8933	-1.8407		-0.8588	-0.847		-0.77	-1.69		-1.5122	0.6016		-1.1213	-1.0232		-1.3859	-1.7455		-0.0252	-1.0219
174	Hirip3	-2.0013	-1.5266	-1.4021	-1.2509	-1.4492	-1.3288	-1.4967	-0.6141	-1.3587	-1.8364	-1.9557	-1.1304	-0.9505	-2.2712	-2.5977	-1.9847	-2.7438	-2.1107	-2.0625	-1.0226
175	Sdc4	-1.8153	-1.2324			0.4693		-2.1975	-2.7483		-1.0584			-0.712			-0.0692
176	Basp1	-2.5651	-2.2	-2.563	-2.3374	-1.8934	-2.3077	-2.5665	-2.915	-2.2071	-2.6236	-2.7775	-2.5879	-2.7619	-2.5255	-2.7207	-2.5854	-2.6824	-2.9824	-2.4905	-2.9364
177	Hist1h1a	-2.3466	-3.1082	-1.7622	0.1218	-1.6288	-2.1781	-1.4453	-0.5245	-1.0707	-2.3826	-1.9093	-1.7471	-2.2766	-1.7307	-2.1451	-2.2563	-1.9703	-2.3903	-2.5902	-2.3039
178	Slc12a2	-1.616	-1.6977		-1.184	-1.0871		-1.3196	-1.7052		-1.1101	-0.9608	-0.9408	-0.6767	-0.6637		-0.1174	0.1336		-0.5618	-0.6047
179	Prkaca	-1.626	-1.3066	-0.2003	-0.4689	-0.1677	-0.6456	-0.4503	-0.2047	-0.7504	0.0767	0.0204	-0.099	-0.2798	0.2274	-0.7611	-0.1296	-0.337	-0.4692	-0.5353	-1.645
180	Rbpms	-1.7869	-0.8051	-0.5451	-1.4626	-1.2795	-1.3978	-1.735	-1.7251	-1.4379	-1.3474	-1.4667	-1.4121	-0.9743	-1.0096	-1.1737	-0.2159	-1.0358	-1.2089	-0.8493	-1.0496
181	Ddx39	-2.1375	-1.6734	-1.6316	-1.195	-1.5398	-1.3484	-1.4214	-1.5962	-1.1402	-1.3376	-1.3583	-1.4032	-1.5161	-1.0773	-1.5356	-1.143	-1.2081	-1.2947	-0.9956	-1.293
182	Ctnnbl1	-1.9572	-2.193	-1.5347	-1.6399	-2.0346	-1.9291	-2.0444	-1.5421	-2.1357	-1.562	-0.5498	-1.0262	-1.4288	-1.7762	-1.5787	-1.6292	-1.5589		-1.2247	-1.8313
183	Nol7	-2.2605	-2.3124		-1.0319	-1.3179		-0.6513	-1.5342		-1.1871	-1.0757		-1.9035	-1.8635		-1.8887	-0.8131		-0.8672	-0.8734
184	Coil	-2.0008	-2.1281		-1.8263	-1.5391		-1.6742	-1.6557		-2.0636	-1.8999		-1.7295	-2.1238		-1.7637	-1.5768		-1.534	-1.6686
185	Llph	-1.43	-1.713		-1.7398	-3.0552		-2.3776	-3.486		-1.9823	-2.147		-2.5403	-1.2874		-1.9628	-1.9059			-0.4437
186	Bud31	-2.0065	-1.2897		-2.2802	-1.435		-2.2227	-2.4767		-2.0508	-2.0544		-2.2242	-1.8216		-1.3531	-2.5608		-1.1367	-1.6362
187	Zfp428	-1.4699		-0.7087	0.8656	-0.788	-0.679	0.3969	0.7194	-0.5945	-1.2519	-1.9245	-0.7797	-1.6137	-0.4735		-0.5261	-1.7523		-1.2342	0.0762
188	Rngtt	-2.1322	-3.01		-1.9215	-1.5882		-1.3551		-2.3258	-1.7076	-1.3799		-1.6894	-0.9862	-1.0599	-1.4975	-2.6397		-1.5466	-0.5531
189	Zfp36l1	-2.29			-1.5625		-0.6171	-0.4792			-1.4658			-1.4418		-1.6112	-1.51			0.9503
190	Rbbp6	-2.5563	-1.7613	-2.0879	-0.6326	-0.8517		-1.0571	-2.0484	-0.7778	0.6366	-2.5304	-0.4436	-1.7308	-1.4241		-1.2516	0.5378	-1.289	-1.4553	0.031
191	Mrps28	-1.8948	-2.2026		-0.4553	0.1204		-0.9676	-0.1508		-0.7252	-0.494		-0.9062	-1.201		-0.4028	-0.3482		-0.6122	-1.688
192	Exosc9	-2.3394	-0.754	-0.7733	-1.0506	-0.802		-1.2385	-1.3526		-0.1062	-0.8535	-0.8214	-0.9103	-0.6455		0.057	-0.7969		0.0065	-0.377
193	Dscr3	-2.9083	0.1695		-1.5918	-0.9024		-0.2393	-0.248		-1.5132	-1.0963		-1.5157	-0.8974		1.1679	-1.0078		2.4073	-0.2108
194	Ccdc55	-2.2592			0.2707	-1.2539		-2.2278	-1.8346			-2.0032		-2.3631	-2.0814		-2.1484			-2.0319
195	Ahdc1	-1.9064	-1.8677		-1.2912	-1.8138		-0.981			-1.2705	-0.4185		-1.4902	-1.2965		-0.8899			-1.6148
196	Cmtm7	-2.4724				-1.146		1.4839			-1.191		-1.3442	-1.2784	-1.1382		-3.263				-1.7484
197	Armc6	-2.4319	-0.904	-0.8473	-1.5053	-1.581	-1.3681	-1.1858	-0.5737	-1.2452	-1.7052	-0.736	-1.3578	0.0309	-1.2404	-0.8665	-0.9955	-2.0069	-1.2917	-0.3467	-1.0973
198	Cbwd1	-2.7641	-0.7984		-0.682	-1.1912	-0.5857	-0.1604	-0.5756	-1.5937	-0.9622	-1.126	-0.467	-1.038	-0.285		-0.317	-1.1537		-0.2512	-1.0451
199	Tceb3	-1.6935	-1.6459		-0.9158	0.1264		-0.7354			-0.8244	-1.3703	-0.6389	0.2304	-0.4866		-0.8348	-0.7112	-0.8184	-0.327	-0.2843
200	Rapgef1	-2.4035			-1.2453			-1.4165	-2.4886		-1.6215	-0.8548
201	Elovl5	-1.6705	-1.7365		-0.8856	-1.5709		-2.4425	-2.0833		-1.6371	-1.8584		-2.9658	-2.1558		-1.6191	-1.2099		-1.1935	-1.7994
202	Ppp1r12c	-2.1179	-1.1855		-1.7038	-0.6804		-2.1084						-0.2887		-1.1108	0.4404	-0.4928		-0.8864	-2.0844
203	Heatr3	-1.8712	-3.2601	-1.3643	-1.3377	-1.2406	-1.4366	-0.8828	-0.6574	-1.0102	-1.761	1.3415	-1.3669	-0.8467	-1.2864	-0.5918	-0.3637	-1.762	-0.0219	0.306	0.1079
204	Tpt1	-1.4507	-1.4133	-0.7577	-0.934	-0.6789	-0.9656	-0.5077	-0.8324	-1.1809	-1.2478	-1.2657	-0.8602	-0.7452	-0.7012	-1.4822	-1.9043	-1.5729	-1.421	-0.9891	-1.3144
205	Hdac3	-2.2926			-0.3695			-0.8938	0.9646		-0.7753	-1.5703		-0.5037	-0.7501		0.3762			1.2952
206	Rdh13	-2.0029	-1.3691	-1.1453	-1.7846	-1.2783	-1.2704	-1.1892	-0.9857		-0.8384	-1.1719		-1.1144	-1.9476	-1.6256	-2.2563	-2.1126		-0.244	-0.5647
207	Haus1	-1.6864	-0.9314	-0.7871	-0.851	0.0984	-0.7408	-0.429	0.0036	-0.6218	-0.719	0.3369	-0.8503	-0.69	1.1654	-0.9284	-1.3544	-4.1086		0.23	-2.0641
208	Rbmxl2	-1.8449	-1.9899	-2.5137	-2.7307	-2.3274	-1.3889	-1.8646	-1.8967	-1.4109	-1.6952	-1.4738	-1.3738	-1.7185	-2.4102	-1.9137	-1.651	-1.1216	-2.7623	-1.7521	-2.0374
209	Mbd3	-1.9436	-1.3894	-1.3012	-1.4968	-1.0495	-1.816	-1.4993	-1.4422		-1.3093	-1.9935		-1.9033	-2.4855		-2.3067	-2.0551	-2.1929	-1.9315	-1.975
210	Sufu	-2.1778			-1.0389	-0.6843		-0.3693	-0.5898		-1.4979	-1.7246		-1.2719	-1.31		-0.4809			-1.2415	-1.4613
211	Phax	-2.0461	-1.9913	-1.1881	-1.5585	-1.455		-0.5181	-0.4239	-1.6486	-1.2658	-2.0694	-1.5884	-1.5845	-1.6607	-1.1088	-1.8141	-0.6944		-0.8972	-1.3897
212	Car2	-2.5356	-2.9725	-4.1883	-2.6618	-2.7303	-2.0642	-2.4858	-2.5577	-2.1135	-2.8684	-2.2541	-2.187	-2.6336	-2.011	-2.7684	-2.6288	-2.5128	-3.1989	-3.4596	-4.2351
213	Thrap3	-1.8693	-0.995	-1.4702	-0.8211	-1.4963	-1.2705	-1.0169	-1.2868	-1.4202	-1.5695	-1.8798	-1.2448	-2.063	-0.9157	-1.324	-1.4296	-1.432	-1.4251	-0.7446	-1.5083
214	Psmg4	-1.7532	-1.3915		-0.5129	-1.2378	-0.9805	-1.0795	-1.635		0.0255	-0.6324		-1.0235	-0.79		-1.5392	-0.935			-0.2414
215	Serpinh1	-2.2371	-1.9849	-1.3698	-1.6495	-1.136	-1.1839	-1.5325	-1.1225	-1.2324	-1.919	-2.196	-1.2759	-1.9472	-1.2662	-4.2092	-1.7347	-2.4231	-2.3398	-2.5263	-3.4176
216	Arid4b	-2.4402	-2.0839		0.3403	1.8683		-0.8608			0.0984	-1.4579		0.3653			0.1371			-1.5479	-0.5595
217	Frg1	-1.7893	-1.3579	-1.5039	-1.5478	-2.2802		-1.4003	-2.7113	-1.8688	-1.5735	-0.8528	-1.3983	-0.7743	-0.2079	-0.2547	-1.2365	-0.5432		-0.4735	-0.8417
218	Anapc5	-1.9524	-1.4508		-1.1628	0.971		-0.3321	-2.2224		-1.1584	-1.1367		0.0882	-1.4636		-2.3116	-1.6904		-0.702	-0.5381
219	Wdr75	-2.2987	-0.9382		-1.2077	-1.736		-0.8817	-0.6154		-0.5702	-1.4941		-1.5492	-1.2162	-1.5904	-0.809	-1.625	-0.6498	-0.5243	-0.2158
220	Chm	-2.5858	-0.5971	-0.2406	-1.1355	-0.606	-0.5183	-1.3169	-1.1993	-0.6945	-0.8629	-0.6624	-1.6463	0.3371	-1.0372	-1.062	-0.6978	-0.9784		0.4355	-0.7459
221	Gpatch1	-1.887			-1.907			-2.2859			-1.748			-1.534	-1.5498		-1.4384	-1.7308		-0.682
222	Rnaseh2a	-2.3409	-1.4366		-0.3299	-0.2593		-0.9723	-2.6156		-1.3342	-1.2088	-1.2136	-0.842	-1.8577		-0.8053	0.1691		-1.8705	-1.2862
223	Dnajc8	-1.7337	-2.1408	-1.7076	-1.7157	-0.929	-1.8314	-1.8378	-2.9188	-1.4665	-1.9333	-1.0241	-1.8985	-1.9778	-2.5781	-1.5654	-2.1461	-1.5081	-2.3028	-1.2232	-1.4686
224	Ttc39b	-2.1906	-1.8324		-1.597	-1.6857	-2.1289	-1.4711	-1.0756	-1.4645	-1.3936	-1.8569	-0.9489	-1.3709	-1.3789		-0.7765	-1.908		-1.7988	-0.8612
225	Mrpl51	-1.8586			-0.9615	-0.2404		1.6571	-1.3411		2.545			-2.8874			-2.1166			-1.9133
226	Aagab	-1.7492	-0.901		-0.5957	-1.5341				-1.5407				-2.4179	-2.187		-1.4
227	Zc3hc1	-2.33	-1.1054		-0.7818	-1.1032	-0.6914	-1.4473	-1.1948	-1.2164	-1.1094	-1.4688	-1.2583	-1.5472	-0.4051	-1.5317	-0.5131	-1.3782	-0.8329	-0.0142	-1.0875
228	Fto	-1.714	-1.0501		-1.5387	-1.0476		-1.4976	-0.229		-1.1634	-1.9962		-0.4853	-1.4095		-1.7331			-1.3511	-2.3961
229	Rbfox2	-2.0428	-1.4709		-0.9104	-2.481		-1.8694	-1.2568		-0.94	-1.3369		-1.9735	-1.3957		-1.5461	-1.5982		-1.6043	-1.347
230	Htatsf1	-2.2288	-0.3908	-1.0789	-0.7827	-1.7175	-0.9414	-1.4464	-1.2062	-1.092	-0.8741	-1.0938	-1.4537	-0.7795	-2.0215	-0.9023	-1.1159	-1.2442	-1.7768	-1.2253	-0.7787
231	Rpl18	-1.845	-2.418	-1.3996	-2.304	-1.0097	-1.1433	-1.2126	-1.7524	-1.6088	-1.6323	-1.4636	-1.8872	-1.0939	-0.7941	-1.5359	-1.1975	-1.4473	-1.5419	-1.3507	-1.7509
232	Slc7a1	-2.4788	-1.1695	-1.1379	-1.3943	-0.6344	-1.2072	-1.0563	-0.7573	-2.9663	-1.079	-1.6281	-0.6147	-1.4838	-1.2903	-1.435	-0.6802	-1.7699		-2.1333	-3.0562
233	Psmg3	-1.8254	-1.2422	-0.8521	0.0248	-0.9775	-1.0213	-1.0059	-0.2175	-1.1001	-0.8763	-0.8027		-1.0369	-0.6508		-0.3085	-1.6076		-1.91	-1.4399
234	Ptma	-1.8137	-1.3951	-1.8235	-1.2057	-1.4425	-1.7578	-1.7904	-2.6792	-1.36	-2.2066	-2.5545	-2.0136	-1.7242	-2.1093	-2.2545	-1.8782	-1.0551	-1.3761	-1.731	-1.1142
235	Cdk17	-1.65	-1.1116		0.2503	-0.5632		0.3171	-0.9256		0.2744	-2.5471		-1.9636	2.4895		-0.4699			-0.4796
236	Rbm45	-1.5849	-0.7327		0.093	-1.1404		1.0045			0.1162	-1.0976		-0.8556	2.7023		-1.9951	-1.7203		0.4381
237	Sptlc2	-1.856	-1.3639		-1.5745	-1.2653		-1.3246	-0.6951		-1.4906	-1.3587		-0.8228	-1.1273		-0.9077	-1.7905		-0.7169	-1.0921
238	Mybbp1a	-2.2904	-2.5235	-2.1272	-1.8951	-1.785	-2.0846	-1.908	-2.356	-1.5689	-1.9245	-1.9469	-1.6171	-1.5505	-1.4214	-1.5912	-1.1235	-0.9735	-1.0319	-0.9989	-0.6846
239	Zc3h6	-0.8421	0.8279	-2.7886	-1.136		1.2425	-0.1466	-1.3038		-0.3997	-0.8039	-0.6057	-0.0247			-1.4685	-2.307		-1.0034	0.0006
240	Brat1	-1.9382	-0.9749		-1.1641			-1.4281			-1.1638	-1.6419		-1.3663	-1.2743		-1.2718	-0.7963		0.4402	-0.9499
241	Iqcb1	-1.8802	-1.8319	-1.5412	-1.9686	-1.3765	-1.4985	-1.1164	-1.3822	-1.3863	-1.1503	-0.7633		-0.903	-1.7653	-1.7292	-0.9597	-1.6353	-1.1403	-2.2353
242	Sass6	-1.3326			-1.1291			-1.1444	-2.1435		-1.055			-0.1346	0.4346		-0.9624			-0.2231
243	Cep97	-2.5682	-0.2793		-0.9742	0.0383		-1.6575	-1.5088		-0.6548			1.6317	-1.3346		-0.9849	-0.962		-0.1061	-0.5083
244	Hebp1	-2.096	-1.5684	-1.3508	-1.4754	-1.5479	-1.1466	-1.6008	-1.4671	-1.3183	-1.8595	-1.6897	-1.6472	-1.2693	-1.3756		-1.1034	-1.2986	-2.3704	-1.5621	-2.0192
245	Gpat4	-1.2686	-1.965		-1.6017			-0.4424	-1.438		-0.8519	-2.116		-1.5362	-4.039		-0.9567	1.986		-1.0997	0.9228
246	Fcf1	-1.7329	-0.6927	-1.6857	-2.5954	-2.6482		-1.4042	-2.502		-1.3316	-2.3048		-1.3505	-1.6626		-1.7831	-0.3623		-1.6024	-1.6275
247	Ldlr	-2.522	-1.0265		-1.5623	-1.0123		-1.2074	-0.9155		-1.652	-1.069	-1.5605	-0.8436	-0.8742		-1.3456	-5.0719		-1.7908	-0.9543
248	Psph	-2.142	-2.2135	-1.8063	-1.4505	-1.2418	-1.2674	-1.3037	-1.1927	-1.4454	-2.0992	-1.8105	-1.9132	-1.9108	-1.4758	-2.5356	-1.6904	-2.1037	-2.4728	-2.7506	-3.3094
249	Arih2	-2.0373			0.3431	-1.5062		-2.1731	-0.9655		-0.2843	-1.1932		-0.848	-0.8087		-0.7552			-1.5099	-0.7155
250	Map7	-2.4894	0.4042	-0.6483	-0.3556	-1.369	-0.1492	-0.7254	-0.4148	-0.3415	0.556	-0.7458	0.0538	-0.5156	-0.9034	0.1361	1.1525	0.335	0.5151	1.8711	2.1873
251	Pmf1	-2.3169	-1.0215		-1.0498	-0.4562		-2.103	-1.4362		-0.6819	-2.3817	-1.4715	-2.2984	-1.7019		-2.237	-2.5588		0.3864	-0.7442
252	Inf2	-2.3267	-1.0301	-1.2032	-2.2644	-1.8244		-0.7731			-0.8875	0.0283		0.0751	-1.9865		-0.2746			-1.9708
253	Gtf2h2	-1.8432			-1.9657	-1.8532		-3.0576			-1.954			-2.4335	-1.3098		-1.1107	-2.7349		-1.3971
254	Stim1	-2.0817	0.1792		-2.1412	-1.1805		0.9728			-1.0194			0.6068			-0.8414			0.9999
255	Srsf10	-1.8027	-2.9595	-1.4825	-1.7602	-0.874	-1.8345	-0.7337	0.7208	-1.0934	-1.8512	-2.2852	-1.4443	-1.0408	-1.1476	-1.5225	-2.1792	-2.0949		-0.9602	-1.6876
256	Ighmbp2	-2.8838			-1.7559	-1.022		-0.4068			2.1867	-1.7548			-0.2817	-0.715					0.1986
257	Kat8	-2.1762			-1.4526	-0.1071		0.4019	0.888		1.24	-1.2175		-0.4423	-1.103		0.1198
258	Trub1	-1.3905	-0.2511		-1.5188	-1.2803		0.7558	-1.2127		-1.0833			-2.9817	-2.2264	-1.2426	-1.2372
259	Alkbh1	-2.0946			0.1447	1.2345		-0.4933	-2.6054			-0.0393		1.8399	0.0041		-1.1544
260	Ccdc85c	-2.1923	-1.8792		-1.9049	-0.5415		-1.9473			-0.8806			-1.276	-2.8224		-1.431			-2.6019
261	Psat1	-2.3493	-2.673	-3.3814	-1.7071	-1.929	-1.6249	-1.9282	-2.3361	-1.851	-2.2344	-2.2069	-1.903	-1.843	-1.6597	-1.7684	-1.7308	-1.396	-1.3652	-2.0835	-1.6755
262	Zc3h14	-2.0351	-1.4432	-0.9024	-1.2474	-2.4582	-0.4376	-1.157	-2.3668	-1.4716	-1.5993	-0.4821	-1.2912	-0.6651	-0.5546	-1.9713	-1.3385	-1.3096	-1.9284	-1.2939	-0.7217
263	Fkbp10	-1.5098	-1.1872		-0.7058	-0.9064		-0.8763	0.5721		-0.6441	-0.3405	-0.7506	-1.1209	-2.7553		0.6065	0.3624		-1.0035	-0.9991
264	Ascc2	-1.7908	-1.3916		-2.2075	-0.7821		-1.5914			-1.4204	-1.1176		-0.4959	-2.5104		-1.6091			-0.8163	-1.2922
265	Yy1	-2.337	-1.7632		-1.9396	-1.8181		-1.5125	-0.5047		-2.8188	-2.2042		-0.1762	-2.1567		-0.4006	-1.1643		-1.6502	-1.2237
266	Sdf4	-1.349			-0.827			-1.367			-1.2485			-0.9844	-2.094		-0.7592	-0.0531		-0.1467	-0.7165
267	Ulk1	-1.8187	-0.2437			-1.1552		0.3248	-0.9389		0.2243	-0.5767		-0.676	-0.0709		0.8973	0.2135		-0.657	0.7823
268	Vwa9	-2.0889	-1.5692		-2.3824	-1.3451		-1.5547	-0.9425		-2.0214	-1.7842		-1.8589	-1.2011		-0.7229			1.4836	-0.9972
269	Zfp326	-1.9068	-0.9813		-2.5768	-2.4849		-1.6278	-2.0354		-2.534	-1.2408		-1.4063	-1.5241		-0.9974	-2.0072		-0.3621	-1.1376
270	Ctsc	-0.9753			2.5489				-1.6755						0.437	0.0182		1.4158	1.5554		2.9699
271	Mcl1	-1.1915			-0.7536	-0.1736		2.1511			1.3524	-0.2616		1.6766	1.381		0.7167	1.8812		3.0071	2.1437
272	Atad5	-1.8669	-1.86		-0.4457	-2.3776		-1.0022	-3.0289		-2.2974	-1.7494		-2.4119	-2.743		-1.8054			-1.8435	1.7535
273	Mrps31	-1.8351	-1.332		-1.689	-2.1927		-1.4461	-1.3211	-1.1649	0.3293	-0.8709		-1.5917	-1.7273		-0.4414	0.6977		-1.48	-1.4077
274	Mrps33	-2.4309	-0.8045	-0.6246	-1.913	-2.1955		-0.1754	-0.778		-0.3592	-0.9669	-1.246	-0.722	-0.7265		-0.0112	-1.2733			0.1978
275	Stmn1	-1.5295	-1.2993	-2.0746	-1.5135	-2.0305	-1.8549	-1.4295	-2.1394	-1.793	-2.6026	-2.3351	-1.9585	-2.7518	-1.3732	-1.9701	-1.8234	-1.7819	-2.4833	-2.5063	-3.1973
276	Rexo4	-1.7327	-1.5477		-1.1426	-1.8507		-0.5848	-0.3605		-1.2569	-1.2975		-1.9531	-1.9382	-2.1044	-1.7949	-1.304	-0.7378	-1.4826	-1.6489
277	Sigmar1	-1.7172			-2.0135	-1.1982		-1.1013		-1.6047				-1.5867							-2.0112
278	Thada	-1.697	-1.8256		-1.0463	-0.9138		-0.9859	-2.0487		-1.2122	-1.0377	-1.1903	-0.5535	-1.1112		-1.4392	0.2657		-1.3983	-1.6611
279	Cebpz	-1.8711	-1.8054	-2.182	-2.5789	-2.0421		-1.0329	-2.0784	-1.4768	-2.0369	-1.5473	-1.6221	-1.8164	-1.5642	-1.6176	-1.5635	-1.9037		-1.1726	-1.1312
280	Bphl	-1.5046	-1.5635			0.745		-0.1287	-1.0862		0.3753						-1.2817
281	Slc38a1	-1.0557			0.0049	-0.6595		-0.7514			-0.1476			0.8764	0.2302
282	Ccnk	-1.8789	-1.711		-1.0078	-1.4527		-1.6556	-1.4028		-1.6966		-1.4331	-1.5972	-1.4142		-1.349	-0.7565		-0.8465	-1.8613
283	Pcgf2	-0.3652	-3.7064		2.5104	-2.4516		-2.8404	-0.4603		-1.8521	-0.4755			0.5202		-1.574	0.415			0.3889
284	Brd2	-1.8638	-1.6483	-1.0676	-1.4074	-2.0321	-0.8993	-1.5126	-0.8892	-2.1317	-1.8248	-1.8473	-2.1518	-1.5178	-1.3417	-1.9188	-1.8367	-1.2256	-1.1182	-0.8722	-1.8511
285	Eif2ak2	-1.4179	-1.7582		-1.0748	1.4605		-1.8542	-1.8557		-0.8985	-0.6867		-0.3035	-1.8972		-0.6666	-1.4314		-2.4533	-2.5
286	Pkmyt1	-2.4994	-2.022	-1.4643		-1.1614	-0.8308	-0.7091	-0.9035	-0.6804	-0.655	-0.1577	-0.864	0.2179	-0.4823	-1.1823	-0.8934	-1.03	-1.3772	-1.8598	-1.7085
287	Samd4b	-2.2109	-0.7597		-1.0694	-1.1386		0.5498			-1.5757			-1.7702	-1.3761		-1.7657			-0.3158	-1.3873
288	Rpl4	-1.6234	-1.724	-1.4201	-1.3942	-1.4849	-1.5761	-1.548	-1.3921	-1.5803	-1.7871	-1.4721	-1.4232	-1.681	-1.4862	-1.6883	-1.3795	-1.4614	-1.2969	-1.069	-1.4615
289	Recql	-1.6841	-1.9705		-1.3121			-2.2596	-2.2942		-2.0428			-1.1447	-0.5619		-1.4383			-1.3804
290	Ddah1	-2.3264	-1.1816	-1.4825	-0.9701	-1.641		-0.1826	-0.9779		-1.5006	-1.4338	-1.751	-1.7129	-0.9347		-1.104	-1.4152	0.0891	0.4596	0.2472
291	Taf15	-1.5252	-1.5881	-1.2534	-2.7492	-0.801	-1.6462	-2.1292	-1.7145		-0.8689	-1.5774		-1.6308	-1.734		0.2046	-1.088			-1.6454
292	Xab2	-2.1601	-1.0609	-1.2872	-1.08	-1.0736	-1.0488	-0.3989	-1.2621	-0.3722	-1.1558	-0.9022	-0.8855	-0.7679	-1.162	-1.022	-0.5123	-0.6299		-0.3868	-0.3711
293	Usp3	-0.4573			-0.2846	-0.6038			0.1462					-0.0048	-0.2891
294	Hells	-1.8848	-0.9673	-1.5281	-1.2219	-1.0684	-1.4921	-1.5177	-2.5067	-1.7834	-1.8257	-1.2569	-1.9499	-1.8962	-1.203	-1.6087	-1.5454	-2.9546	-1.5067	-1.622	-1.5571
295	Eif4b	-1.7506	-1.624	-1.5165	-1.6284	-0.612	-1.7039	-1.7564	-1.4421	-1.4095	-0.9057	-1.6839	-1.4443	-1.0434	-2.0153	-1.5385	-1.5589	-1.4677	-0.9208	-1.3125	-1.1109
296	Daxx	-2.1081	-0.7253		-1.1407	-1.3883		-1.2251	-0.3908		-0.1935	-0.9645		-1.0381	-1.2783		-1.1302	-1.8873		-0.7194	-0.9206
297	Mrpl38	-1.7626	1.5776	-1.0518	-0.6736	-1.01		-0.8207	-0.0417	-0.7244	-0.1566	-1.3027		-1.1644	-2.0696		-1.1957	-1.6225		-0.4429	-1.7475
298	Ctcf	-1.9546	-1.6875	-2.1212	-1.7628	-1.9733	-1.6977	-1.6931	-2.3638	-1.2289	-1.3042	-1.323	-1.3802	-1.6616	-1.1664		-1.3201	-1.5725	-1.4481	-1.3299	-0.9398
299	Gcsh	-2.0874	-2.3246	-1.144	0.0864	-1.8184	-0.8841	-1.7182	-1.8359	-0.506	-1.4026	-0.7971	-0.6306	-1.034	-0.4166		0.1866	0.6515		0.4308	1.0028
300	Slmap	-1.2192	-1.1702		-1.7274	-1.3182	-1.1779	-1.2175	-1.9944		-0.3105	-1.3668		-1.0843	-1.6584		-1.5084	-0.5142			-0.2231
301	Msi1	-2.0281	-0.1089		-1.4619	1.0754		-1.5374	-1.4464		-1.2829	-0.7128		-1.0994	-2.0412		1.2017	-1.4428		0.1578	-1.3734
302	Pelp1	-2.0006	-1.5527	-1.3628	-1.1617	-2.0567	-1.1644	-1.2314	-0.5174	-1.4927	-1.4078	-1.2653	-1.1901	-1.1826	-1.0979	-1.0548	-0.5431	-0.8043	-0.4767	-0.3379	-0.5706
303	Rpl37a	-1.6933	-0.8194	-1.7333	-1.9158	-1.3797	-1.4006	-1.2457	-1.974	-1.9712	-1.2461	-1.8534	-1.7564	-1.1195	-1.5785	-0.2251	-1.6774	-0.9197	-1.0834	-0.6337	-1.0068
304	Fads1	-1.5884	-2.3375		-1.3207	-1.2305		-0.734	1.8314		-1.9654	-1.9007		-0.7478	-1.4927		-0.9151	-1.7315		-1.938	-2.3479
305	2810004N23Rik	-1.8932	-2.3685		-1.4062	-2.2556		-2.049	-1.2052		-2.1751	-1.7327		-1.83	-1.7617	-1.7439	-1.5097	-1.4899		-1.3445	-1.394
306	Plscr1	-1.8641	-1.7595		-1.3141	0.5452	-1.4759	-1.236	-1.699	-1.4318	-0.7725	-1.9137		-1.2966	-1.9363		-1.6949	-1.9137		-1.9986	-1.4998
307	Eif3j2	-1.362	-0.1839	-0.6394	-1.028	-0.248	-0.9194	-0.4572	-0.3666	-0.8285	-0.1027	-0.7284	-0.701	-0.9276	-1.1293	-0.6908	-0.6797	-1.1767	-0.2178	-0.1058	-0.8302
308	Eif3j1	0.0154		0.7381	0.3494	0.9987	0.458	0.9202	-0.2005	0.549	1.2748	0.7098	0.6765	0.4498	0.4058	0.6866	0.6978	-0.5969	1.1597	1.2716	2.951
309	Stag1	-2.304	-0.9573		-1.6012	-1.6784	-1.162	-0.7592	-1.887		-0.7287	-1.1651		-1.6303	-0.2209		-0.9747	-1.0631		-0.1358
310	Bclaf1	-1.5979	-2.3382	-2.0401	-1.5074	0.3874	-1.5311	-2.1048	-2.1734	-1.9418	-0.7365	-1.8708	-1.6262	-1.5889	-1.9687	-1.1142	-2.3659	-1.6923	-0.9923	-0.885	-1.1305
311	Arfgap1	-2.3812	-1.6922	-0.8518	-1.0747	-1.5775	-1.224	-0.3429	-0.6097	-0.995	-0.0171	-0.909	-1.1984	-1.8232	-0.8417	-0.8936	-1.7729	-0.54		0.1839	-1.0579
312	Ddx52	-2.0924	-1.2192		-1.3638	-1.083		-1.47	-2.2863		-1.2462	-1.2125		-2.2024	-1.392		-0.9249	-1.327		-0.4161	-1.1957
313	Pou5f1	-1.8225	-1.7604	-2.3834	-1.7164	-1.6097	-0.4813	-2.0137	-2.2691	-0.6442	-1.6799	-1.6258	-3.2365	-0.7804	-1.7275	-1.7712	-1.169	-0.5418	0.0725	-0.6695	-0.3171
314	Vrk1	-2.0184	-2.1267	-1.4425	-1.3063	-1.5784	-2.1744	-1.9356	-1.5549	-1.6736	-1.7188	-0.7992	-1.8014	-1.4544	-1.4366	-1.486	-1.5135	-2.0905	-1.563	-1.8841	-2.2449
315	Slc44a1	-1.6566	-0.376		-1.1769	-0.8123		-1.1664	-0.2437		-0.8559	-1.4165		-1.3947	-2.1838	-1.1269	-0.7431	-1.6434		-0.8948	-1.2126
316	Sfxn3	-2.039	-1.0809		-1.059	-0.908		-1.3805	-1.2584		-0.9555	-2.4161		-1.3972	-1.7446		-1.0312	-0.4063		-1.7768	-1.825
317	Nfkb2	-1.6885			-0.7009	-1.7748		-0.2109						-0.5966			-1.3715	-2.1822			1.216
318	Yif1b	-1.4037	-1.1227		-0.0158	-0.6008		1.3857	-0.5472		-1.0155	-0.7803		-1.2345	-0.4331		-2.0141	-1.0507		-2.087	-1.8502
319	Tpp1	-1.7656	-1.172	-1.3805	-0.7732	-1.2332		-1.2447	-2.4629	-0.9638	0.2047	-0.4382		-0.7074	0.0293		-2.0672	-0.653		-1.8514	-2.2749
320	Rps15	-1.8631	-3.1919	-0.8452	-1.3545	0.1934	-1.1767	-1.3136	-1.1144	-1.2343	-1.2002	-0.8134	-1.581	-1.2324	-0.3367	-1.2241	-0.3763	-1.3611	-0.7228	-0.5748	-1.2908
321	Dusp9	-1.9279	-1.6092		-1.4583	-2.1186		-2.047	-1.4251		-2.1349	-1.9052		-1.447	-1.7186		-1.8537	-1.6574		-1.5824	-2.017
322	Gigyf1	-1.5026	-2.8583		-1.6346			-1.7351			-1.3406	1.6087		-1.2493			-1.8415	-2.7898		-0.9867	-1.8408
323	Chchd5	-1.5294	-1.4657		-1.1195	-1.4162		-1.3271	-0.5712		-1.0135	-0.4053		-0.7234	-1.0834		-1.3084	-0.732		1.756	0.4085
324	Sltm	-1.4975	-1.9863		-1.0163	-0.8651		-0.5714	-0.911		-0.9855	-1.4382	-1.7279	-1.2343	-0.9373	-0.7763	-1.5436	-0.7697	-0.7163	-0.6658	-0.6069
325	Pdcl3	-1.4906	-1.5953	-0.9274	-1.6168	-0.8857	-0.724	0.0235	-0.4534	-0.8193	-1.2358	-1.1593	-1.2728	-1.4584	-1.3295	-1.0251	-1.2095	-1.3237	-1.4652	-0.2851	-0.5258
326	Srrm1	-1.9033	-2.496		-1.7037	-2.251	-1.5419	-2.0013	-1.7926		-1.9755	-2.5199	-2.0958	-2.3288	-2.0096	-2.4435	-2.2081	-1.7173		-2.0688	-1.403
327	Nop16	-2.2247	-2.2366	-2.0622	-2.1743	-2.3954	-1.5855	-0.3852	-2.3843	-2.4033	-2.6504	-1.0403		-2.1101	-2.1492	-1.7298	-2.206	-1.7095		-1.8655	-1.7009
328	Rcl1	-2.0473	-2.1563		-1.5673	-1.7287	-0.8128	-1.7795	-0.4762	0.1123	-1.4548	-1.9482	-2.759	-1.4198	-1.313	-2.6435	-1.0233	-1.8838		-1.3882	-1.1741
329	Mrpl48	-2.084	-1.4779	-1.2159	-0.2603		-1.3431	-1.1615		-0.9628	-2.2311		-1.6911	-0.7747		-1.6267	-1.4018		-2.0278	-2.4319
330	Ints5	-2.0648	-1.0771		-0.2874	-1.8284		-1.0137	-0.9268		-2.1227	-1.9769		-1.6704	-1.4726	-1.3397	-1.7481	-0.7561		-0.4704
331	Ikbkb	-1.3742			-0.8799			-1.5436	-1.2906		-1.4508			-2.4101	-2.8846		-1.9879	-0.7478		-1.8404
332	Anp32e	-2.1544	-2.0521		-2.0278	-5.229	-2.1323	-1.6656	-1.9457	-1.2484	-1.4054	-0.0254	-1.626	-2.1703	-0.7389		-1.3383	-0.8483		-0.9204	-0.8428
333	Birc5	-1.5666	-1.3636		-1.4683	-0.9584		-0.272	-1.444		-1.7763			-0.7541	-1.2582		-1.695	0.3334		0.9651
334	Renbp	-1.9191	-3.2166		-1.7664	-1.5835	-1.6259	-1.7954	-0.7035		-1.2467	-1.606	-0.7931	-1.3898	-1.7068		-1.4121	-0.8685	-1.7855	-0.2812	-0.1257
335	Smarcc1	-1.9464	-1.5687	-1.7203	-2.0447	-1.4313	-1.4652	-1.7952	-1.7051	-1.7359	-1.8806	-2.6025	-1.8376	-1.5783	-1.4209	-1.8057	-1.4537	-2.1028	-1.6568	-1.2262	-1.0938
336	Scarb2	-2.0295	-1.9378	-1.4163	-1.3214	-1.346		-0.9746	-1.1466	-1.2293	-1.6844	-1.9705		-1.5027	-0.6775		-1.4554	-1.0345		-0.2915	-1.1468
337	Ntmt1	-1.5191	-0.6047	-0.844	-0.7556	-0.4305		-1.1467			-0.8241	-0.9822	-1.0425	-0.2598	-1.1961	-0.3525	-0.7313	-0.2956		0.0123	-0.9689
338	Scly	-1.993	-0.0104		-1.671	-1.685		-0.1509	-0.9844		-1.1048	-1.7813		-1.516	-1.0791		-0.6442	0.029		-0.2255	-1.7941
339	Rps9	-1.6535	-1.4638	-1.3372	-1.1349	-1.5045	-1.3134	-1.8158	-1.7601	-1.3878	-1.7414	-1.6217	-1.6322	-1.4994	-1.5625	-1.5661	-1.1246	-1.0302	-1.1816	-0.8519	-0.8785
340	Cacybp	-1.8056	-1.0974	-1.706	-1.6011	-1.747	-1.7737	-2.6063	-2.0951	-1.8316	-2.2093	-2.1699	-1.9144	-1.4323	-1.7725	-2.1348	-1.6	-1.9201	-1.8352	-1.807	-2.2595
341	Suds3	-2.087	-1.9083		-1.3595	-2.2279		0.9674	-0.9445		0.1448	-0.952	-0.9324	-1.3825	0.489		-1.8774	-1.2853			0.3025
342	Lactb2	-1.7531	-1.3492	-1.5442	-1.4844	-2.1025	-1.4799	-2.188	-1.9581	-1.3466	-1.7874	-1.2907	-1.7824	-1.6999	-1.3128	-1.3758	-1.5223	-1.2044	-0.9065	0.5937	-0.6237
343	Cdk4	-2.0765	-2.7139		-1.2547	0.3374		-1.8161	-1.8027		-1.7313	-1.8504		-0.9929	-0.8254	-1.4757	-0.2616	-0.7054	-1.4212	-2.0058	-2.5787
344	Enpp3	-1.9346			-1.0183			2.5654	-0.2259		-1.1068			-1.5637	-0.375		0.1891			0.7657
345	Gins4	-1.2361	-2.0166	-3.0749	-2.0017	-1.0879		-0.7421	-1.4983	-0.9448	-2.3532	-1.3387		-0.9159	-2.5262	-0.5694	-2.3789	-1.1933		-1.0799	-1.047
346	Nfrkb	-1.9196	-0.4499		-0.8624	-0.7376		-1.0037	-0.9916		-1.0804			0.5834	-1.2399		-0.3551	-0.9518		-1.7813	-1.1313
347	Cask	-2.1084			-2.6414	-1.5182		-3.0417			0.8608	-1.8336		-1.6409	-0.9879		0.1924	-1.4798		-1.805
348	Ipo11	-1.757	-0.775	-1.5138	-1.4894	-1.3086	-1.1514	-1.1899	-1.6153	-1.9553	-1.7639	-1.5833	-1.183	-1.1602	-1.6069	-1.1704	-0.4718	-1.3577	-0.2295	-0.5719	-0.1571
349	Emg1	-1.9372	-1.4581		-1.3177	-1.2662	-0.8512	-1.7178	-1.4995		-1.7766	-0.6435	-2.7234	-0.6033	-1.5861	-0.9319	-1.5913	-2.2631		-1.5713	-1.7987
350	0610010K14Rik	-1.9357	-0.7447		-1.7071	-0.9166		-0.1539	-1.3022		-0.6335	-1.219			-1.0828		-0.2187	-0.5768			-0.6663
351	Gga1	-1.9648	-0.7751	-1.006	-0.0815	-1.2056		-0.382	-1.0073	-0.7265	-0.945	-1.3136	-0.9524	-0.1171	0.23		-1.8943	-1.1354		-0.8799	-1.0577
352	Ddx21	-2.013	-2.5502	-2.3969	-2.0476	-2.488	-2.5429	-2.3695	-2.1867	-2.3686	-2.0023	-2.1739	-1.6553	-1.6534	-1.5207	-1.0714	-1.369	-0.9366	-0.5459	-0.8896	-0.4884
353	Ubp1	-2.0658	-0.4311		0.5327	-0.3944		0.2793	0.3624	0.2373	-0.5112	-0.2439	-0.1591	0.1287	-0.0491	-0.1675	0.4991	-0.4494	-0.9846	-0.7422	-0.674
354	Mdc1	-1.6694	-1.2437	-1.9006	-0.9393	-1.5363	-2.1949	-0.7781	-1.2291	-1.0085	-1.2594	-0.5568	0.2571	-1.187	-1.2617		-1.3321	-0.2077		-1.3168	-2.4468
355	Srfbp1	-1.4574	-1.5399		-0.7462	-1.021		-1.8877	-1.4014		-2.7582	-1.035	-1.2674	-2.1536	-1.6546		-0.7198	-1.8824		0.8514	-0.3372
356	Aebp2	-1.6277			-1.1059	-0.3623		-0.9934			0.4635	-2.2849		-0.5386	-2.3126		-1.3261	-0.3961		0.8926	2.3304
357	Pask	-1.9547			-0.4538	-1.0543		-0.5708	-0.5285		-2.1299			-0.2951			0.6558
358	Ppic	-2.6716	-2.0024		-0.967	-1.6772		-1.1171	-0.5651		0.1077	-0.582		-0.4362	-0.837		-0.6813	-0.7307		-1.7367	-1.1079
359	Rrp12	-2.1293	-2.1759	-2.3966	-1.4043	-1.4948	-1.6239	-2.2417	-1.5404	-2.2111	-1.694	-2.2625	-1.8476	-1.6704	-1.5792	-1.441	-1.3384	-1.899	-0.9416	-1.7272	-1.2534
360	Mettl1	-2.2919	-1.3565		0.2166	-1.5333	-1.5951	-1.4636	-0.9103		-1.9497	-1.9567		-1.9647	-1.8498		-1.8893	-2.2522		-1.8233	-1.3072
361	Pnisr	-1.883			-0.9206	-0.7807		0.269			0.4595			0.441	-0.1499		-1.1578
362	Asns	-2.3047	-2.2087	-2.6964	-1.6751	-2.047	-1.5671	-1.9628	-1.7139	-1.3535	-2.1745	-1.6609	-2.7898	-2.2132	-1.9248	-2.0053	-2.1862	-2.3625	-2.8794	-2.9902	-3.5889
363	Slc27a2	-1.4055	-1.5009		-0.1966	-0.9109		-0.7677	-1.1224		-1.1928	-3.056		-1.5805	-0.9348		-1.1903	-0.7287		-1.8877	0.0326
364	Usp34	-2.1069	-0.4256		-1.2058	-0.7201		-0.4304			-1.492	-0.6934		-0.6989	-1.7931		-2.2312	-0.6316		0.617	-2.2061
365	Nid2	-1.9009	-2.0179		-1.1928	-0.8676		-1.1564	-1.2844		-0.952	-0.8033		-0.9487	-1.4724		0.0891	0.4129		-1.0164	-1.0455
366	Eif3g	-1.5786	-1.9434	-1.4722	-1.7443	-0.7679	-1.2603	-1.76	-0.9754	-0.9929	-1.2532	-0.4958	-1.2654	-0.9867	-2.2092	-1.5494	-1.2676	-2.1146	-1.1616	-0.3949	-0.479
367	Srsf2	-1.2146	-2.6293	-1.8324	-1.8933	-0.7019	-1.2015	-2.5183	-1.4797	-1.2664	-0.9633	-0.8922	-1.2894	-1.5795	-0.9084	-1.2747	-0.5884	-1.7604	-1.2664	-0.7286	-1.1141
368	Ranbp1	-1.3044	-1.1003	-0.9512	-0.2519	-0.3237	-0.7833	-0.9423	-1.2715	-0.5737	-0.4781	-0.4531	-0.7689	-1.0027	-0.0927	-0.7741	-0.3703	-0.479	-0.6971	-0.9569	-1.5862
369	Ddx47	-1.8833	-1.5231	-2.2805	-1.718	-2.168	-1.4949	-1.7519	-1.9975	-2.1734	-1.9734	-1.5731	-1.2598	-1.4684	-1.0405	-1.2666	-1.0582	-1.558	-1.1195	-1.3404	-1.3336
370	Tox4	-1.8541	-1.2285		0.0865	-1.158		0.6772	-0.0863		-1.0832	-0.0986		-0.5201	-0.6725		-0.4133	-0.5035		-0.1669	0.4735
371	Tut1	-2.2883	-1.3036	-1.103	-1.0883	-0.4901	-0.8189	-0.8445	-1.1668	-2.426	-0.3236	-0.361	-0.0707	-1.2655	-1.319		-0.9055	-2.3967		-1.0171	-0.6957
372	Gigyf2	-1.8516	-1.5493	-1.2977	-1.5789	-0.8353	-1.3443	-1.1947	-0.6921	-1.0999	-0.9561	-1.8595	-1.2745	-1.2883	-1.0491		-1.3688	-1.3404		-0.5404	-1.4531
373	Hars2	-1.6627	-1.7608		-1.6218	-2.5291		-1.1232	-1.4531		-1.4352	-1.1826		-1.5372	-0.3954		-0.9717	-0.9832		-1.88	-1.9275
374	Fus	-1.7874	-1.5191	-1.2451	-1.6038	-1.4671	-1.5533	-1.3435	-1.2526	-1.1997	-1.5082	-1.6106	-1.2737	-1.5986	-1.1324	-1.6104	-0.998	-1.2466	-1.4076	-0.8319	-1.443
375	Rrp1	-1.6154	0.9462		-2.1073	-1.7327	-1.0457	-0.8648	-1.6349		-0.5017	-1.3934	-1.1322	-0.7487	-1.3133	-1.1026	-1.1515	-1.3944	-0.6144	0.1733	-0.2937
376	Bcap31	-1.7053	-0.4597	-1.4249	-0.649	-1.535	-1.6707	-0.6412	-0.5247	-1.2054	-0.3573	-1.7468	-0.9482	-2.3469	-1.7838	-2.2559	-1.8851	-2.3302	-1.1612	-2.5259	-1.7304
377	Cd9	-0.7502	-1.2461	-1.6315	-1.3338	-0.0833	-1.302	-2.1172	-0.9595		-0.3592	-1.8245	-1.9761	-2.3729	-3.1841		-3.1007	-3.7826	-1.9979	-2.0542	-1.0081
378	Hmgn5	-2.3351	-1.2106	-1.4358	-2.2134	-1.4169	-1.466	0.5143	-1.1123	-1.6959	-0.823	-1.627	-2.2067	-1.2933	-2.0268	-1.1307	-2.8249	-1.929	-1.3346	-1.8395	-1.4922
379	Slc2a3	-2.2052	-2.758	-2.519	-2.006	-1.7328	-1.8989	-1.7549	-2.3272	-0.7746	-1.9898	-1.5446	-1.5237	-2.2104	-1.7501	-2.1594	-2.3387	-2.1828	-3.7011	-2.1676	-2.3773
380	Hnrnpc	-1.8183		-1.7382	-1.4531	-1.371	-1.4165	-1.459		-1.1251	-1.4689		-1.3019	-1.9152		-1.4371	-0.6758		-1.2072	-0.8066
381	Zranb2	-2.056	-0.4144		-1.5004	-0.6288		-1.1144	-1.1984		-1.2413			-0.6978	-0.9597		-1.3731	-2.8184		-0.4446
382	Exosc7	-1.5477	-1.5917	-1.3233	-1.164	-1.4537	-1.7244	-1.6745	-1.9535	-1.3387	-1.4937	-1.3316	-1.4412	-1.6785	-0.8867	-1.3382	-1.3334	-1.4899	-1.0507	-0.6941	-0.8789
383	Stag2	-2.1079	-1.1428		-1.9434	-0.9596	-1.1624	-1.5493	-1.9039	-2.098	-1.7102	-1.3296		-0.937	-1.6573		0.275	-0.8304	-0.0294	0.2966	0.1474
384	Ciapin1	-1.9826	-2.0452		-0.9356	-1.1464	-1.3281	-0.9529	-1.1963	-1.053	-0.8464	-2.099	-1.1197	-1.1407	-0.429	-1.0464	-1.9596	-0.9069	-2.0159	-1.3705	-1.3654
385	Gtf2h4	-1.8678	-0.6591		-0.3253	-0.1411		-0.8077	-1.5623		-1.0551	-1.0425		-0.1835	-0.3997		-0.4896	-0.9029		0.3185	0.297
386	Wdr89	-1.9851	-1.6156					-3.08							-1.0581		0.0949			1.7078	0.2269
387	Brms1l	-2.1149	-0.7194		-1.3482	-0.3738		-1.5742	-1.2811		-0.0187	-3.1986		-1.3719	-0.8742					-1.3087
388	Fen1	-1.7352	-1.8159	-1.6076	-1.7415	-1.3231	-1.8332	-1.9646	-1.5361	-1.6894	-2.2767	-2.7517	-1.97	-1.8153	-1.65	-1.8084	-1.5723	-1.8873		-1.3664	-1.508
389	Ncapd2	-2.0545	-1.8376	-3.128	-1.8502	-1.0879	-0.9022	-1.8602	-1.509	-1.5956	-1.4866	-2.0755	-1.3775	-1.3216	-1.4141	-1.009	-1.3219	-1.6387	-1.8212	-1.5775	-1.9098
390	Setd2	-1.4664			-1.8299	-0.3372		-1.6071	-1.0146		0.7182	-1.5085		-1.8497	-1.122		0.5285	-0.6399		-0.5765	-0.5918
391	Thoc2	-2.251	-2.2338	-1.0269	-1.9286	-1.9551	-2.9899	-2.2335	-1.4718	-2.4549	-1.6746	-1.6647	-0.9853	-1.2822	-1.7539	-1.2028	-2.0029	-1.7198	-1.5498	-0.5384	-1.1122
392	Cfap36	-1.8391	-0.7682		-0.6819	0.1674		-0.644			-0.962	-1.2147		-1.4154	-1.9738		-0.9721	-1.8199		-1.3384
393	Rpl7l1	-1.3339	0.1048		-1.291	-1.3079		-0.9493	-1.8338	-1.7963	-1.047	-1.5448	-0.8141	-1.3664	-0.4565	-0.8529	-1.9264	-2.3312	-1.3459	-0.5023	-1.0469
394	Spryd4	-2.2972	-1.0771	0.2062	0.4716	-1.222		-1.226	0.3198		-0.436	-0.502		-0.6109	0.2834		2.6911	0.6461	-0.5383	0.2453	0.3895
395	Dock1	-1.8516	-1.6776		-0.8744	-0.0087		-1.3656	0.0319		-0.2395	-1.6366		-0.2891	-0.9924		-1.1027	-0.343		1.2982	0.2018
396	Gnl3	-1.8009	-1.8589	-2.7427	-1.6498	-1.2886	-1.0869	-1.682	-0.7142	-1.6122	-1.8687	-2.2677	-1.5627	-1.6172	-1.1337	-1.4996	-1.1376	-2.2867	-1.0367	-1.3748	-1.5811
397	Mkrn2	-2.0259	-1.0685		-1.415	-0.7397		-0.6504	-1.7797		-0.7768	-1.2859		-1.5193	-2.0762		-1.5036	-1.4141		-1.8673
398	Mrpl47	-1.6495			-1.3475	-0.9013		-2.217	-2.0436		-1.582	-1.4497		-1.0406	-1.8854		-1.5078	-1.6772		-0.4715	-0.4565
399	Gadd45gip1	-2.1382	-0.3725	-0.497	-0.6163	-0.0759	-0.2016	-0.75	-0.6034	-0.8999	-0.7737	-1.5203		-0.7442	0.4183	0.1654	3.2477	-0.4649	-0.1701	-0.4699	0.374
400	Reep4	-1.6578	-0.9966			-1.1519		-1.2343	-0.9845		-2.0171	-0.9465		-0.8394	-1.1216		0.5245	-1.5806			-0.532
401	Mtch2	-2.3288	-1.2505	-1.8621	-1.7012	-2.5493	-1.3583	-1.6972	-1.592	-2.0493	-2.1148	-1.6702	-1.2748	-1.9676	-2.0381	-2.1872	-1.7161	-2.3368	-2.5199	-1.6012	-1.6901
402	Ubxn1	-1.639	-0.4658	-0.7686	-0.4894	-0.073	-0.5619	-0.4366	0.4887	-0.4253	-0.4121	-0.1414	-0.1204	-0.4637	-1.3759	0.0352	0.6516	-0.2847	0.6992	1.457	0.52
403	Trmt10a	-2.4424			-0.6743	-1.4716		1.5621	-0.6254		-1.5817	-0.1785		0.6308	-0.1104		-1.1699	-1.1955		0.0977	0.5149
404	Zc3h18	-1.5739	-0.8234	-1.4924	-1.72	-1.24	-0.9356	-1.2292	-0.8855	-1.6354	-0.9393	-1.8367	-1.1914	-1.0885	-1.6005	-1.6445	-1.0579	-1.2886	-0.7215	-1.2822	-1.2163
405	Med25	-1.8852	-1.299		-0.065	-0.4508		-0.8771			-1.5926			-0.8834			-1.3963			0.5753
406	Atxn10	-2.3273	-2.8874	-2.3622	-2.0089	-2.3256	-1.9865	-2.3003	-2.3457	-2.0121	-2.172	-1.7367	-2.9526	-1.9002	-1.8448	-1.8809	-2.3263	-2.2707	-1.86	-2.1949	-1.8189
407	Mmgt1	-1.4397	-1.3888		-1.2446	-1.1553		-1.8602	-1.0032			-1.7902		-0.8041	-2.1098		-2.2258	-1.8362		-0.7373	-0.4137
408	Got2	-2.1292	-1.3308	-1.8321	-1.4391	-1.58	-1.4932	-1.4749	-2.0948	-1.5031	-1.9564	-1.8064	-1.5692	-1.5879	-1.218	-2.2431	-1.5515	-2.1371	-2.1313	-2.4283	-2.4001
409	Colgalt1	-1.8057	-1.3374	-1.5011	-1.732	-1.4269		-1.672	-1.1891		-0.7049	-1.3558		-1.8955	-1.8723		-0.8836	-1.348		-1.8141	-1.9783
410	Bccip	-1.9565	-1.6281		-0.9483	-1.3968	-1.1653	-1.4733	-1.3897	-1.5358	-1.3593	-1.1741		-1.5639	-1.2103		-1.1524	-1.3898	-1.5229	-1.4023	-1.6672
411	Plod2	-1.9587	1.7658		0.0193	-1.3712		0.0674	-1.2643		-0.59	-1.1939		-0.4969	-0.6028		-0.5149	-0.5568		-0.4956	-0.7461
412	Yipf3	-1.849	-1.2876		2.5201			1.7028	0.5329			0.3547		-0.1185	3.0273		0.3594	0.1628			0.3476
413	Mrpl16	-2.0632	-0.3815		-1.0828	-0.593		-2.2436	-1.3639		0.6432	-1.3871		0.1011	-0.651		0.1569	-0.3618		-1.4444	-1.1946
414	Ints7	-1.9006	-0.8202		-0.522	-1.2791		-0.9324	-0.897		-1.2556	-1.3268		-0.7799	-1.1486		-0.7655	-0.9491		-0.323	-0.0584
415	Rbm8a	-1.8256	-2.0001	-1.2782	-0.6821	-1.6902	-1.1694	-1.1174	-1.2912	-0.9808	-0.6569	-0.5809	-0.5334	-0.8806	-0.1036	-0.8837	-0.5924	-0.1152	-0.4166	-0.3843	-0.3582
416	Sqle	-1.7817			1.0661	-1.3507		-1.5604	-0.9873		-0.3006	0.3693		0.833	1.2963		-1.056	0.1923		0.3227	-1.643
417	Aftph	-1.7674	-0.942		-0.3363	-0.9638					-0.5367			-1.0062		-0.9529	-1.118
418	Scpep1	-1.453	-1.7111		-1.8801	-1.5203		-1.8816	-1.1458		-1.7641	-1.6754	-1.4468	-1.3189	-0.6654		-0.8658	-1.9848		-0.9642	-1.4248
419	Bud13	-1.0516	-2.4191		-0.7754	-0.3899		-1.0174	-0.9129		-0.9136	-0.8076		-0.7893	-1.168		-1.6625	0.1762		0.0292	-0.6595
420	Paxip1	-2.6141	-0.3227		-0.38	0.0458		-0.0953			-0.475	0.2011		1.9771	0.5484		2.2625	-0.3547		0.6999	1.0609
421	Mnat1	-2.0779	-0.9196		-1.4173	-0.9412		-1.0636	-0.9163		-0.4404	-1.0325	-1.0932	-1.6136	-1.0926		-0.405	-1.301		-0.6346	-1.449
422	Rps19	-1.4321	-2.226	-1.3126	-1.5408	-1.0781	-1.3254	-1.1684	-2.0241	-1.8959	-1.4862	-1.618	-1.547	-1.2813	-1.042	-1.475	-1.639	-1.3102	-0.9656	-1.3938	-0.6433
423	Ebna1bp2	-1.7918	-2.4884	-2.2806	-1.5	-2.0622	-1.3976	-1.8103	-2.6586	-2.7325	-2.6398	-2.1532	-2.2193	-1.8679	-1.254	-1.6363	-1.8108	-1.1149	-1.2833	-2.054	-1.7432
424	Rpl21	-1.8281	-1.6108	-1.2988	-1.4935	-1.0714	-1.2889	-0.7451	-2.0635	-1.5478	-1.5916	-1.7558	-1.6588	-1.8898	-1.487	-1.681	-1.62	-1.3201	-1.2867	-1.0546	-0.9139
425	Akr1e1	-1.676	-1.2702		-0.6892	-1.7722	-1.2139	-2.1212	-0.6746	-1.7418	-1.9701	-1.2163		-0.8255	-3.0467		-1.4758	-0.6294		-1.5869	-1.7352
426	Mocs1	-1.7228	-0.8293	-0.2218	-0.9602		-0.5382		0.9098		-0.4311				-0.9226	-0.7394	0.8953	-0.1972	-0.7193		-1.7343
427	Cwf19l1	-1.9903	-0.6927		-2.1076	-1.7553		-1.2913	-1.5114		-1.3871	-1.5745		-1.2391	-1.5892	-1.2378	-0.4482	-0.9998		-0.2009	-0.5416
428	Ahsa2	-2.7566	0.5309	0.1623	1.4201	0.1827	0.0164	-0.9817	0.7307	-0.0684	0.3273	-0.6049	-0.0956	0.788	-1.4134	-0.193	0.2778	1.3087		0.6756	-0.9841
429	Jmjd6	-1.3457	-1.7229		-1.2976	-2.1718		-1.1986	3.4741		-0.767	-1.5874		-0.544	-3.5788		-0.2491	-0.8485	-0.8441	-0.5069	0.5265
430	Ascc1	-1.743	-0.2769		-0.6982	-0.1728		-0.8659	-1.3331					-1.1986	-0.9209		-0.0252	-1.1101		-0.6455	-1.3626
431	Map2k7	-1.5935	-1.5188		-0.1996	-1.1793		-0.8451	-1.1899		-1.483	-0.7579		-2.2059	-1.339		-1.4309			-1.1739	-1.6711
432	Serpinb6c	-1.9238	-2.1444		-2.41	-1.1294		-2.0998			-1.9986	-2.3973		-2.2263	-0.3847		0.8442	-1.4361		0.9068	-0.1432
433	Anp32a	-2.0629	-1.6719	-1.3725	-0.8897	-1.1051	-1.9027	-1.3054	-1.8061	-1.2262	-1.1252	-1.331	-0.8309	-2.1053	-1.6197	-1.8568	-1.6047	-1.7262	-1.5309	-1.0801	-0.9134
434	Rbm3	-1.8262	-2.4503	-2.0078	-1.4594	-1.0179	-1.6814	-1.6506	-1.8775	-1.445	-1.7165	-1.7126	-1.7959	-1.6733	-1.3857	-1.5531	-1.501	-1.5293	-1.8825	-2.2663	-2.1201
435	Nup43	-1.4769	-1.4321	-1.0086	-0.6523	-0.911	-0.8736	-1.2502	-1.4709	-0.8085	-0.8317	-0.8675	-1.2897	-0.5413	-0.1768		-0.1415	-0.3682	-0.7475	-1.7251	-1.3925
436	Zyg11b	-0.9777			-1.8366	-0.5652		-1.6279	-1.9548		-1.1624	0.4877		-1.8465			-1.5657	-2.9972		0.2151
437	Zfp830	-1.4821	-1.0482		-1.2525			-1.9793				-1.8092		-0.6335	-0.9764		-1.0423
438	Bsg	-2.254	-0.8383	-0.6308	-0.9282	-0.1422	-0.9988	-0.4728	-0.5207	-0.346	-0.8185	-0.1356	-0.5395	0.8091	-3.0076	-0.509	-0.4832	0.3188	-0.741	-0.2452	-0.0671
439	Spice1	-1.2662			-2.8385	-3.1264		-1.8589	-0.6989		-2.533			-1.8848			-1.5474			-1.4598
440	Pno1	-1.7578	-2.2631		-1.2793	-2.4396	-1.2118	-1.9039	-1.1961		-1.3214	-1.2027	-1.4549	-1.2393	-0.7266		-0.6414	-0.81		-1.19	-0.6951
441	Rbm19	-1.626	-1.326		-1.1504	-1.9054		-2.0495	-1.4481		-1.416	-1.1133	-1.998	-1.1232	-1.7418	-1.1813	-0.449	-0.7269	-0.344	-0.4069	0.0405
442	Akt2	-1.2038	-2.4232		-1.5911	0.8122		0.4254	-1.6678	-0.6642	0.1413	-2.7225		-1.4166	-0.6759		-1.53	1.0517		0.5252	0.9759
443	Pxn	-2.0817	-0.5904		-1.9692	-1.6405	-0.9132	-1.3282	-2.2407		-1.1333	-1.9409	-1.277	-2.0975	-1.688	-2.8919	-1.4361	-2.2341		-1.8122	-1.5237
444	Cth	-2.4089	-2.2267	-3.4486	-1.7738	-2.4395	-1.8106	-1.7306	-1.8631	-1.9689	-1.8626	-2.1808	-1.5188	-1.917	-1.4336	-1.4979	-1.3662	-1.3634	-1.4228	-2.5531	-2.1051
445	Fah	-1.7114	-1.0968		-0.4608	-0.0069		-0.4188	-1.0649		-0.7855	-1.4029		-0.8349	-0.4932		-1.2348	-1.0024		-1.157	-1.5358
446	Eef1e1	-1.8501	-1.6174	-1.4238	-1.4767	-1.3902	-1.341	-1.4292	-1.6935	-1.3829	-1.506	-1.7489	-1.1678	-1.3654	-0.1736	-1.1687	-0.4692	-0.6121	-1.0102	-0.6469	-1.5078
447	Rps6ka5	-1.7593			-1.2949		-1.6065	-1.2016		-1.7892	-1.2967			-2.1757			-2.4588				-1.6978
448	Mrpl15	-1.6324			-0.6583	-1.2144		-0.5744	-1.5638		-2.2714	-1.3107		-1.7205	-1.8857		-0.628	-1.1297		-1.5376	-0.6294
449	Atpaf2	-1.7064	-1.5481		-1.3604	-0.8861		-1.1457	-0.6811			-1.8439		-1.552	-2.4661					-1.6607
450	Hif1an	-2.0881			-0.9974	-1.1936								0.0575			0.6917	0.0254
451	Ank2	-1.3912	-0.107		-0.4512	-0.3451		-0.7001	0.5995		-0.1122	-1.7948		0.1338	-0.9582		1.0998	0.7523		-0.7411
452	Gpn3	-1.7395	-1.2335		-0.7963	-0.3187		-0.6287			-0.7535	-0.1507		-0.9823	0.0544		0.4609	-0.9342		-0.2876	-1.4689
453	Rbm25	-1.723	-0.7717	-1.2605	-1.6873	-0.6256	-1.6388	-0.9605	-2.0076	-1.0172	-0.8004	-1.729	-0.8973	-1.3016	-1.8776		-1.577	-1.7194	-2.416	-2.0719	-1.3908
454	Ddx56	-2.2233	-0.659	-1.986	-1.5966	-1.4169	-1.506	-1.262	-4.1126		-1.4103	-1.4093	-2.859	-1.8293	-2.2509	-0.8222	-2.0542	-1.0693	-0.81	-0.8008	-0.2584
455	Rangap1	-1.6432	-1.3724	-1.3647	-1.1714	-1.7693	-1.4776	-1.6107	-1.7578	-1.3713	-1.4231	-1.2549	-1.1093	-0.8271	-0.5926	-0.7347	-0.5704	-1.1053	-0.4879	-0.3905	0.2159
456	Swap70	-2.0692	-2.0271	-1.401	-1.0963	-1.9791	-1.3275	-0.8701	-0.536	-1.3892	-1.185	-0.6545	-0.7746	-1.0727	-1.2213	-0.9373	-0.8164	-1.1939	-1.6658	-1.635	-1.1327
457	Psmg1	-2.0791	-2.0649	-1.3389	-1.1045	-1.5101	-1.3826	-1.2604	-1.1642	-1.4172	-1.3129	-0.661	-1.1027	-1.4145	-1.3305	-1.1997	-0.9191	-1.1034	-1.5053	-1.1801	-1.4368
458	Mettl16	-1.9673	-1.8142	-1.8752	-1.9126	-1.6766	-2.1397	-1.6939	-2.7504	-2.3627	-2.2771	-1.9788	-1.9346	-2.3477	-1.906	-1.4719	-2.021	-2.3094		-1.4781	-1.2623
459	Stmn2	-2.0032	-1.7239	-1.6066	-1.1442	-1.1659	-1.428	-1.3933	-1.3142	-1.3357	-0.6058	-1.4585	-1.9869	-1.2979	-1.7664	-1.5595	-1.6471	-1.4002		-2.9919	-2.2542
460	L1td1	-2.2552	-2.4662	-2.4164	-1.819	-1.2942	-1.8123	-1.6338	-1.9844	-1.6067	-1.9742	-2.001	-1.9579	-2.1285	-2.0409	-2.4314	-2.038	-2.3748	-2.2213	-2.6717	-2.359
461	Mrps2	-1.6776	-0.281		-1.2189	-1.4383		-0.0257	-1.3477		-1.1191	-0.5731		-1.4753	-1.9291	-1.0422	-0.7664	-1.1463		-1.012	-0.5795
462	Trim28	-1.6142	-1.9208	-1.4545	-1.1729	-1.46	-1.3086	-1.4411	-1.4353	-1.343	-1.6873	-1.6004	-1.5442	-1.6685	-1.3238	-1.561	-1.2846	-1.0372	-1.589	-1.3986	-1.4896
463	Mrps35	-1.5241	-1.7267		-1.7078	-2.5969		-2.2555	-2.0363		-1.7207	-0.9682	-1.7644	-1.8776	-2.1857		-1.996	-1.8927		-1.2689	-0.944
464	Nol6	-1.5776	-1.7657		-1.1935	-1.9379		-1.1662	-0.9528		-1.3142	-1.6191	-1.7262	-1.4272	0.8422	-1.2169	-1.0732	-1.9353	-0.6182	-0.5578	-0.9412
465	Bcat1	-2.0299	-2.8704	-1.8748	-1.4857	-1.5857	-1.3882	-1.6123	-0.7619	-1.5915	-1.3262	-2.2529	-2.1519	-1.5292	-1.8846	-1.3291	-1.1867	-0.6093	-1.0182	-1.7426	-0.9477
466	Adnp	-2.1075	-1.482	-1.329	-0.5988	-1.4513	-1.1853	-1.2081	-1.1063	-1.5927	-0.9274	-1.0888		-1.368	-0.9783	-1.2748	-1.8095	-1.3135		-1.3989	-1.9979
467	Top2a	-1.7179	-1.8218	-1.8513	-1.5119	-1.5966	-1.3479	-1.6288	-2.1201	-1.6204	-1.5692	-1.7387	-1.649	-1.5338	-0.8588	-1.4297	-1.3202	-1.1448	-1.1179	-1.2371	-1.2381
468	Rer1	-1.2274	-0.4586		-0.437	-0.8354		-0.397	-0.9868		-0.8956	-1.2128		-1.6309	-1.0307	-0.792	-0.258	-0.8379		-0.6981	-0.1817
469	Tbc1d22a	-1.7965			-0.346	-0.6426		-0.3406			-0.6829	0.5586		0.748			-0.605			2.729
470	Nucks1	-2.3534	-2.8125	-2.3244	-1.0104	-1.1046	-1.7747	-0.3498	-1.8627	-1.7844	-2.3765	-1.8291	-1.6227	-2.6638		-1.7365	-0.163	-1.7526	-1.6959	-3.8447	-1.5771
471	Gdf3	-2.0552	0.4475		-0.4941	0.39		-1.2318	-0.6335		-1.1945	-0.4398		-1.4608	-1.2664		0.3831	-1.1917		1.8035	-1.5558
472	Sord	-2.6975	0.1266		-0.6572	-0.9979		0.2754	-1.1412		1.1908	-1.3999	-1.275	1.2916	0.8089	0.8853	2.7266	2.8	2.818	3.5363	5.4693
473	Cacul1	-2.0901	-0.8415		-2.3754	-0.7983			-1.0205		-0.9622	-1.3854		-0.1744	-1.6647		-0.6657	-0.2462		1.3248	0.1898
474	Cuedc2	-1.5593	-0.7286		-0.2189	-1.2059		0.0986			-1.5847			-1.4018			-0.9066			-1.1983
475	Smg5	-1.0649			-0.8592	-1.7957		-1.1134	1.4522		-1.4532				-1.7061		-1.3763	-2.644
476	Sap130	-1.9212	-0.8783		-0.516	-1.7268		0.5299	-0.6599		-2.1795	-0.2733		-1.3512	-0.9812	-0.9175	-0.1235	-0.8862		-0.8607	-1.0164
477	Trp53i11	-1.403			-0.9618	0.6366		-0.4488	-1.2083		-1.734	-1.3833		-0.4858	-0.5764		-0.5493	-1.231		0.3557	-0.7178
478	Prmt1	-1.6525	-1.8633	-1.5892	-1.5587	-1.3095	-1.4895	-1.27	-1.5456	-1.4944	-1.5769	-1.6366	-1.4872	-1.6954	-0.8755	-1.4442	-1.1462	-1.6607	-1.3792	-1.4646	-1.4732
479	Tti1	-1.8145	-0.9469		-0.8165			-2.1072			-1.3194	-2.1033		-1.5724	-1.1151		-0.7039			-1.385
480	Nit1	-2.0123	-0.4315		-0.7764	-0.2996		-0.2213	-0.8314		0.4402	-0.5845		-0.1211	-1.1768		-0.7812	-0.8718		-1.3555	-0.632
481	Safb	-1.5458	-1.103	-1.1618	-1.2343	-1.6012	-1.0287	-1.2357	-1.41	-1.0861	-0.7046	-1.5449	-1.4729	-1.4722	-0.6835	-1.255	-0.9475	-0.6711	-0.9589	-0.9839	-1.1105
482	Mvd	-1.8356	-0.9075	-1.3224	-2.0115	-1.8472	-1.3982	-1.0251	-1.4389	-1.4694	-1.3251	-0.7827	-1.4413	-1.211	-1.5127		-1.6794	-1.6129	-1.9077	-1.4668	-2.4527
483	Pwp2	-1.5742	-1.078		-1.7315	-2.1968	-2.4851	-1.7555	-1.0143		-2.1084	-2.1432		-1.6678	-0.5395		-1.0531	-2.5814	-0.6569	-1.1065	-1.4437
484	Mettl2	-1.6024			-3.122	-2.3236		-2.4406	-3.5763		-2.5758			-2.4308			-2.7585	-1.7709		-2.9684
485	Banf1	-0.7712	-2.1977	-1.8937	-1.6775	-0.5825	-1.8907	-1.7528	-1.758	-1.3444	-1.7296	-2.1156	-1.3602	-1.3676	-1.1873	-2.019	-2.1364	-1.4808		-2.4762	-2.5893
486	Prmt10	-1.2251	-1.2811		-1.4961	-0.3544		-1.6596	-1.6512		-0.8282	-1.9849		-1.1369	-0.558		-0.8594	-1.0481		-0.8185
487	Pck2	-1.9194	-2.1468	-1.8866	-1.7047	-1.8125	-1.9458	-1.7163	-1.551	-1.5066	-1.8868	-0.8811	-1.7282	-2.113	-1.7394	-2.3806	-1.7702	-2.3305	-2.2891	-2.5826	-3.2319
488	Usp10	-1.7801	-1.2472	-2.0795	-1.4059	-3.0137	-2.1081	-1.8475	-2.365	-1.875	-1.3968	-1.8511	-1.2403	-1.4367	-0.804	-1.1208	-1.6823	-1.0162	-1.0327	-1.4832	-0.7352
489	Polr2h	-1.7857	-0.396	-1.4332	-1.373	-1.6518	-0.9441	-1.6847	-2.1159	-1.418	-1.0275	-0.947	-0.676	-0.3594	-0.2107	-0.8164	0.3512	-0.1671	0.1455	-0.1202	-0.5107
490	Ddx28	-2.0331			-1.1778	-1.1183		-0.717	-0.7424		-0.715			-0.6192	-1.7048		-1.7024	-0.5795		-0.2891
491	Bak1	-2.2084	-0.6935		1.3303	-0.4203			-0.3727						-0.2696
492	Prcp	-0.8677	-0.7155		-1.8577			-0.0821			-0.0262	-0.6871		-1.1091	-1.4145		-0.9854	-0.6312		-0.8284	-0.6635
493	Shq1	-1.9136	-0.3948		-1.6378	-1.6333		-1.0004	-0.8333		-0.9673	-1.4537		-0.5426	-1.2799		-0.62	-0.9022		-1.4797	-1.6643
494	Slc38a2	-2.3154			1.6466	-0.5021		0.2825			1.2276	2.2198		-0.0214	0.0134		-1.0205	0.3043		2.842	-0.1487
495	Exosc6	-1.3274	-0.5222	-0.9281	-0.174	-0.2656	-0.4109	-0.5724	-0.7007	-0.2697	-1.1001	-1.1169	-0.2875	-0.3528	0.0114	-0.6985	-0.235	-0.3948	-0.5501	0.0926	-0.6801
496	Ptpn12	-2.2085	-0.9012		-0.785	0.4203		0.9128	0.9171		-0.3563	-0.1277	-0.0248	0.1136	-0.5104		0.8598	-0.0059		1.2903	0.0346
497	Zc3h11a	-1.5876	-1.3449	-1.5318	-1.5633	-1.8679	-1.7237	-1.9032	-1.5361	-1.6588	-2.1278	-1.9981	-1.3882	-1.8401	-1.8387	-2.1586	-1.5457	-1.9825		-1.2779	-1.2773
498	Gabpa	-1.8178	-1.8799		-1.9899	-1.531		-0.7724	-1.4159		-0.4451	-0.5998	-1.0537	-0.8952	-0.4117	-0.6982	-0.3051	-1.1771	-1.355	-1.0237	-0.234
499	Rad21	-1.6019	-1.8615	-1.4661	-1.6347	-1.334	-1.4678	-0.9733	-1.4191	-2.2554	-0.98	-1.3782	-1.3542	-2.0559	-1.2343		-1.4636	-1.3744	-0.311	-0.8871	-0.9949
500	Poglut1	-0.9661	-1.3293		-0.7521	0.3326		-3.4541	0.3583		0.04			-1.8888	-3.2913		-1.6159	-2.4706		-1.1943	-2.0267
501	Gnb1	-1.9416	-0.6005	-0.2924	-0.442	-0.1602	-0.5555	-0.35	-0.9741	-0.6535	-0.3639	-0.2221	-0.3964	-0.6773	-0.9956	-1.5106	-0.6988	-1.2989	-0.9685	-0.6327	-0.8548
502	Ppp2r1b	-1.6164	-1.7894		-1.33	-0.9872	-1.7993	-1.5846	-0.8428	-1.0193	-1.4747	-1.8028		-1.5895	-1.9698		-0.5294	-0.4392		-1.7404	-2.0339
503	Luc7l	-1.6589	-1.8917	-1.7319	-1.7666	-1.3855	-1.5904	-1.897	-2.5793	-1.39	-1.8345	-1.4526	-1.8376	-1.8232	-1.7922	-1.7655	-1.1797	-1.1082	-1.2089	-0.9518	-0.9022
504	Rpl7a	-1.5958	-1.8963	-1.5136	-1.6155	-1.3043	-1.9393	-1.6255	-1.7161	-1.4323	-1.6098	-1.8813	-1.3607	-1.953	-1.5161	-1.7681	-1.2009	-1.375	-1.3403	-1.3129	-1.2243
505	Cyp51	-1.7334	-1.3274		-1.4908	-1.4432		-0.9243	-1.4301		-1.4207	-1.2474		-1.4906	-1.1701		-1.7557	-1.3065		-0.8612	-1.7521
506	Nop2	-2.0908	-1.5773	-2.1834	-1.073	-1.9137	-1.6309	-0.8131	-1.1755	-1.495	-1.1693	-1.7761	-0.8972	-1.237	-0.2619	-0.9617	-1.0895	-1.4158	-0.5915	-1.5802	-0.9326
507	Rpl22l1	-2.1155	0.8424	-0.656	-0.5195	-0.0321	-1.1018	-0.9366	-1.8582		1.1141			-0.1897	-1.7744		-0.2924	0.8027	-0.1124	-1.4242	-1.7206
508	Wbp11	-2.0223	-1.2472	-1.5877	-0.8423	-2.067	-1.6509	-1.7712	-1.1302	-1.4091	-1.8633	-1.7391	-1.5673	-1.3811	-1.4504	-1.1774	-0.7525	-1.4204	-1.1825	-1.3714	-0.9497
509	Qtrtd1	-2.0288	-0.5502		-1.8078	-0.4168		-0.5238	-2.6456		-1.1577	-0.9645		-1.4966	-0.9401		-0.902	-3.1984		-1.5576	-0.7586
510	Abce1	-1.7507	-1.5706	-1.5585	-1.5589	-1.6506	-1.6903	-1.4064	-1.9282	-1.6262	-1.7201	-1.6862	-1.5616	-1.36	-1.421	-1.5016	-1.7622	-1.4485	-1.8137	-1.8189	-1.672
511	Pdcd2	-1.5033	-1.2892		-1.9085	-1.6784		-0.7787	-1.1342		-1.0937	-1.2992		-2.1852	-1.0769		-0.482	-1.466		-1.02	-1.0275
512	Got1	-1.9629	-2.0322	-1.6082	-1.2737	-1.3812	-1.4045	-1.2042	-1.058	-1.4285	-1.3895	-1.093	-1.4417	-1.6576	-1.3341	-1.8006	-1.7167	-2.1073	-2.1008	-2.2105	-2.4092
513	Comtd1	-1.8651			-0.196			-0.319	0.4811		-0.5186			0.2123	-0.401		0.8634		0.0401	2.1035
514	Rabepk	-2.256	-1.0023	-0.2899	-1.215	-0.6131	-0.652	-0.2696	-1.3293					-1.0054	-0.8462	-2.3394	-0.552	-2.8811		-1.2645	0.1095
515	Bag4	-1.501	-1.4675		-1.1465	-0.5445		-0.4209	-0.7019		-1.1656	-2.3811		-1.4111	1.9746		-0.2491	-1.6377		-0.9859	-2.1219
516	Ccdc86	-0.6222	-0.0109		-1.3232			-1.0818	-3.517		-2.6121	-3.1109	-1.6148	-1.8986	-1.182		-1.6573	-1.1879	-1.1303	-0.4126	0.7733
517	Lyar	-2.1014	-2.0128	-2.3027	-1.5468	-2.102	-1.5896	-1.695	-2.1487	-1.6106	-1.3423	-1.6207	-1.616	-1.6429	-1.594	-1.0302	-1.4666	-0.6211	-0.95	-0.8206	-0.5166
518	Prpsap1	-1.7449	-1.2018		-0.9285	-2.0004		-1.1906	-1.7805		-1.7262	-1.8118		-1.5777	-1.3534	-1.6665	-1.33	-0.9278	-1.1979	-1.5278	-0.9499
519	Srsf6	-1.4808	-1.8509	-1.5621	-1.6188	-0.6878	-1.2129	-2.0531	-0.2326	-1.4513	-1.0048	-2.6165	-1.4973	-1.4274	-1.5611	-1.3608	-1.1337	-1.4145	-0.9571	-0.6633	-1.0184
520	Dido1	-1.5044	-1.0058	-1.1556	-0.7306	-0.6591		-0.9845	-0.5351		-1.2281	-0.9886	-0.7503	-0.7439	-1.1561		-0.6143	-0.844		-0.865	-1.482
521	Hnrnpd	-1.5358	-1.5459	-1.718	-1.428	-2.0329	-1.8226	-2.3101	-1.9148	-1.6582	-1.3647	-1.3366	-1.2284	-1.3703	-1.3591	-1.6755	-1.7182	-1.6536	-1.5506	-1.5349	-1.4192
522	Epn2	-1.2484	-0.8733		-1.5558	-0.9802		-0.3826	-0.7981	-0.2091	-0.4637	-0.059		0.4418	0.7358		0.8605	-0.1789		0.8842	0.6897
523	Fam25c	-1.7959	1.6703		0.5214			-2.2323	-2.5948		-2.9863	-1.8868		-0.4584	-2.5261	-1.4944	-2.0893	-2.1344		-1.4198
524	Prpf40a	-1.6988	-1.7585	-1.2873	-0.9865	-1.4169	-1.398	-2.1881	-1.6065	-1.6054	-1.3902	-0.5274	-1.3833	-1.6235	-1.6033	-1.2296	-1.1093	-2.1396	-2.0425	-1.4406	-1.385
525	Ift20	-1.6072			-0.0484	-2.9475		-1.4005			-1.1704	-1.2394		-1.1473	0.2325		-2.4247			0.3244	-0.3166
526	Elavl1	-2.2233	-1.4985	-1.5031	-1.4568	-2.0209	-1.4296	-1.2227	-2.7213	-1.6842	-1.2375	-1.1668	-1.4287	-1.809	-1.4854	-2.1085	-1.7542	-1.3111	-1.8171	-1.9296	-1.4291
527	Baz1a	-1.3577	-0.9216	-1.3466	-1.2199	-1.6116		-0.8619			-0.9163	-1.0809	-0.4991	-0.0241	-0.5947	0.1956	0.2169	0.5972	0.538	2.2167	1.9434
528	Hnrnpab	-1.6922	-1.9133	-1.8099	-1.5786	-1.9739	-1.5985	-1.6148	-2.1146	-1.7	-1.6261	-1.5086	-1.4368	-1.4407	-0.8847	-1.1738	-1.1994	-0.739	-1.0988	-1.1356	-1.1532
529	Epdr1	-1.285	-1.1986		-0.3879	-0.7684		-0.0751	-0.7095					0.1049	-1.3771		-0.5189				1.8916
530	Yars	-1.8528	-1.9674	-2.101	-2.0801	-2.1775	-1.9528	-1.9016	-2.1808	-1.655	-1.199	-1.5977	-2.0141	-2.4249	-1.3975	-2.1643	-2.1486	-2.1508	-2.0784	-2.353	-2.4884
531	Mpp1	-1.9749	-1.1354		-1.1846	-2.9232		-0.5052	-1.2757		-1.8308	-0.6035		0.1325	-1.0244		-1.7899	-0.6582		0.6736	1.1412
532	Babam1	-1.5389	-0.7853		-0.3143	-1.1525		-0.5973	-1.2479		-1.1816	-0.9028		-0.9763			-1.3909	-0.9173		-1.0089
533	Abcc4	-1.6253	-1.3076		-2.5244	-1.3618	-1.9093	-2.1395	-1.17		-1.6529	-4.4128		-1.9267	-1.2655		-1.9866	-2.1056		-1.5096	-1.7416
534	Mrps24	-1.6234			-1.8356	-2.1334		-0.8622	-1.5799			-2.4026		-1.2703	-1.924		-2.5566	-0.6438			-1.094
535	Rps29	-1.5171	-1.4334	-0.958	-1.2038	-0.6423	-1.2	-0.4073	-1.7618	-1.03	-1.4486	-0.9741		-0.8771	-1.2332		-1.3774	-0.6219		-0.6075	-0.7721
536	Dpf2	-1.789	-1.9575		-1.5117	-0.8478	-0.9585	-0.4107	-2.406	-2.3634	-2.1446	-2.0071		-2.6462	-1.6025		-1.5189	-1.7607		-1.6058	-1.0453
537	AW209491	-1.6034			-2.0163			-1.4498									-1.7203	-1.3024		-1.3981	-1.9727
538	Ankmy2	-1.9719	-1.2767		-1.7872			-0.0868			-1.5927	-1.6228		-1.6558	-1.3432		-1.2655	-0.8761		-0.5981
539	Cnnm2	-1.675	-1.7224	-0.5964	-0.067	-0.5202	-1.0844	-0.6609	-1.4009		-1.9811			-0.4529		-1.6682	-1.7306			-1.2467	-0.8217
540	Tfe3	-2.1848		-0.3314	-0.3148	-0.0657	-0.5816	-0.0836	-1.3562	-0.2849	0.6905	0.4731	-0.1327	1.1548	-0.9745		-0.3328	0.26		-1.2577
541	Nol10	-1.9249	-1.3553	-0.7142	-0.9248	-1.0228	-0.7235	-1.0332	-1.1248	-1.5179	-0.6336	-1.1874	-1.8109	-1.1227	-1.3553		-0.7256	-1.1764	-0.7174	-1.3126	-0.4554
542	Apex1	-2.0762	-2.2802	-1.7429	-1.5567	-1.7743	-1.5966	-1.6013	-2.3077	-1.5466	-1.792	-1.4777	-1.8608	-1.5	-1.2753	-1.6649	-1.5108	-1.2018	-1.4144	-1.4269	-1.1469
543	Tcof1	-1.8366	-1.7401	-1.6428	-1.1091	-0.2498	-1.3994	-1.7428	-2.0203	-1.5195	-1.6288	0.6414	-1.3166	-1.1961	-2.1636	-1.6893	-1.3182	-2.3648	-1.292	-1.5045	-2.439
544	Bloc1s2	-1.3023			0.1456	-0.3862		-0.4279		-0.7299		-1.216			0.0177				-0.3265
545	Commd10	-1.7779		-1.6137	-1.6298	-0.5378		-2.0624	-1.4909		-1.02			-1.8911			-1.8081	-2.8123		-1.1063
546	Ddx24	-1.6876	-4.5964		-1.1045	-1.6514	-1.9981	-1.6527	-1.6447	-1.5549	-1.7318	0.4164	-1.1984	-1.4732	-2.2431		-0.8667	1.0665	-1.146	-1.8039	-1.6677
547	Slain2	-1.9786	-1.0076		-0.8536	-0.6777		-0.1929	-0.0788		0.45	-0.1051		-0.1787	-0.3426		-1.4972			0.0997	-1.3464
548	Bzw2	-1.975	-1.7407	-2.0083	-2.0308	-1.488	-1.7967	-1.9791	-0.7221	-2.0941	-1.7795	-2.2949	-1.6169	-1.4725	-2.4593	-1.4075	-1.6545	-1.973	-1.4457	-1.206	-1.4194
549	Cdan1	-1.3895	-0.5145		0.6985	0.5267		-0.5878			-0.7103	0.3059		0.4584	-0.3828		0.771	0.0419		0.7276
550	Ccdc101	-1.6409	-0.0718		-1.1869	-1.2468		-1.0276	-0.0231		0.7069	-1.2322		-0.0545	-1.5576		-0.0161	0.9124
551	Chaf1a	-1.2524	-1.5836		-0.6106	-0.7195		-1.2435	-1.2515		-1.0845	-0.5555		-1.5292	-1.5649		-1.2867	-1.541		-0.9338	-0.7248
552	Ppp4r2	-1.5285	-1.3344	-1.1027	-2.2638	-1.3236	-1.1633	-0.9502	-1.958	-1.0575	-1.1923	-0.6395	-1.6973	-0.9	-1.2245	-1.5641	-1.0787	-1.1012		-1.3052	-1.6376
553	Ddx5	-1.6534	-2.0085	-1.5248	-1.3787	-0.9962	-1.3076	-0.7739	-1.1804	-1.0654	-1.3633	-1.2169	-1.0135	-1.2828	-1.0529	-1.2326	-0.7716	-0.707	-0.8828	-0.9742	-1.036
554	Utf1	-1.8232	-1.6233	-1.8946	-1.1711	-1.3968	-0.9604	-1.4847	-0.8036	-0.9703	-1.5827	-1.7298	-0.8813	-1.0855	-1.8672	-2.5753	-1.6646	-2.1592	-1.7632	-1.7406	-0.9726
555	Shmt1	-1.9166	-1.3693	-2.104	-1.6088	-1.9869	-1.5754	-1.2977	-1.8387	-1.4895	-1.295	-1.1135	-1.1209	-1.0795	-0.8409	-1.3465	-1.3906	-1.4372	-1.2713	-1.8038	-1.8057
556	Mcu	-1.8795	-0.8222	-0.9477	-0.5125	-0.7801	-0.7353	-0.1298	-0.5144	-0.6043	-0.1222	-0.5479	-0.4114	0.2566	-0.8851		-1.2291	-0.8485		-1.1064	-0.3245
557	Psmc4	-1.7024	-0.6619	-0.8361	-1.1309	-0.4392	-1.0402	-0.6778	-0.9065	-0.9927	-0.3752	-0.6794	-0.6439	-0.4857	-0.645	-0.6788	-0.5331	-1.2155	-0.5843	-0.6669	-1.0246
558	Cd63	-1.855	-2.012		-1.956	-1.651	-1.2445	-1.9292	-1.5334	-1.083	-1.1683	-1.2082	0.5743	0.8742	0.8767	1.1659	1.7735	1.8743		3.233	2.6258
559	Akap8	-1.6341	-1.452	-1.9646	-1.6434	-1.3657	-2.0863	-1.4731	-1.2434	-1.7487	-0.8274	-2.7266	-0.8818	-1.3325	-0.5673	-0.4719	-1.1988	-0.669	-0.5223	-0.8456	-0.9307
560	Mov10	-1.9492	-2.4873	-1.8292	-1.4141	-1.3165	-1.4753	-1.6159	-1.3209	-1.8964	-1.7924	-1.545	-1.7562	-1.5866	-1.5491	-2.0788	-1.8904	-1.957	-2.0131	-2.642	-2.715
561	Depdc1b	-0.6097												2.9174	1.9764		4.5012	2.5628
562	Brd3	-1.6857	-1.4868		-1.8004	0.4585		-0.4016	-3.795		-2.0924	-1.2932		-1.2466	-1.2964		-1.3085	-0.7241		-0.5839	-0.9821
563	Ak1	-2.2912	-0.1425		0.2691		-0.8032	-1.7583	-1.5219	0.1225	1.3855		-1.0769	-1.1482	-2.2638		0.0277				1.5847
564	Ufc1	-0.9773	-0.3897	-2.7048	-0.4044	0.0272	2.6699	-0.7691	-0.426	-0.9899	-0.3055	-0.6782	0.184	0.2865	-0.7441	-1.0662	0.2592	0.0613		-0.759	-0.52
565	Hnrnpll	-1.5119	-1.6678	-1.681	-1.3506	-1.2193	-1.3259	-1.6362	-1.6995	-1.7054	-2.1893	-1.4481	-1.475	-1.8321	-1.4003	-1.9995	-1.6886	-1.9226	-1.4143	-0.9926	-1.8435
566	Cyb5r1	-1.489	-1.731		-1.6729	-1.8413	-1.4909	-1.0968	-1.1586		-1.4016	-1.3888		-1.4231	-1.8774		-1.7419	-1.2809		-1.6111	-1.1585
567	Papola	-1.317	-1.1583	-1.282	-1.963	-1.5778	-1.0315	-1.6056	-1.7315	-1.6661	-1.4371	-1.6617	-1.9561	-1.7443	-1.2756	-1.4995	-1.5606	-1.9385	-1.9218	-1.2888	-1.5731
568	Sh3pxd2b	-1.7328			0.8823	-0.811		0.078			1.0113			0.3061	-0.2182		-1.7796			-2.3674
569	Nmt1	-1.7665	-1.5535	-1.5735	-1.7667	-1.6145	-1.5704	-1.7971	-2.0847	-1.6774	-1.9936	-1.9795	-1.3646	-1.8187	-1.6324	-1.8774	-1.7508	-1.9821	-2.7348	-1.7045	-1.7511
570	Esrrb	-1.7072	-1.5784	-1.5329	-1.0916	-1.453	-1.4071	-1.2931	-1.186	-0.8474	-0.8857	-1.0847	-0.9156	-1.4575	-0.7802	-2.4499	-1.3417	-1.7479		-2.2373	-2.1839
571	Galnt2	-2.0835	-1.0842	-0.9752	-1.7455	-1.2127	-0.9331	-1.2437	-1.1487		-1.0607	-0.9266	-0.8586	-0.6587	-0.8558	-0.4536	-0.8279	-0.7177	-1.1922	1.4421	-0.2321
572	Rps23	-1.5199	-1.3546	-1.4819	-1.3617	-1.8932	-1.758	-2.4493	-1.9509	-1.7241	-1.3682	-1.5776	-1.6418	-1.7087	-1.8933	-1.6709	-1.412	-1.2724	-1.1445	-1.1718	-1.0494
573	Ten1	-1.5015	-0.2928		-0.0444			-2.1802			-1.6009	-1.5501		-1.2654	-1.346		-2.0201	-1.059		1.1786
574	ND1	-2.2007	-0.0883			0.01		-0.9545			-0.4067	-0.6229		0.5476	-0.627		0.6116	-0.7085		-1.0534	-1.4194
575	Gemin5	-1.6718	-0.5761		-1.5417	-1.878	-1.3265	-1.1234	-2.0025	-2.5528	-0.6527	-1.6172	-1.051	-0.8187	-0.8351	-0.3889	-0.65	-0.2477	0.2065	-0.6996	-0.0011
576	Lig1	-1.842	-1.6928	-1.2984	-1.5842	-1.3783	-0.8589	-1.6436	-1.7383	-2.0232	-1.718	-2.1099	-2.2204	-1.9672	-1.4956	-2.0748	-1.6279	-1.7135	-1.9795	-1.8149	-2.0693
577	Cenpc1	-1.7488	-0.5254		-0.5233	-0.5196		-1.5362			2.1519			1.2678			-2.2111			-1.0575
578	Cog8	-1.6539	-0.4754	-0.0091	-0.5851	-0.6351	-0.5807	-0.6862		-0.3957	0.3515	-0.5168	-0.6026	0.0858	-1.2923	-0.1841	0.141	0.2633	-1.4152	-1.3719
579	Drosha	-1.7422			-1.1378			1.1047			-0.3134			-0.2627	-0.7743		-0.9449			-1.2022	-0.511
580	Grk6	-1.6618	-2.3046		-2.2644	-0.961		-1.7946			-2.3705	-1.0673		-1.0768	-2.293		-1.3162			-1.0222	-1.5929
581	Mms22l	-1.6626	-0.4373		-1.2142	-1.4386		-0.322	-1.1251		-1.0837			-0.9471			-0.0838			-1.6891
582	Tmem263	-1.5474	-0.7742	-0.7708	-0.6886	0.1788	-0.131	0.2916	-1.6087	-1.1352	-0.7355	-1.204	-1.8769	-1.2029	-1.4998		-0.4278	-0.278		-2.5388	-1.6634
583	Tmx2	-1.7876			-2.1595	-2.1639		-1.873	-2.4637		-2.3475	-2.6121		-1.8699	-1.0904		-1.6542		-1.8328	-1.138	-0.834
584	Atf7ip	-2.1795	-1.1187		-0.6439	-0.2151		-0.5772	-0.9881	-0.7244	-1.167	-0.1554		-0.0037	-0.4821		-1.1011	-1.2605		0.6017	-0.8509
585	Mrps34	-1.5192	-1.2532	-1.4866	-0.7918	-0.9313	-0.7931	-1.2352	-2.1721	-1.552	-1.4702	-1.9596		-1.5161	-0.5097		-1.2311	-0.9167		-1.1772	-1.1981
586	Tyw5	-1.5238	-1.8391		-0.251	-1.7091		-1.2238			-1.0688			-1.8377			-1.2257	0.4059		0.4461	-0.6776
587	Ppm1g	-1.8325	-1.4679	-1.1128	-1.4813	-1.0481	-1.5032	-1.4706	-0.7609	-1.2394	-0.6354	-0.5389	-0.7606	-0.0478	-0.9736	-0.1464	0.0473	-0.4709	-0.0326	-0.1739	-0.3339
588	Haus4	-1.9496	0.422	-0.2857	-1.2359	-0.7532		0.2854	-1.2051		-1.3963	-0.7029	-0.7708	-1.5014	-0.2661	-0.8579	-1.7053	-1.125		3.036	-0.8369
589	Tle4	-1.692	-2.4091		-0.9393	-1.4071		-2.6648	-1.0363		-2.3273	-1.5272		-1.7419	-0.0548		1.114	-1.4855		-0.6457	-0.9769
590	Gltscr2	-1.5164	-1.1735		-1.414	-1.8224	-1.0847	-1.1016	-1.7196		-1.0988	-1.1344	-2.0065	-1.3883	-0.8605		-1.2868	-1.4405	-0.9077	-1.5248	-1.1799
591	Trim25	-1.4535	-1.9415	-1.5957	-1.091	-1.5899	-2.1081	-1.8752	-1.678	-1.6045	-1.6651	-1.8017	-1.4241	-1.6148	-1.7179	-1.0716	-1.9558	-1.2619		-1.2702	-0.9347
592	Ik	-1.4425	-1.8665	-1.3508	-1.5687	-1.6926		-1.0521	-0.8525	-1.5381	-1.8304	-0.7118	-1.6519	-1.3927	-1.2369	-1.301	-1.5474	-2.3214	-1.3458	-1.2288	-1.3809
593	Rbm17	-1.5066	-1.2231	-1.3699	-2.0316	-1.4165	-1.3735	-1.7915	-1.6893	-1.6822	-0.9435	-1.4974	-1.1362	-1.0593	-1.0085	-0.8611	-0.9247	-0.8817		-0.7348	-1.2756
594	Eif4ebp2	-0.9892			-3.812		-2.2549	-2.0811		-1.8764					-0.907		-1.4754	-3.2719	-2.137
595	Wdr43	-1.5683	-1.3597	-1.8624	-1.15	-1.9532	-1.2618	-1.5932	-2.1289	-1.4082	-1.9456	-1.816	-1.3993	-1.515	-0.8242	-0.8381	-1.009	-0.4412	-1.1764	-0.4894	-0.7474
596	Nop58	-1.8838	-2.0435	-1.756	-1.5676	-1.2548	-1.7026	-1.532	-1.9168	-1.5984	-1.2697	-1.4548	-1.3317	-1.2884	-1.3571	-1.2785	-1.3519	-1.1639	-1.0797	-1.3113	-1.0137
597	Safb2	-1.7264	-1.1346		-0.4134	-1.3508		-1.4985	-1.791		-1.8902	-1.1305		-1.2926	-1.3524		-0.3156	-0.914		-1.176	-0.6393
598	Gne	-1.394	-1.0249		-1.0681	-1.3098		-0.9714	0.1774		-0.6618	-1.4685		-1.0783	-0.9891		-0.4588	-1.5745		-1.1691	-0.612
599	Ddx18	-1.808	-1.8821	-2.5804	-2.0316	-2.3566	-2.7437	-1.3919	-1.1604	-0.8971	-1.9754	-1.7434	-1.2266	-1.7762	-1.63	-1.4067	-1.3373	-1.6284	-1.0938	-1.2861	-1.2056
600	Rps17	-1.7499	-1.3452	-1.1436	-0.5771	-1.182	-1.0527	-1.7068	-1.8334	-1.2535	-1.3266	-1.6737	-1.2965	-1.1936	-1.0959	-1.0242	-0.8604	-0.5235	-1.0734	-0.5701	-0.3308
601	Sp1	-1.5464	-0.7778		-2.6365	-1.9966		-1.4186	-1.7033		-0.9427	-2.0174		-1.1456	-1.693		-1.6436	-1.0175		-0.209	-0.3369
602	Bora	-1.9898	-0.3294		0.0302	-0.236	-0.684	-0.444	-0.7703	-0.6586	-0.77	-0.7536	-0.2428	-1.3346	-1.0911		-0.5962	-0.9907	-1.2365	0.166	-0.7672
603	Gpkow	-1.2011	-0.9879		-1.4533	-0.8843		-1.2355			-1.5806	-1.9846		-1.4908	-2.4533		-0.8639	-0.132		-1.2945	-1.3746
604	Cdca8	-1.1341	-1.0591		-0.7846	-1.4828	-1.7057	-1.4286	-1.5857		-0.718	-1.1657		-0.3867	-1.3395	-0.499	-1.6507	-1.1005		-1.6136	0.017
605	Usp16	-1.8223	0.2136		-0.1797	-0.511	-0.2329	0.3991	-0.8032	-0.2084	0.8476	-0.5213		0.2242	-0.9729		-0.4686	0.0054		-0.5447	1.045
606	Mta1	-1.6497	-1.5023	-1.3171	-1.1013	-1.5884	-1.248	-0.8849	-0.5749	-1.0733	-1.2904	-1.5295		-0.6755	-1.7964		-1.4004	-1.1341		-1.4873	-0.3639
607	Nip7	-2.3767	-0.8237	-2.7047	-1.9064	-3.0074		-2.4116	-3.8157	-2.8038	-2.2125	-3.2981	-2.2969	-2.5429	-2.0241	-1.4057	-1.5018	-1.331	-1.1931	-1.6141	-0.2659
608	Lin28a	-2.0628	-1.2196	-1.5762	-1.2042	-1.4471	-0.8918	-1.9474	-1.3162	-1.4344	-0.9771	-1.4062	-0.6428	-0.8722	-1.2346	-2.2406	-1.7507	-1.7502	-2.006	-1.4428	-1.8833
609	Cdc123	-1.9554	-1.2244	-1.5332	-2.2691	-1.3632	-1.6879	-1.9056	-1.5091	-1.9382	-1.9679	-1.6227	-1.4056	-1.0301	-2.6653	-2.784	-1.732	-2.0722		-2.2283	-2.6313
610	Txn1	-1.6198	-2.235	-1.5813	-1.3541	-1.4365	-1.388	-2.1322	-1.8004	-1.8271	-2.2574	-1.6165	-1.879	-1.6759	-1.9116	-2.1283	-2.133	-1.7879	-2.1508	-1.6079	-1.9925
611	Fastkd2	-2.0576	-0.5972		-0.5315	-1.4319		-1.8153	-1.0895		-0.6613	-0.4202		-1.2538	-0.5035		-0.7093	-1.2664		0.9462	-0.7739
612	Gemin4	-1.5935	-0.3175		-1.5857	-0.3999		-0.7229	-1.8742		-0.9981	-2.8599		-1.4126	-2.0018		-1.4347	-1.3037		-1.1507	-0.1413
613	Heatr1	-1.8359	-2.0521	-1.6806	-1.1648	-1.6455	-1.3129	-1.1479	-1.0141	-1.0872	-1.5181	-0.8347	-1.2538	-1.5698	-0.9841	-1.1852	-0.9849	-1.3043	-1.0403	-0.5986	-0.9852
614	Gstm1	-2.2096	-1.3432	-1.7368	-0.7739	-1.0579	-1.4134	-2.2366	-1.2134	-1.109	-1.3815	-1.4806	-1.2798	-1.1911	-0.9868		-1.9048	-1.0956		0.0044	-2.5158
615	H2afx	-1.5369	-2.0705	-1.6321	-1.5404	-1.1992	-1.3094	-2.064	-1.3593	-1.0088	-1.4466	-0.9603	-1.3775	-0.9544	-1.0656	-1.2857	-0.8008	-1.1465	-1.6273	-1.2711	-1.8128
616	Tdh	-1.9458	-1.7927	-1.861	-1.1591	-1.2293	-1.0697	-1.283	-1.1062	-1.1969	-1.39	-1.2827	-1.3069	-1.597	-1.351	-2.0387	-1.711	-1.7621	-2.2101	-2.2114	-2.7733
617	Prpf18	-1.2656			-0.9319	-1.5655		-1.4489			-1.7065			-1.7995			-1.7345			0.5255	-0.8235
618	Srbd1	-1.7725	-1.2735		-1.8035	-0.1543		-1.0143	-1.5137		-1.7596	-0.8881		-0.9905	-1.1486		-0.7962	-1.0591		-0.5896	-2.6888
619	Pbk	-2.2402	-0.6746	-0.451	-0.196	-0.8711	-1.0222	-0.1371	-1.4192	-0.1034	0.647	-0.0797		-0.979	-0.8378	-0.109	-1.6029	0.5515		1.5583	0.3811
620	Cirh1a	-1.4401	-1.2441	-1.5361	-1.0143	-1.8632	-1.3029	-1.4907	-1.0843	-1.0828	-1.3919	-1.1465	-0.7596	-1.2065	-1.8265		-1.3912	-0.7116		-0.2578	-0.3162
621	Shroom2	-1.7507	-0.6584	-0.9074	-1.0652	-1.0098	-1.3387	-0.416	-0.6018	-0.5622	-0.2784	-1.1984	-0.1441	-0.757	-0.7584	-0.5387	-0.5597	-1.0697	-1.844	-1.3973	-0.9277
622	Nedd4l	-1.5281	-1.7227		-1.7906	-1.2127		-1.4806	0.1997	-0.8355	0.0853	-1.2446		-0.2172	-0.8297		-0.4917	-0.2032		-0.4259
623	Polr3c	-1.6373			-1.3217	-1.6895		-1.0174						-0.9462	-0.7154		-1.839	-1.1034		-0.2548
624	Nop10	-2.1559	-0.9363		-1.1125	-1.3991		-1.0151	-0.8222		0.5053	-0.8696	-0.7844	-0.3139	-1.0284		-0.23	0.2808		-1.1685	-0.7159
625	Ajuba	-1.7964	-0.8099		-0.5116	0.2499		-1.3779	-1.6099		-2.0175	-1.0308	-1.2993	-0.709	-2.1684		-0.6283	-1.6696	-1.0711	-1.2555	-1.2575
626	Apobec3	-1.5188	-1.618		-3.1922	-4.1389		-2.2675	-0.3473		-2.4963	-2.462		-2.3737			-2.9823			-0.1599
627	Smarca4	-1.5263	-1.6849	-1.6202	-1.3895	-1.6321	-1.3365	-1.6168	-1.7586	-1.6397	-1.949	-1.8363	-1.5314	-1.3167	-1.1365	-1.3949	-1.4748	-1.1472	-1.3901	-1.1254	-1.2028
628	Cdc34	-1.6709	0.379	0.2317	-0.3348	0.0617	-0.3489	0.9193	-0.1383	0.6139	0.8265	0.6204	0.4954	0.2907	-0.2482	0.7612	0.8851	-0.0429	-0.7854	0.2133	0.4976
629	Ints3	-1.7037	-1.4635	-1.5382	-0.9317	-0.1511	-0.8674	-0.558	-1.6993		-0.7628	-1.199		-1.834	-1.0923		-1.9886	-1.7438		-0.6408	-1.0705
630	G3bp1	-1.6865	-2.0057	-1.7297	-1.3867	-1.7312	-1.3425	-1.5525	-0.9417	-1.2285	-1.5367	-1.4197	-1.257	-1.0809	-1.1612	-1.3945	-1.3529	-1.3035	-1.5863	-1.3655	-1.3986
631	Yrdc	-1.399	-1.2837		-1.6883	-0.9701		-1.0989	-0.9089	-1.7302	-0.4093	-1.2789		-0.9306	-0.2807	-0.1086	-0.2861	0.4553	0.4336	2.5333	0.9882
632	Ell	-1.7463			0.516		-0.6645	-1.0896			-1.1335		-1.2072	-2.0523			-1.21			0.1646	-0.9359
633	Plekha2	-1.6736	-1.4432		1.3583	-2.2513		-2.2181			-1.4963	-0.5932		-1.4812	-0.7692		-2.0746
634	Nsd1	-1.6735	-0.4929	-0.9349	-0.5694	-0.193		-0.7547	-0.7588	-0.792	0.0332	-0.677	0.0469	-0.3024	-0.9088		-0.6381	-0.9432		-0.0151	0.0536
635	Poldip3	-1.7417	-1.862	-1.1994	-1.498	-2.2087	-2.3566	-1.8932	-1.2288	-1.5725	-1.8496	-1.6866	-1.3694	-1.8852	-0.4648	-1.4201	-1.3932	-2.7252	-1.5797	-0.8198	-0.9047
636	Tars	-1.5825	-0.911	-1.4355	-1.2366	-1.1348	-1.3487	-1.2294	-1.3242	-1.2064	-1.2064	-1.2972	-1.2488	-1.0983	-1.2187	-1.3212	-1.1523	-1.6364	-1.6103	-2.0271	-2.0104
637	Polr2m	-1.6872			-1.3452		-1.0915	-1.8652			-1.62		-1.8745				-0.8973
638	Ints2	-2.3011	-0.9529		-1.3617	-1.8797		-1.5009	-1.6111		-0.4053	-2.6955	-1.351	-1.5042	0.4929		-0.8901	-2.4367		-1.4938	-0.3744
639	Gprasp1	-1.5238	-0.7547		-2.0431	-0.991		-2.0356	-0.5955		-1.3524	-1.9729		-1.2497	-1.6324		-1.2849	-2.1706		-2.1005	-3.4729
640	Snrpe	-1.284	-0.9126	-0.9025	0.2463	-0.4733	-0.4105	-0.9028	-0.9174	-0.3896	-0.4853	-0.4243	-0.5488	-0.2555	-0.3764	-0.8513	-2.1323	-0.8035	-1.3781	-0.4139	-1.3202
641	Kin	-1.9858	-0.3738		-0.1617	-0.4078		-2.4621			-0.9411			1.8858	-1.2076		-0.2973	-0.5421		-0.4676
642	Nacc1	-1.6653	-1.3041	-1.5738	-1.5197	-0.5659	-1.3043	-1.1414	-1.4468		-1.0636	-2.1246		-2.1336	-1.3824		-1.3667	-1.4134		-1.1828	-1.8361
643	Ppp1r10	-1.5603	-1.1811		-2.2556	1.0702	-1.5364	-1.0644	-0.8067		-1.3843	-1.1999	-0.5225	-0.8725	-1.713		-0.6845	-2.1549		0.6154	-1.2208
644	Ppp1r8	-1.4617	-2.5466		-0.4946	-1.0161		-1.9736	-2.0292		0.0035	-1.7461	-1.499	-1.397	-0.4443		-2.8319	-0.8668		-2.3379	-1.844
645	Ppp2r5e	-1.5903	-0.8764		-2.0523	-1.4375		-1.1336	-1.7742		-1.4391	-1.8244		-1.5221	-1.0564	-1.4725	-2.0489	-2.4611		-0.521	-0.8774
646	Ddx49	-1.7375			-0.2476	-1.5383	-1.0081	-1.964	-2.0017	-2.5859	-1.6663	-1.6357	-1.0902	-1.8008	-1.6053	-0.9765	-1.2502	-1.1715	-0.8791	-0.4894	0.1046
647	Exoc3	-1.8222	-1.8065		-0.3307	-0.9455		-1.0288	-1.2393		-0.9196	-0.5569		-0.7973	-1.6853		-1.7035	-1.5063		0.5035	1.6412
648	Wars	-1.7297	-1.3099	-1.4628	-1.0377	-1.1514	-1.2354	-1.1657	-1.2435	-1.1189	-1.2498	-1.1605	-1.4392	-1.3357	-0.9318	-1.5332	-1.137	-1.6875	-1.8154	-2.3835	-2.5545
649	Med21	-1.0361	-1.0024		-0.9555		-0.8053	-0.9314	-0.8299		-1.6036			-0.3645	-1.2998		-0.7518	-0.679		0.0054	-0.2157
650	Ppp1r18	-1.0002			-0.3422	1.3975		0.5088	-2.5781		-0.375	0.2889		-0.0745			-0.6952			-0.1024
651	Uqcrfs1	-0.9926	-0.2791	-1.0801	-1.1184	-1.4325	-1.0241	-0.7827	-0.5117	-0.7258	-0.5105	-1.2664	-0.8439	-0.7744	-1.2954	-0.5473	-0.5451	-0.2534	-0.3628	-0.6243	-0.3093
652	Ubtf	-1.431	-2.7849	-2.4952	-2.0088	-0.7139	-1.3935	-1.6612	-0.177		-1.773	-1.8092	-1.4285	-1.5665	-1.8895	-1.39	-1.3995	-1.766	-1.434	-1.5575	-2.2571
653	Sgpl1	-1.3655	-1.2161	-1.3205	-1.3809	-1.2005		-1.6886	-1.9366	-1.0399	-1.4476	-1.3768	-1.2546	-1.2603	-0.9546	-1.4365	-1.1565	-1.4957	-1.6609	-1.098	-1.217
654	Ncapd3	-1.3431	-1.7746		-1.7377	-1.9152		-1.2362	0.5218		-1.4841	-1.422		-1.1692	-1.7215		-0.9981	-0.3281		-0.5907	-1.9195
655	Rps27l	-1.4686	-2.5084	-1.4347	-1.5157	-1.2798	-1.4255	-1.698	-0.707	-1.4117	-1.4594	-1.3548	-1.5466	-1.7789	-1.7694	-1.2202	-1.0724	-1.6741	-1.6305	-1.1209	-0.8205
656	Mysm1	-0.7191	-1.3011			-0.3964		-1.2061				1.4545		-0.1816	-1.7627						-1.5058
657	Mrps15	-1.2061	-2.3386		-2.5891	-2.245	-1.739	-1.2208	-1.9765		-1.6151	-0.3464	-1.3446	-1.5081	-1.7073		-1.6959	-1.3462		-0.9577	-0.8329
658	Pwp1	-1.0908	-2.1459		-1.2603	-1.8195		-0.92	-1.7829		-0.7934	-0.7025	-1.4358	-1.1474	-0.9142	-1.1441	-1.2253	-0.0661	-1.0336	-1.9942	-1.0005
659	Tbl3	-1.7674	-1.4532	-2.2864	-1.4348	-1.5738	0.058	-0.1995	-0.9553	-1.7613	-1.2833	-0.9022	-1.1865	-0.6624	-1.1007	-0.4268	-1.1346	-0.4272	-0.1377	-0.2154	-0.2851
660	Ints10	-0.8876	-2.1939		0.4352	0.5605		0.1159			0.653	-0.9554		0.5173	4.5991		-0.1909	-0.1036		-0.2817	-1.5971
661	Atxn3	-1.6154	-1.7805		-2.4279	-1.6425	-1.6719	-0.8073	-1.3824	-1.0696	-1.2955	-1.5279	-1.3963	-1.8033	-1.5261		-1.2852	-1.551	-2.1728	-1.809	-1.6333
662	Fam169a	-2.0022	-1.5131	-1.4213	-0.911	-1.5333	-1.5501	-0.9739	-1.2168	-0.8695	-1.4202	-1.4883	-1.7073	-0.902	-1.0404	-1.4922	-0.9554	-0.7339		-2.6921	-2.331
663	Smarcd1	-2.1013	-1.7585	-1.803	-2.0134	-0.852	-1.2941	-1.4807	-1.1495		-1.5827	-3.477	-1.8427	-1.3038	-1.1189		-1.3653	-1.1226	-1.5741	-1.552	-1.9207
664	Parp1	-1.848	-1.65	-1.4524	-1.5146	-1.8277	-1.6113	-1.8149	-2.2814	-1.7886	-1.7234	-1.3281	-1.5924	-1.5949	-1.436	-1.5171	-1.1692	-1.1687	-1.3247	-1.1692	-1.1422
665	C77080	-2.2833			1.6353	-0.74		-1.4014							1.4261		2.2632	-0.5258
666	Ybx1	-1.4139	-1.7503	0.3386	-1.2091	-1.1527	-1.5636	-1.7744	-2.0476	-1.7615	-2.1078	-2.281	-1.6709	-1.6555	-0.9541	-2.0001	-1.1799	-0.9715	-1.9422	-0.6924	-0.8759
667	Fabp3	-1.1585	-3.222	-1.6993	-1.6024	0.7622	-0.7926	-2.1847	-0.9773	-0.919	-1.2273	-0.4794	-1.5171	-2.0862	-1.1159	-2.0374	-1.7817	-1.7061	-0.6726	1.1298	-2.1724
668	Add3	-1.2383	-1.5487	-0.779	-0.2899	1.0616		-0.76	-1.3468		0.0745	-1.4359		-1.2722	-0.3261		-0.7393	-0.8957		-1.2276	-0.9612
669	Alyref	-1.1701	-1.5646	-1.7348	-1.2584	-1.8336	-1.5005	-1.759	-0.6392	-1.5638	-1.3418	-1.1839	-0.9293	-1.8339	-1.1874	-1.1229	-1.252	-1.4847	-1.5048	-1.1336	-1.8554
670	Tnpo3	-1.7106	-1.3403	-1.2337	-0.7607	-1.1915	-1.7298	-1.3678	-1.2419	-0.7692	-0.9389	-1.623	-0.8794	-0.985	-0.2942	-0.7369	-0.1403	-0.0744	-0.6577	-1.1045	-1.2425
671	Brwd1	-1.9628		-0.1477	-0.7734		0.0958	-0.5496		-0.2537	2.8351			2.0903			-1.3184			-1.0343
672	Aatf	-1.3883	-1.1375	-2.5559	-0.7634	-4.4478		-1.8455	-0.998	-2.7802	-1.8647	-1.1125	-3.1185	-0.879	-0.9372		-1.3617	-1.2286	2.521	-2.2814	-0.5223
673	Hist1h1c	-1.9121	-2.4569	-2.3258	-2.1387	-2.4167	-2.1307	-2.6951	-2.5823	-2.2585	-2.5887	-1.8311	-2.4325	-2.4013	-2.2345	-2.6967	-2.3595	-2.4104	-2.382	-2.5018	-2.6653
674	Nol11	-1.7262	-1.3156		-1.5317	-1.121		-0.718	-0.7907	-1.3015	-1.5008	-1.6822	-1.2247	-1.6042	-1.1878	-1.3121	-1.0211	-1.2681	-0.7649	0.0463	-0.6903
675	Usp39	-1.9193	-0.4336	-0.5734	-0.9229	-0.7209	-1.53	-0.9686	-1.0614	-1.3716	-1.386	-0.5124	-1.1246	-1.4452	-0.8136	-1.1148	-0.8466	-4.3764		-0.5116	-0.0819
676	Mcm5	-1.3741	-1.2823	-1.1409	-1.0858	-0.9186	-1.0644	-1.013	-0.5438	-0.8843	-0.7883	-0.8451	-0.9378	-1.2325	-0.916	-1.1175	-0.6552	-1.2648	-1.2143	-1.27	-1.6484
677	Lamtor3	-1.0932	0.4094	0.1681	0.76	0.0029	0.6677	3.0634	0.7965	0.4562	0.6011	0.2854	0.6892	-0.4709	0.9221	0.0729	-0.9713	0.4772		0.9866	-0.018
678	Nelfe	-1.4654	-1.2854		-1.166	-2.0302		-0.9013	-1.2767		-2.059	-0.316		-1.018	-0.6142		-0.689	-0.5117		0.5278	-0.737
679	Smad4	-1.4515	-0.9858		-2.0863	-1.2914	-1.2151	-1.6795	-1.3324		-1.15	-1.0173	-1.1635	-0.9739	-1.2906		-0.3603	-0.9761		-0.6236	-1.4314
680	Brix1	-1.8914	-2.6377	-2.0047	-1.8918	-2.5235	-1.787	-1.6203	-2.2206	-2.1137	-2.1144	-1.0512	-1.8548	-2.0422	-2.0976	-1.7417	-1.9077	-1.5646		-1.8349	-1.2076
681	Cd151	-0.7792		-0.2242	0.1646		-0.5861	-0.5847		-0.6076	-1.0653		-0.6436	0.1265		-1.308	-1.9052
682	Rpl8	-0.8311	-1.8845	-1.4637	-2.1283	-1.0561	-1.2734	-1.8076	-1.711	-1.3896	-1.0191	-1.5019	-1.7282	-1.3933	-1.5034	-1.6814	-1.8254	-1.3989	-1.4318	-1.458	-1.4072
683	Xrn2	-1.8734	-1.8662	-1.3717	-1.3002	0.1224	-1.247	-1.6625	-2.2042	-1.4897	-1.3265	-1.7933	-1.6562	-1.1662	-1.977	-1.446	-1.0179	-1.3559		-1.7481	-1.0205
684	Aldh18a1	-1.7847	-2.2791	-1.7673	-1.4059	-0.9943	-1.2302	-1.3875	-1.0564	-1.1761	-1.6985	-1.1959	-1.82	-2.0049	-1.7475	-2.2815	-1.7454	-2.0429	-2.3372	-2.3541	-3.0648
685	Hspb1	-1.8144	-2.3255	-2.0952	-1.5714	-1.2771	-1.4586	-1.4899	-1.2991	-1.383	-1.9072	-1.4221	-1.6773	-1.75	-1.5837	-2.0791	-1.8722	-2.0398	-2.6121	-2.7843	-3.2423
686	Mphosph10	-1.8937	-2.3882	-2.7529	-3.0001	-1.8888	-3.0773	-2.0021	-1.5148		-1.8041	-1.5671	-1.7992	-2.1762	-4.9942	-1.467	-2.4215	-1.0865	-1.1489	-1.0458	-0.9037
687	Slc7a5	-1.7998	-2.1934	-1.8909	-0.9388	-0.5883	-0.7667	-1.2579	-1.2575	-1.3691	-1.5108	-1.6691	-1.3263	-1.5596	-0.8633	-1.8393	-1.6543	-1.2705	-2.0111	-2.016	-2.895
688	Mrpl53	-1.0893	-1.4009	-0.4363		-0.2526	-0.4061		-0.5399	-0.6025		-0.6659	-0.7163		-0.1708	-1.2945	-1.0949	-1.3338	-0.6454	0.1336	-0.4208
689	Zfp598	-1.7492	-0.8325	-1.0517	-0.5343	-0.3842	-0.8718	-1.5224	-0.8418	-1.3236	-1.5195	-1.2863	-1.1926	-0.4124	-1.8735	-1.0431	-1.1408	-1.4505	-1.439	-1.1969	-1.4066
690	Yars2	-1.7727	-0.3965	-0.7378	-0.9092	-0.5428	-0.7149	-0.9731	-1.4325	-0.6479	-0.5411	-0.7571	-0.8717	-0.8438	-1.0744	-0.8074	-0.1687	-0.8372	-1.076	-0.4563	-0.6244
691	Prim1	-1.5947	-0.6939		-2.3006	-1.5692	-1.0105	-0.421	-1.0147		-1.7037	-4.7047	-2.2786	-1.8714	-0.7623		-1.8586	-1.4676		-1.762	-1.2996
692	Pus10	-1.1082	-2.528		-1.8344	-2.2593		-1.1198	-2.8624		-1.6533			-0.4345	-1.3464		-0.1647	3.5317		-1.3353
693	Chkb	-1.1348	-0.7858		1.9508	-0.9321		-0.433			-0.7966	2.6603		-1.2535			3.5518
694	Vdac1	-1.4332	-1.2872	-1.2166	-1.52	-1.1369	-1.3266	-1.2548	-1.4399	-1.2962	-0.5986	-1.0146	-1.1033	-1.0614	-0.8147	-1.0359	-1.0614	-1.2466	-1.2689	-1.5259	-1.5155
695	Itga3	-1.5854			-1.3351			-0.8106			-1.5084			-2.0256	-1.5127		-0.9847	-1.3944		-1.925
696	Ttc1	-1.2631	-0.7582	-0.8816	-1.0322	-0.3554	-0.614	-0.7758	-0.2055	-0.3853	0.117	-0.8359	-0.4413	-0.6606	-0.5488	-0.7219	0.5507	-0.4177	0.3456	-0.0842	-0.0267
697	Cdyl2	-2.0825	-1.2216		-1.0445	-1.3598		-1.772	-0.4216		-1.6704	-0.8995		-0.6663	-1.1801		0.7831	-1.9642		-1.5885	-0.9944
698	Nat10	-1.8169	-3.2801	-1.4809	-1.1073	-1.439	-1.9684	-1.4979	-0.9647	-1.7545	-1.4671	-1.1377	-1.1752	-1.4935	-0.4939	-1.2206	-1.1251	-1.3503	-0.688	-1.1612	-1.0033
699	Dyrk1a	-1.3021	-1.877		-1.9095	-3.1003		-1.901			-0.7833	-1.4869		-2.2063			-2.5128	-0.6124
700	Utp20	-1.3269	-1.4578		-1.1864	-0.8259		-1.4774	-1.2317		-1.0607	-1.4346		-1.4508	-1.5133		-1.075	-0.9652		-1.0748	-1.2234
701	Cwc27	-1.9015	-2.0161	0.8132	-2.0675	-1.3003	-3.933	-0.5819	-1.5935		-0.1353	-1.1781	-1.2275	-2.0318	-1.7014		-1.5915	-0.6734		-1.8341	-1.6808
702	Mrps18c	-2.1444			-1.5518	-2.4763		-2.4467			-1.9723	-1.3837		-0.2669	-1.8332		-1.2682	-1.4794		-1.2998	-0.649
703	Nf2	-1.2461		-1.2709	-2.0614		-1.3525	-1.9065	-0.854	-1.1086	-1.7714		-0.866	-1.1285	-1.445		-0.8044			0.8717
704	Smpd2	-1.1991	-1.4783		-0.5202	-0.9211		0.0514			-0.2996	-0.4458		-0.6131	0.4876		0.2847			-1.83
705	Kif18b	-1.6984			-1.0143	-1.1768	-1.3858		-1.0232	-0.8914							-0.5873		-1.0227
706	Ccnh	-1.7701	-0.9639	-1.3264	-0.6286	-0.9521	-0.6968	-1.1958	-0.8341	-0.8479	-0.9858	-0.9938	-1.0776	-1.1733	-1.2911		-1.3272	-0.7047		0.1705	-1.1705
707	Eras	-1.2237	-2.2436		-0.9212	-0.6187		-1.3341	-1.3126		-1.3633	-0.7555		-1.5484	-1.3604		-1.4238	-1.887		-2.3437	-1.9805
708	Dpy30	-0.9417	-1.0026	-1.2548	-0.6564	-0.3321	-0.9085	-1.049	0.0484	-1.3088	-1.1078	-3.0551	-1.331	-2.006	-1.6637	-1.4164	-2.235	-1.3105	-1.5861	-1.1106	-1.791
709	Osbpl9	-1.2677	-0.6175	-0.7013	-0.8447	-1.5371	-0.5853	0.0946	0.0949	-0.7458	-0.8618	-0.201	-0.8194	0.0878	-0.3337	-0.9281	-1.0329	-0.9329	-0.3353	-0.9763	-1.2738
710	Sugp1	-1.5639	-1.3869		-0.8445	-0.7848		-1.1845	-0.3151		-0.8059	-0.3558		-0.2841	-1.1922		-0.3289	-1.1332		0.3716	0.5279
711	Chchd4	-0.6356	-1.752	-1.5759	-2.2283	-1.2658	-1.416	-0.5405	-1.9331	-1.1567	-2.3035	-1.2666	-1.3927	-0.9592	-1.5153	-1.1719	-1.6651	-1.0889	-1.619		-0.8992
712	Vps28	-1.6545	-1.5672		-1.0907	-0.9798		0.0656			-0.8766	-0.6717		-0.6873	0.4583		0.5653	-0.281		0.3662	0.2025
713	Grtp1	-1.6142	-1.0692		-1.2928	-1.0917		-0.0161	-0.9045		-1.2002	-1.0176		-1.1725	-0.4181		-0.1841	-1.5558		-1.0951	-0.5183
714	Bcas2	-1.3129	-1.4981	-1.5779	-1.3311	-0.8004		-1.0909	-1.9628	-0.097	-0.6852	-0.9475	-1.3039	-0.6338	-0.2649		-1.1325	-0.8753		-0.7642	-0.6017
715	Sarnp	-1.7679	-2.5972	-1.7482	-1.4533	-1.4921	-1.4752	-2.1447	-1.831	-1.494	-1.4558	-1.9159	-1.3933	-1.3436	-1.3782	-1.654	-1.484	-0.8534	-1.7831	-1.4898	-1.0712
716	Pdlim7	-1.4398	-0.8056		-0.0522	-0.4486		-0.0512	-0.4165		-0.6051	-0.1111		-0.5125	-1.4708		-1.3265	-0.756		-1.3215	-1.3002
717	Pdxk	-1.0034	-1.0724	-1.873	-1.7073	-1.6038		-0.6364	-1.5862	-0.8587	0.5056	0.1181	-0.3643	1.8781	1.1388	2.1931	2.508	2.6292	3.0234	1.4242	3.345
718	Rpl23a	-1.2828	-1.9435	-1.6896	-1.7332	-1.6705	-1.923	-2.5953	-2.7093	-1.8299	-1.9688	-1.9126	-1.7421	-2.0198	-1.7236	-1.6381	-1.3792	-1.1603	-1.4863	-1.0481	-0.9075
719	Polr2a	-1.5636	-1.5194	-1.3446	-0.8312	-1.2259	-1.0504	-0.9761	-0.9689	-1.6547	-1.0855	-0.7495	-1.1555	-1.4117	-0.7703	-0.9077	-1.3056	-1.5783	-0.5986	-0.6562	-1.0177
720	Pir	-1.3541	-1.3466		-1.8367	-2.0197		-1.14	-1.8655	-1.7377	-1.75	-1.5716		-1.573	-1.3663		-1.9603	-2.2887		-2.5501	-1.7057
721	Chaf1b	-2.2333	-0.7702	-0.7188	-0.8181	-1.6926		-0.564	-0.45		-2.1658	-1.5036	-2.0186	-0.2099	-0.921	-0.7694	-1.557	-1.8243		-0.6344	-1.0209
722	2310036O22Rik	-1.8343	-0.8745	-1.7526		-2.0836	-1.5762	-2.2479	-1.9517	-1.946	-1.888	-0.6772	-1.8351	-1.6047	-1.7153	-1.3563	-1.4093	-3.6434	-0.9449	-0.427	-0.0339
723	Gtf2h1	-0.9203			-0.6078			-0.4512			-0.2082	-0.2012		-0.9467	-1.1661		-0.4434			1.1217	0.3147
724	Ints4	-1.5452	-1.9992		-1.6768	-0.9871		-1.6697	-1.5716		-1.8107	-2.0809	-1.3454	-0.8	-1.2068		-1.0735	-0.831		-0.8422	-0.7415
725	Naa11	-3.1071	0.5847	0.41	0.0978	0.0901	0.4434	1.6849	-0.3013	0.2883	-0.1965	0.2916	0.1638	0.645	0.5222	-0.1117	0.2011	0.3157	0.1205	2.2079	0.0303
726	Prmt7	-2.0836	-1.2157	-0.0828	-1.9084	-0.5145	-0.8163	-0.3016	-1.0511	-1.1185	3.1317	-0.2472		-0.6012	-0.1762		0.2507	-0.2712		-3.1952	-1.2318
727	Sfxn1	-2.1298	-1.0742	-1.3325	-1.1429	-0.9524	-1.4436	-0.3854	-0.9798	-1.8802	-1.9789	-0.8041	-1.1564	-1.3313	-0.9067		-1.0855	-3.9758		-2.1184	-1.4793
728	Upf3b	-1.5271	-1.131	-0.7941	-0.9312	-1.3462		-0.9758	-1.2139	-0.7701	-0.7196	-0.8018	-0.9997	-0.0773	-0.5832		-0.9866	-0.9482		-0.7648	0.0419
729	Gpd2	-1.8195	-2.0524	-1.6496	-1.3191	-1.9139	-1.567	-1.3106	-0.1554	-0.94	-1.247	-1.852	-0.5013	-0.9648	-1.0908	-0.4862	-0.2612	-0.0562	0.2534	1.2163	1.4149
730	Igf2bp1	-1.6196	-1.9513	-1.9067	-1.6164	-1.9105	-1.385	-1.9178	-1.5245	-1.4571	-1.6555	-1.4792	-1.5506	-1.6142	-1.214	-1.7037	-1.4201	-1.7697	-1.6834	-1.4572	-1.4517
731	Senp3	-1.6708	-0.8051		-0.2865	-1.4374		-0.5185	-1.7279		-1.7951	-0.7018		-1.3358	-0.914		-1.6562	-1.6499	-1.2306	-1.351	-1.3779
732	Scaf8	-1.5486	-1.4988		-1.3605	-1.5871		-1.5383	-1.4412		-2.198	-1.8576		-1.0834	-1.1915		-0.9783	-1.3327		-1.5822	-1.3804
733	Piezo1	-1.2193	-2.6642		-0.0346			1.8059			2.735			-1.6415			-0.7879	2.6717		-0.8313
734	Hdgf	-1.6648	-2.847	-1.4522	-1.6562	-0.8925	-1.432	-1.2988	-1.787	-1.0414	-1.8518	-1.0289	-0.6595	-1.0115	-0.5396	-0.5089	0.3395	0.3243	0.3749	1.6379	1.265
735	Ccz1	-1.798	0.4371	0.1027	0.785	0.4372	-0.06	0.2826	0.0237	0.4688	-0.6407	-0.0894	0.28	0.7716	0.2864	-0.1505	0.0285	-0.9715		1.4684	0.7739
736	Ccar2	-1.6183	-1.5332	-1.3515	-1.9631	-1.1827	-1.4522	-1.1257	-1.7976	-1.3446	-1.1556	-0.8814	-1.2122	-0.6396	-1.052	-1.2703	-1.5288	-1.106	-1.708	-1.6976	-2.1758
737	Hmbs	-1.522	-1.7261	-1.4967	-1.0672	-1.0097	-1.273	-1.4466	-1.3874	-0.9948	-0.9499	-1.4629	-1.1315	-0.8803	0.0548	-1.0847	-0.9977	-1.0955	-1.465	-1.823	-2.0598
738	Ndnl2	-1.7783			-0.6807	-0.3738		-0.8096			-1.2796	-1.3314		0.1301	-1.7276		-0.9672	-1.2125		0.5911	1.221
739	Caprin1	-1.4602	-1.322	-1.9561	-1.9976	-2.4397	-1.4798	-1.8772	-2.73	-1.4036	-1.8138	-1.5933	-1.3203	-1.9173	-1.3282	-1.9355	-1.293	-1.1833	-1.6317	-0.9889	-0.7516
740	Aars	-1.6015	-1.4271	-1.4761	-1.2848	-0.9426	-1.2391	-1.2534	-1.2125	-1.1609	-1.0269	-1.1952	-1.282	-1.1977	-1.1079	-1.4361	-1.1998	-1.5138	-1.7805	-2.2063	-2.3715
741	Smndc1	-1.4949	-1.4471	-0.3512	-1.6783	-1.816		-0.5802	-1.5008	-0.9555	-1.0957	-0.4525		-0.8809	-0.0718	-2.0379	-1.3208	-1.1176		-0.7534	-1.3983
742	Wdr77	-1.5949	-1.4687	-1.3228	-1.0017	-1.3936		-0.49	-1.0925	-0.8181	-1.2248	-0.3419	-0.6974	-0.8307	-0.2712	-0.622	0.0638	-0.57	-0.2747	-0.1508	-0.0912
743	Utp6	-1.4368	-1.3588		-1.7468	-1.5171		-1.6033	-1.3994		-1.7538	-1.2765	-1.3006	-1.1375	-1.1952		-0.6279	-1.4331		-0.7983	-0.9243
744	Rrp8	-1.3994	-2.5454		-0.8136	-1.052		-1.0532	-1.0178		-0.9408	-0.6821		-0.7426	-1.0694		-0.186	-0.7405		-2.2439	-0.2722
745	Tbk1	-1.4865	-1.0753		-0.6353	-0.4697		-1.6505	-0.7351		-0.3499	-1.1122		-0.4815	-0.9512		-1.0597	-1.8854		-1.6037
746	Ranbp2	-1.5564	-1.6058	-1.3286	-1.3909	-0.9562	-1.2849	-1.1993	-1.7991	-1.4536	-1.4496	-1.3475	-1.1211	-1.0776	-0.9453	-1.0913	-0.73	-0.8503	-0.7605	-0.8096	-0.7091
747	L2hgdh	-1.7177	-0.5855	-0.1906	-0.5574	-0.3407	-0.5746	-0.6136	-0.3828	-0.3735	0.4882	-0.5528	-0.2845	0.3078	-0.3143	0.528	0.5498	0.8026	0.9308	1.5842	1.415
748	Rrp7a	-1.4596	-1.4967		-1.8142	-1.3692		-0.8589	-1.3082		-0.8035	-2.0519		-2.6674	-1.5414		-0.63	-1.6986		-2.0766	-0.8443
749	Sec24a	-1.2631	-1.6964		-0.654	1.3417		-0.3899	-1.3339		-0.9916	-1.3746		-0.3072	-1.163		-1.3099	-1.1297	-0.7562	-0.3775	0.0627
750	Ncl	-1.5544	-2.1424	-1.6067	-1.3673	-1.6245	-1.518	-1.9396	-1.9943	-1.302	-1.5972	-1.437	-1.3187	-1.4454	-1.2015	-1.3919	-1.147	-0.7526	-1.3042	-0.7976	-0.6961
751	Casp3	-1.7856	-2.0198	-1.9877	-1.3676	-0.9624	-1.6485	-1.3444	-1.4571	-1.1307	-1.5065	-0.8548	-0.9317	-0.9981	-0.7716	-0.6949	-0.6104	-1.0551	-1.4212	-1.5047	-1.9966
752	Qser1	-1.734	-0.5741		-0.6244	-1.3895		-0.4374	-0.2551		-0.1548	0.0794		-1.1688			-1.8262			0.2831	-1.9054
753	Triap1	-1.003	-0.9546		-0.3353	-0.9413		-0.9234	-1.3905		-0.4401	0.9278		-0.6549	-1.4375		-1.617	-1.0426		0.1044	-0.0305
754	Rps14	-1.4268	-1.5789	-1.0896	-0.896	-1.0837	-1.0322	-1.3745	-2.2686	-1.7083	-0.9383	-0.9716	-1.654	-1.4828	-0.919	-0.9755	-1.4164	-0.9415	-0.8675	-1.0135	-0.785
755	Serbp1	-0.9809		-1.6753	-1.162		-1.7522	-1.4882		-1.8035	-2.3214		-1.8432	-2.019		-1.5766	-1.559		-1.023	-1.7556
756	Itgb1	-1.3229	-1.9475	-1.3238	-0.8889	-1.0752	-1.2879	-0.8714	-0.3175	-1.06	-1.584	-1.1508	-1.5716	-1.8021	-0.8055	-1.5983	-1.8182	-2.5725	-2.0164	-2.0468	-2.4652
757	Bysl	-1.759	-1.5345	-1.6475	-1.1292	-2.2331	-2.3951	-1.5163	-1.7559	-1.6827	-1.7477	-1.0115	-1.2709	-1.5061	-1.8831	-1.1933	-1.5658	-1.1163	-0.6527	-1.0919	-0.7816
758	Plp2	-1.4858	-0.0998			-1.4178		-1.578	-1.5868		-1.0028			-0.601	-1.4223		-1.0795	-1.4179			-0.952
759	Cpsf6	-1.7055	-2.2725	-1.6431	-0.92	-1.6808	-0.9131	-1.7405	-1.3961	-1.6006	-1.1301	-0.6602	-0.9148	-1.1774	-0.6171		-1.482	-0.9656		-0.7198	-1.2829
760	Cmas	-1.1623	-0.3915	-1.1398	-0.5579	-1.3759	-1.4048	-1.4497	-1.0454		-1.1622	-1.7059		-1.6501	-2.0306		-1.2372	-0.9346		-1.6867	-1.4224
761	Nup160	-1.5789	-0.4665	-1.0651	-1.082	-0.4623	-0.9313	-0.9672	-1.3385	-1.098	-0.8024	-1.3171	-0.9195	-1.0378	-0.9375	-0.968	-0.7686	-1.489	-1.1789	-0.9506	-1.1766
762	Gtf2e1	-1.8084	-0.9729		-1.6818	-1.3462	-0.9709	-1.8412	-0.7525	-1.29	-1.9725	-0.9072	-0.8957	-0.7373	-1.6068		-0.2893	-2.1981	-1.9718	-0.6442	-1.191
763	Rap2c	-1.0989	-1.1009		-0.61	-1.0353		-0.5773	-0.2539		-1.0932	-0.3755		0.5671	-0.4171		-0.0484	1.1231		0.551	-0.2501
764	Pkn1	-1.8127	-0.9499		-0.5472	-0.6949		-1.2021	-1.3059		-1.77	-1.2719		-1.9002	-2.5956		-1.784			-0.5547	-1.3855
765	Plbd2	-1.4417	-1.7778		-1.1319	-1.224		-1.3242	-1.1697	-1.1704	-1.6916	-0.6496		-1.0685	-1.3675		-0.8157	-0.4561		-0.7192	-1.5481
766	Shmt2	-1.8484	-2.4076	-2.1738	-1.8018	-1.321	-1.506	-1.7151	-2.0016	-1.5488	-2.0638	-1.5423	-1.7811	-1.9203	-1.8604	-2.3062	-1.7885	-1.8921	-2.5608	-2.7182	-2.8309
767	Anapc4	-1.414	-0.8835		-1.2306	-1.0726		-0.7764	-1.4874		0.0749	-0.4123		-0.7535	-0.7744		-1.3147	-1.695		-1.9378	-1.0269
768	Rpp14	-1.6316	-1.4086		-2.8665	-2.9321		-3.1183	-1.3654		-2.0177	-2.1214		-1.0651	-2.1393		-2.3698	-2.8044		-0.339	-0.6368
769	Rpl10	-1.1864	-1.36	-1.4067	-1.7114	-1.3353	-1.1167	-1.5872	-1.0758	-1.2683	-1.2793	-1.8127	-1.3093	-1.4035	-1.0772	-1.6093	-0.7662	-1.4729	-1.1363	-1.2204	-1.0203
770	Pes1	-1.6576	-2.2011	-2.6189	-1.668	-1.5194	-1.9043	-1.7857	-3.0558	-1.2447	-1.4686	-0.0213	-1.6631	-1.6354	-1.7375	-1.2767	-1.5746	-1.0554	-0.6692	-1.1499	-1.3493
771	Mgea5	-1.5578	-0.8335	-1.1151	-1.6251	-1.0813	-1.1337	-0.8441	-0.4386	-1.2455	-1.138	-1.6458	-0.4107	-1.4987	-1.3369	-2.1523	-0.704	-1.8918	-1.7799	-1.7758	-1.9154
772	Exosc3	-1.2937	-1.6061		-0.6071	-0.4573		-0.3938	-0.2984	-0.487	-0.4003	0.3251		-0.742	0.1139		-0.244	-0.8027		0.2723	-0.6831
773	Nol8	-1.5055	-1.109		-0.7367	-1.3971		-0.3147	-1.5634		-1.4804	-1.026		-1.3549	-1.1208		-1.6953	-1.7268		-1.6841	-0.8285
774	Tra2b	-0.9003	-1.6917		-2.1033	0.2239		-1.7369	-1.0237	-1.5157	-0.2576	-3.8311		-2.2903	-0.6073	-1.3498	-1.7256	-0.7817	-1.406	-0.9528	-2.2553
775	Asun	-1.1413	0.2703		-0.4216	-0.7574		-0.0821	-0.3875		-1.1096	-1.097		-0.8419	-1.5445	-0.4696	-0.8961			1.2056	0.6986
776	Cryzl1	-1.6465	-3.6789	-1.6952	-1.6719	-0.6308	-1.9588	-2.0653	-1.3014	-0.7681	-1.6643	-1.1048	-1.8195	-2.1946	-1.6094		-2.1168	-1.9757	-3.1584	-1.8007	-2.8593
777	Ncor1	-1.539	-0.7778		-0.5441	-1.944		-0.5493	0.9842		0.458	-0.2433		-0.9631	-0.7736		-0.8094			-0.9023	-1.402
778	Urod	-1.3022	-1.6355	-1.7979	-1.5013	-1.069	-1.7029	-1.3022	-0.5271	-0.9954	-1.6755	-1.1765	-1.191	-0.9287	-1.8805		-1.3917	-2.4349		-1.8511	-1.2292
779	Paics	-1.2705	-1.3478	-1.3207	-1.1854	-0.9487	-1.278	-1.3906	-1.4029	-1.3989	-1.0661	-1.2205	-1.2387	-1.0689	-0.9756	-1.0797	-1.0213	-0.9887	-1.0339	-1.5721	-1.6906
780	Tsen34	-1.9153	-1.3887		-1.7861	-0.8529		-1.0228			-1.7371		-1.891	-0.5319	-1.8138	-0.7199	-1.4667	-1.1666		-0.6784
781	Cbx1	-1.6619	-1.6926	-1.6798	-1.8252	-2.1252	-1.4615	-1.6674	-0.92	-2.0948	-1.791	-1.0463	-1.3207	-1.4532	-1.7651	-1.739	-1.6372	-2.0495		-1.5781	-2.0155
782	Tcerg1	-1.5913	-1.4184	-1.5412	-1.5762	-2.0807	-1.4484	-1.4323	-1.5197	-1.3965	-1.074	-2.0501	-1.6239	-1.4049	-0.5072	-1.1454	-1.4291	-1.052	-1.084	-1.1048	-0.9846
783	Ncbp1	-1.5779	-1.5866		-2.0506	-1.5187	-1.4059	-1.0125	-2.0281	-1.2434	-0.9089	-1.9506	-0.9738	-1.1747	0.5756	-0.9283	0.0364	0.0015	0.0506	0.387	0.2058
784	Zfp423	-1.3021	-1.5509		-1.8382	-2.1161		-1.2898	-2.1467		-2.0299	-2.055		-1.1989	-1.5189		-2.4187	-1.5147		-2.3957	-1.5711
785	Gmpr2	-1.5955	-2.1188		-1.6766			-2.0303			-2.231	-1.6012					-1.6236			-2.0028
786	Mrpl3	-1.5101	-1.6139	-1.4781	-1.5204	-1.6312	-1.5412	-1.3825	-2.0796		-1.5114	-1.3042	-1.5292	-1.6491	-1.5897	-1.7373	-1.9374	-1.21		-1.4892
787	Amd2	-0.5473			-1.6106			-0.6275	-2.8886		-0.546			-0.0871	-0.8842		-0.0186	0.023			1.4584
788	Gnpda1	-1.3251	-0.1071	-0.646	-0.8958	-1.2444	-0.4602	-0.7525	0.3005	0.5598	-0.9064	-0.245	-2.0959	-0.6096	0.7549	-0.3102	-0.1554	-2.102	-1.8604	-0.9705	-2.9723
789	Otud4	-1.4509	-1.3243	-1.2268	-1.4636	-0.8807	-1.092	-0.7974	-1.2493	-0.3012	-1.2732	-1.5855	-1.9258	-1.0926	-1.4062		-0.891	-0.7424	-1.4783	-1.4652	-1.2455
790	Ppt1	-1.4618	-1.0454		-0.7238	-0.4614	-1.2135	-1.1661	-0.9216		-1.05	-1.0827	-1.0559	-1.2037	-0.9386		-1.1813	-1.5592	-1.2353	-1.391	-2.1691
791	Mrpl44	-1.6008	-0.3665		-0.3867	-0.5367		-0.3316	-1.1727	-0.6398	1.1035	-0.5408		-0.7823	-0.346		-1.0756	-1.0293		-1.4051	-0.4866
792	Mrpl49	-1.1218	-1.265		-0.8039	-1.308		-1.728	-1.2067		-1.1477	-1.5255		-0.8639	-1.2095		-1.5615	-0.935		-0.3382	-0.1154
793	Tet2	-1.3856	-1.8104		-0.692	-1.3769		-0.9881			-1.4316	-0.5834		0.1935	-0.3137		-1.3253	-1.3728		0.7377	1.2645
794	Hnrnpl	-1.5614	-1.8328	-1.3942	-1.6835	-1.8688	-1.3014	-1.5879	-1.648	-1.5848	-1.8851	-1.423	-1.6564	-1.3281	-1.2476	-1.4171	-1.0784	-1.089	-1.5233	-1.2323	-1.2475
795	Hdgfrp2	-1.5255	-0.7594	-1.5159	-1.8461	-0.8152	-1.0114	-1.4156	-1.1261	-1.3688	-1.2246	-1.8849	-1.0338	-2.3101	-1.5676	-1.1761	-0.1802	-1.0367	-1.3356	-0.1797	-1.492
796	Adat1	-0.9853	-0.703		-1.4225	-0.7148		-0.7691	-2.0137		-1.4235			-2.5371	-1.51		-1.6465	-1.5462			-2.2964
797	Prpf4	-1.6587	-2.1926	-0.9021	-1.4798	-1.5618	-2.2221	-1.6726	-1.7475	-1.4514	-1.3609	-0.9433	-1.1475	-1.7025	-0.8191	-1.6919	-1.0844	-1.7561		-1.4222	-1.3607
798	Msh2	-1.6415	-1.3821	-1.5837	-1.1425	-0.697	-1.3408	-1.3252	-1.4695	-1.0359	-1.162	-1.3396	-1.2593	-1.3022	-1.3499	-1.3424	-1.1923	-1.5531	-1.4703	-1.6054	-1.5799
799	Rpl13	-1.0901	-1.3358	-1.2279	-1.1524	-0.9663	-1.087	-0.7163	-1.0014	-1.0601	-2.0566	-1.4516	-1.3818	-1.2087	-1.0373	-1.3031	-1.2309	-1.2218	-1.0497	-0.8393	-1.2802
800	Nhp2	-1.8957	-1.6389	-1.1393	-0.7021	-1.0069	-1.0587	-0.9108	-1.657	-1.0992	-1.2882	-0.9777	-0.8498	-0.7063	-0.5231	-0.8382	-0.1992	-0.3069	-0.7566	-0.9964	-0.5882
801	Qrich1	-1.5909	-1.4178	-1.1113	-1.4826	-1.4275		-1.6993	-1.8622	-2.0737	-1.833	-1.772	-0.6682	-2.5028	-1.9122	-2.9747	-1.6261	-1.4339	-1.2302	-0.5466	-1.4556
802	Mrpl37	-1.9529	-2.0916	-0.9003	-0.7381	-1.4607	-0.8904	-0.9846	-0.1493	-0.7004	-0.6966	-1.2802		-0.6807	-1.5812	-0.817	-0.1415	0.4923		-0.5948	0.2814
803	Srrt	-1.556	-1.8018	-1.4913	-1.7521	-1.4458	-1.5727	-1.3388	-1.3971	-1.1748	-1.4742	-1.9048	-1.4963	-1.6633	-1.266	-1.603	-1.4024	-1.3171	-1.4359	-1.0497	-1.1039
804	Rnps1	-1.5881	-1.892		-1.8133	-1.7829	-1.5094	-1.6302	-1.0607	-1.1593	-0.6658	-0.5976	-1.1784	-1.4194	-0.9728	-1.0797	-1.2756	-1.0857	-1.2436	-0.2459	-1.2467
805	Hist1h1b	-1.9023	-2.5377	-2.3929	-1.6526	-2.4419	-2.3051	-2.1898	-2.4746	-2.3011	-2.6648	-1.4307	-2.2052	-2.6557	-2.1717	-2.1759	-2.2987	-2.3701	-2.3259	-2.6267	-2.5637
806	Tomm40	-1.7829	-1.3557	-1.1416	-1.1528	-1.2908	-0.8936	-1.3067	-1.556		-1.0999	-1.8952	-0.8178	-0.8484	-0.4099	-1.4496	-0.6537	-0.7401	-1.303	-1.0035	-0.6002
807	Nolc1	-1.4309	-1.4502	-1.3271	-1.1349	-0.4176	-1.3484	-1.3578	-0.7904	-1.4532	-0.8991	-0.7657	-1.0285	-0.6826	-1.7624	-0.4265	-1.3504	-1.2213	-0.1119	0.2108	-0.2373
808	Dna2	-1.3756	-1.0419		-1.3235	-1.7325		-0.4929	-0.5261		-1.327			-1.3635	-1.1269		-1.2154			-0.9623	-1.3299
809	Gins2	-1.4746	-1.1062	-1.1059	-0.6374	-0.4016	-1.0807	-0.6655	-0.4965	-1.0673	-0.5424	-1.9178	-1.1228	-1.8591	-1.4604	-1.1621	-1.2349	-1.6674	-1.6707	-1.9972	-1.3613
810	Ftsj3	-1.6243	-1.8865		-1.7159	-1.3974	-1.6285	-1.0163	-0.676	-0.9202	-0.8438	-1.6707	-1.8017	-1.4026	-0.9786	-1.3423	-1.1833	-1.6338	-0.8062	-1.3121	-0.8555
811	Npm3	-1.5732	-1.2873	-1.5174	-0.9552	-1.4055	-0.9654	-0.4667	-0.6396	-0.7849	-1.2697	-1.2414	-1.1502	-1.3529	-0.2674		-0.4856	-1.4404		-1.6281	-1.4498
812	Fam208a	-1.962	-0.5149		-0.8174	-0.7385		-1.141	-0.5928		-0.2827	-0.2234		-0.2164	-1.6052		-1.0146	-0.8338		0.0445	-0.8812
813	Rpl24	-1.2456	-1.4324	-1.4099	-1.5126	-1.2232	-1.3645	-1.6557	-2.077	-1.6651	-1.8788	-1.956	-1.534	-1.909	-1.2822	-1.7653	-1.2825	-1.4448	-1.4773	-1.268	-1.3365
814	Pigg	-1.4554	-1.1912		-1.2306	-0.997		0.7989	-1.0986		-0.7609	-1.555		-1.5498	-2.3984		-0.934	-0.5573		-1.7175	0.9482
815	Rif1	-1.6447	-2.5978	-2.282	-1.7284	-0.9641	-1.9445	-1.7852	-1.7738	-1.4799	-1.4066	-1.4446	-1.2322	-1.2981	-1.3014	-0.8431	-0.991	-0.7384	-0.958	-1.3422	-1.3762
816	Hmgcs1	-1.1909	-1.2122	-1.6085	-0.7894	-0.753	-1.473	-1.0952	-0.9459	-0.8275	-1.0925	-1.0621	-0.8139	-1.183	-0.7839	-0.9279	-1.235	-1.1943	-1.5135	-1.7722	-2.4068
817	Atic	-1.3052	-1.0198	-1.1993	-0.8339	-1.022	-1.0099	-0.7364	-1.188	-0.9219	-0.7169	-0.7722	-0.8647	-0.6457	-0.6427	-0.8365	-0.9386	-0.5218	-0.5773	-1.1346	-1.1447
818	Esf1	-1.2156	-1.6823	-2.3262	-2.6964	-2.3631	-3.781	-2.1472	-2.2367	-1.6321	-2.4995	-0.6559	-1.4805	-1.3556	-2.8381	-1.3511	-1.6938	-2.0349	-0.9237	-1.8023	-1.5994
819	Pef1	-1.411	-0.4302	-1.1082	-0.0793	-0.6615	-0.7564	-0.8962	-1.516	-0.333	-1.3493	-0.11	-1.0081	-0.2553	-0.7988		-0.3144	-1.1835	-0.4907	-0.8696	-0.475
820	Mrps23	-1.139	-1.2795	-2.2446	-1.5224	-1.0226		-1.1731	-1.2884	-1.5248	-0.9123	-1.8216	1.0934	-1.332	-1.1579	-2.3017	-1.1021	-1.4407		-1.5301	-0.7004
821	Dis3	-1.7974	-2.4006	-1.9331	-1.6384	-1.1492	-1.3895	-1.5676	-1.6293	-1.5707	-1.4978	-1.1151	-1.2029	-1.738	-1.1243	-2.319	-1.662	-1.9001	-1.6925	-1.8911	-2.4738
822	Cmss1	-2.0624	-2.2482		-0.6835	-1.173		0.4098	-0.1409		-0.6713	-0.8482		-1.1462	-1.2099		-2.1663	-1.293		-1.867	-1.2737
823	Cnpy2	-1.4792	-1.6046	-1.1179	-1.1104	-0.6535	-1.1543	-1.5306	-1.5082	-1.2503	-1.2891	-1.6307	-1.3074	-1.7405	-1.0691	-2.2416	-1.9078	-1.756	-2.4315	-2.0293	-2.8647
824	Smc4	-1.4214	-0.8122	-1.0711	-1.1823	-0.8543	-1.0143	-1.2541	-1.1065	-1.116	-0.6415	-1.314	-1.1488	-0.9383	-1.2516	-0.9624	-1.1206	-1.1958	-1.5337	-1.4291	-1.4529
825	Fam129a	-1.3601	-0.404		-0.6551	-0.9605	-1.0085	-1.3542	-1.307		-0.8747	-0.9231		-1.3762	-1.2419		-0.7533	-0.6781		-0.686	-1.545
826	Hltf	-1.2442	-0.6668		0.2153	-2.2081		-0.1363			-1.4258			-0.8423	1.9492		0.6083			0.6653
827	Ccdc50	-1.1164	0.3935	-1.0899	-0.6743	-0.1009	-0.9564	-0.2675	-0.772	-0.4157	-0.4751	-1.7816	-0.9532	-1.4159	-1.2449		-1.1734	-1.6168
828	Polr2e	-1.2319	-2.0172	-1.4692	-0.5265	-1.5323		-1.8053	-1.8074	-1.138	-1.4681	-0.3099	-1.3285	-1.5497	-1.1628	-1.0345	-1.1123	-0.4608	-0.815	-0.4055	-0.809
829	Rbmxl1	-1.4823	-1.2212	-1.3159	-1.6873	-0.9048	-1.184	-1.606	-1.863	-1.6589	-1.3231	-1.5969	-1.5591	-1.2998	-2.3318	-1.5524	-1.388	-1.0838	-1.5192	-1.468	-1.253
830	Mvk	-1.4133	-1.1127		-1.7322	-0.409		-0.6435	-1.989		-0.5007	-0.597		-1.2133	-1.8553		-0.0302	-0.7622		-2.4599	-1.2681
831	Wdr45b	-1.4357	-1.4046		-2.2132	-2.3039		-1.8154	-2.0196		-1.5033	-1.5894		-1.1455	-1.3828		-0.786	-0.2665		-1.5622
832	Tmpo	-1.3719	-1.3706	-1.6942	-1.3969	-0.8556	-1.4111	-1.3052	-1.1861	-1.2314	-1.304	-1.2647	-1.0959	-1.3543	-1.1082	-1.3684	-1.1897	-1.6229	-1.411	-1.659	-2.1727
833	Pole	-1.7261	-0.6501		-0.7144	-1.1035		-1.0695	-1.5256		-0.992	-0.7415		-0.9274	-0.9716		-1.104	-1.1902		-0.5697	-0.9207
834	Plcd3	-0.5124	-2.0047		-1.197	-0.8651		-0.4429	-1.9727		-0.8396	0.5452		-0.7328	0.1517		-1.3595	-0.2782		-0.2022	-0.8624
835	Idh2	-1.7383	-2.8424	-2.0533	-1.6693	-2.2545	-1.7763	-1.9116	-1.3253	-1.687	-1.9655	-1.8209	-1.8805	-2.0885	-1.8566	-2.4273	-2.1935	-2.0875	-2.3704	-2.6605	-2.0401
836	Ago2	-1.6041	-1.015	-1.0657	-1.5657	0.4894	-0.8406	-0.4527	-1.6561	-0.8366	-0.9557	-0.7607	-0.9403	-0.5761	-1.5733	-1.1308	-0.5642	-1.4419	-0.8598	-0.9011	-0.6621
837	Rassf2	-1.6908			0.1981	0.8971		0.7379	-0.6222		0.826			0.183			-0.9659			1.6739
838	Ano6	-1.306				-2.1775		-0.808				-0.3793		-1.3905	-0.9501		-2.1525	-2.15
839	Gm21992	-0.6178	-1.2101		-2.2012	-1.4498		-2.5104	-0.709		1.2902	-0.2634		-0.9809			-1.7479	-2.1365		-0.5186	-0.477
840	Nsun2	-1.4004	-1.5195	-1.3388	-1.9869	-1.2211	-1.2433	-1.2251	-1.0535	-1.2036	-1.2852	-1.7497	-1.0781	-0.9774	-0.9078	-1.1036	-0.6627	-0.9236	-0.7567	-0.3072	-0.4696
841	Snx5	-1.7137	-2.9951	-1.5561	-1.6965	-2.5519	-1.9611	-2.0352	-3.5888	-1.642	-1.964	0.042	-1.8927	-1.6076	0.6261	-1.2304	-1.4353	-1.8496	-0.4591	0.2539	0.1189
842	Tor2a	-1.8427	0.2441		-0.6617	-1.2059		-1.1184	-0.9139		-0.5532	-0.8316		-0.2827	-0.8337		1.4562	-0.9369		-1.8172	-0.3418
843	Sh3gl2	-2.0592	-1.2282		-1.3786	-0.3718		-1.726	0.1396		-2.7647	-0.9597		1.1312	-0.1199		3.1728	-1.3803		-1.6051	-1.3093
844	Myef2	-1.8363	-1.5531	-1.5862	-1.3792	-1.8055	-1.3265	-1.5224	-2.0003	-0.893	-1.6609	-2.1044	-1.221	-1.1319	-1.0117	-0.9379	-0.5169	-0.309	-0.8842	0.0571	0.7938
845	Isoc1	-1.6178	0.0083	-0.4167	-0.0882	-0.4563	-0.0616	0.136	0.117	-0.1869	-0.1282	-0.5836	-0.3979	-0.0051	-0.1588	-0.0913	0.367	0.0523	0.0923	0.097	-0.2182
846	Dapk3	-1.3178				-0.8377		-1.3429	-1.1083		-0.43	-0.8211		-1.0101	-0.1054		-0.0631	-1.2915
847	Ogfod1	-1.9329	-0.778		-1.8095	-0.4064		-2.008	-0.6109		1.1045	-0.9726		0.2426	-1.07		-1.1182	0.1353		1.7361	-0.0828
848	Wwp2	-1.4995		-0.7771	-1.1086	-1.7561	-0.9953	-0.8099	-0.9887	-1.4544	-1.1414	-0.563	-1.1399	-0.9223	-1.0588		-1.2092			-0.9508
849	Ppid	-1.4861	-1.1603	-1.1075	-1.1464	-0.8417	-0.9246	-0.9436	-1.2298	-0.9922	-1.054	-0.5906	-0.7643	-0.4752	-1.0248	-0.9137	-0.4238	-0.4322	-1.0696	-1.2048	-1.4545
850	Ldha	-2.1105	-2.0026	-1.5639	-1.5451	-1.6421	-2.0878	-2.1143	-2.0177	-2.1962	-1.6509	-1.365	-1.7207	-2.0585	-1.7626	-2.4037	-2.1457	-2.0907	-2.5594	-2.9954	-3.7397
851	Hist1h1e	-1.7012	-3.091	-2.5879	-2.0415	-2.3788	-2.2551	-2.0833	-2.8177	-2.1469	-2.6036	-2.4062	-2.4138	-2.6836	-2.26	-3.074	-2.5988	-2.2768	-2.4778	-3.736	-2.2175
852	Fkbp5	-1.3673	-1.2968	-1.1027	-0.7904	-0.6579	-1.1901	-1.0079	-0.9407	-0.9696	-1.1536	-0.6151	-1.8847	-0.3794	-1.0291	-0.3744	-1.2391	-1.464	-1.3372	-2.0641	-1.9982
853	Prpf31	-1.2103	-1.4079	-1.4297	-1.7222	-0.3331	-1.8119	-1.3365	-2.3274	-1.3469	-1.3197	-1.2371	-0.8724	-1.631	-1.1755	-1.2709	-1.1323	-1.5852	-1.0117	-0.682	-0.968
854	Plod3	-1.8087	-0.1863		0.6543	-0.5544		0.0324	-0.5608	-0.6584	-0.1381	-0.6368		-1.64	-0.8763		-0.2634	-1.1969		-1.445	-0.597
855	Mrpl2	-1.608			-1.8819	-2.3345		-2.3777			-4.8539	-2.0092					-1.8749	-2.1421		-0.375
856	Glb1	-1.4536			-1.8991			1.1516			-1.29	-1.2638		-1.5017	-1.3807		-1.3056	-0.7946		-1.7262
857	Cyp20a1	-1.6239	0.0232		0.4028	-0.1298		-1.2037	-0.1961		-0.2201	0.0109		-1.0097	-0.3087		-1.3025	-0.9017		4.2866	0.8316
858	Ehbp1	-1.8068	-0.3984	-0.2026	-1.4047		-0.1786	1.5099		-0.4829		-0.3326	-0.2529				0.2398		-0.7104
859	Ube3c	-1.5375	-1.9682		-0.7603	-1.0074		-0.9638	-0.1336		-1.0709	-0.2496		-0.2564	-0.8773		-0.2409	-0.8232		-0.9804	-0.7508
860	Pold3	-1.2949	-0.8708		-0.9292	-0.8783		-1.1497	-1.6325		-1.0833	-1.5806		-1.4883	-1.1821		-1.2987	-1.3736		-1.1448	-0.8709
861	Kif3a	-0.6838	-1.7314		-0.5072	-0.6051		-0.2836			-1.0722	0.2039		-0.6019	0.4859		-0.1573	-0.5379		0.2476
862	Nudt21	-1.322	-1.7863	-1.7437	-1.5483	-1.874	-2.0574	-2.5152	-1.4654	-1.8324	-1.5972	-1.6521	-1.2451	-1.5032	-1.4143	-1.5337	-1.6964	-1.6711	-1.477	-1.3554	-1.6744
863	Ctdp1	-1.4346	-1.6004	3.2525	-1.2296	-0.7051	-1.8994	-0.7191	-0.2449	-1.6778	-1.4133	-0.7304	-1.5622	-0.4029	-1.2226	-1.4939	-1.2847	-0.4853	-1.6112	0.6601	-0.8353
864	Naa25	-1.6916	-1.2367	-1.1064	-1.8917	-1.4723	-2.0422	-1.9192	-1.026		-0.7846	-1.5148	-1.4963	-1.6744	-1.2463		-1.3569	-2.8243		-1.5195	-1.5175
865	Lap3	-1.7439	-2.2319	-1.7661	-1.3153	-1.742	-1.5542	-1.512	-1.4894	-1.8571	-1.99	-1.4215	-1.727	-2.0534	-1.4434	-1.9964	-1.7922	-2.0532	-2.1038	-2.4321	-2.4574
866	Nmt2	-1.6226	-1.0793		-0.6603	-2.0178	-1.171	-1.6039	-1.1414		-0.8965	-0.6786		-1.2522	-1.4794		-0.5722	-0.9696		-1.5893	-0.8308
867	Gm17296	-1.5589	-1.6596		-1.2852	-1.3497		-1.5643			-1.3654	-0.9669		-1.578	-2.511		-1.7125	-1.1015		-1.5598
868	Nipsnap3b	-1.3901	-0.6715	-1.5312	-1.4669	-1.0846	-1.2135	-0.4801	-1.6113	-0.9946	-1.6658	-1.8329	-0.9673	-1.2193	-1.0036	-1.0719	-1.5252	-1.2319		-0.3426	-0.6542
869	Atp1b1	-1.5942	-1.3135	-1.6244	-1.3957	-1.2512	-1.5875	-1.5234	-1.8544	-1.4706	-1.6149	-2.0984	-1.4667	-1.6759	-1.6562	-1.7902	-1.7393	-1.406		-1.5718	-1.5357
870	Ipo4	-1.4964	-1.1525	-1.2422	-1.2512	-1.1508	-1.2703	-1.6209	-0.3901	-1.3289	-0.8863	-1.6676	-0.9764	-0.9792	-1.6615	-0.8592	-0.7125	-1.053	-0.7386	-0.5383	-0.4094
871	Chrac1	-1.4545				-0.918		0.3733	0.6946		1.4295	0.7363		-1.4479	0.9529		1.0507	-1.2695		0.2845
872	Sept1	-0.7944	-1.5933	-2.7175	-0.5519	-2.5006	-1.39	-0.4812	-0.5627	-0.0334	-0.2506	-0.6967	-0.1516	-0.7916	-0.8655	0.4205	-0.5054	0.6747	0.1326	-0.9875	1.1813
873	Engase	-1.6455	-1.5218		-0.9173	-1.9475		-2.0452			-0.0859			-1.1693	0.6613		0.3099			-0.9986
874	Ctsl	-1.75	-0.5107		0.1545	-0.9229		0.7454	-1.7993		0.615	1.1501		0.2778	1.3853		-0.5984	0.776		0.0803	-0.5541
875	Khdrbs1	-1.5986	-2.3315	-1.9857	-1.9176	-1.7116	-1.5351	-1.809	-1.8926	-1.2134	-1.2716	-1.2975	-1.3046	-1.4241	-0.8642	-1.2649	-1.088	-1.6349	-1.5176	-1.1825	-0.5591
876	Fkbp4	-1.2818	-1.4394	-1.3542	-1.0607	-0.6496	-1.2467	-1.2894	-1.2797	-1.2209	-0.8222	-1.3394	-1.04	-1.2937	-1.0939	-1.2064	-1.3649	-1.2266	-1.3905	-1.5891	-1.6733
877	Rpl9	-1.7117	-1.2914	-0.9631	-0.9447	-0.711	-1.264	-1.2226	-2.0604	-1.4672	-1.4322	-1.6868	-1.1618	-1.0125	-0.9269	-1.0408	-0.6465	-0.5768	-0.863	-0.9163	-0.6333
878	Mcm3	-1.3252	-1.5865	-1.1825	-1.0608	-1.1059	-1.1157	-0.993	-0.993	-1.0394	-1.4071	-0.9678	-0.9681	-1.0926	-0.731	-1.2456	-0.8298	-1.0797	-1.3586	-1.3532	-1.5976
879	Pml	-1.7674	-1.4462	-1.9835	-1.3955	-1.3805	-1.2473	-1.2663	-0.9934	-1.1117	-2.1739	-1.1819	-1.7291	-1.107	-2.0373	-1.6287	-1.2328	-1.3615		-1.8376	-2.3797
880	Timeless	-1.5639	-1.2747		-0.7134	-2.2147	-0.5783	-1.3739	-1.0234	-1.8759	-1.1441	-1.1479		-1.3231	-0.6267		-1.0496	-1.1304		-1.4217	-1.1718
881	Grwd1	-1.6146	-1.1361		-1.0433	-1.4058		0.1696	-0.7376		-0.3149	-0.9921	-1.3597	-1.363	0.0762	-0.4445	0.3381	-0.465	-0.2576	-0.9829	-0.1504
882	Ubr7	-1.13	-1.8161	-1.2977	-1.775	-2.0041	-0.8279	-2.3212	-1.9866	-1.5748	-1.1947	-1.2439	-2.1093	-1.6018	-1.5162	-2.2252	-1.3284	-0.3961		-1.8979	-2.2861
883	Rpl7	-1.2688	-1.6006	-1.2922	-1.3851	-1.3118	-1.1752	-1.7869	-1.5504	-1.574	-1.3553	-1.5835	-1.3253	-1.5455	-1.1226	-1.2314	-1.2336	-0.9343	-1.4504	-0.8147	-1.2868
884	Chd4	-1.355	-1.7491	-1.3822	-1.2817	-0.7003	-1.1467	-1.6709	-0.9157	-1.4179	-1.3784	-2.3604	-1.5647	-1.4812	-1.1182	-1.6454	-1.42	-1.2636	-1.532	-1.5499	-2.0297
885	Skiv2l2	-1.785	-2.0293	-1.517	-1.8039	-1.6818	-1.6644	-1.7398	-1.7588	-2.0045	-1.6155	-2.1928	-1.1889	-0.7542	-0.9366	-0.9445	-1.5522	-1.0307	-1.4484	-0.9783	-0.5989
886	Lta4h	-1.6716	-3.0871	-1.817	-1.3989	-1.7496	-1.3342	-1.6796	-2.1101	-1.3235	-2.5489	0.5754	-2.3621	-2.6741	-2.1559	-2.0734	-1.4689	-1.6912	-2.404	-1.7578	-2.9813
887	Rad54l2	-1.3944	-0.8517		-1.7801	-1.491		0.0953	-1.1118		-0.6217	-0.559	-0.8498	-1.4843	-1.0651		-1.27	-0.6238		0.5065	-0.2462
888	Ublcp1	-1.4472	-1.0889	-1.0087	-1.0832	-1.644		-1.1061	-1.2387	-1.156	0.0369	-1.2194	-1.2016	-2.3237	-0.7151		-1.0935	-0.974		-0.8376	-0.9746
889	Adat3	-0.5505	-1.055		-0.6032	-0.9824		-3.1536	-0.9858		-2.1004	-2.3952			-1.1326		-0.1078				-1.2675
890	Ddhd2	-1.384	0.3116	-0.3115	-0.7774		-0.7223	-0.1837	-0.2607	-0.6778	-0.2918		-0.6343	0.4429	-0.7003		-0.7039	-1.5294		-1.2075	-0.7536
891	Sept9	-2.0793	-1.7344	-1.1873	-1.1352	-0.1667	-0.7142	-1.6636	-1.1741	-1.6165	-1.6672	-2.6978	-4.3028	-1.8061	-2.546	-1.2993	-1.6843	-1.7057	-1.547	-2.4092	-2.4203
892	Rfc1	-1.5526	-1.9954	-1.4088	-1.2846	-1.6432	-1.9221	-1.2011	-1.2757	-1.4519	-1.0285	0.3037	-1.1144	-1.2835	-0.8469	-0.8475	-0.5719	-1.496	-0.4812	-1.5081	-1.4767
893	Supt5	-1.223	-2.5626	-1.274	-0.9197	-1.4629	-1.8051	-1.2768	-1.2241	-2.093	-1.5877	-1.405	-0.8313	-1.4847	-0.3499	-0.4541	-0.9403	-0.4719	-0.1067	-0.2261	-0.1819
894	Mrps25	-1.3197	-1.0581	-0.5569	-1.3843	-1.6827		-1.6912	-1.4231	-2.6343	-0.3894	-0.7416	-0.385	-1.1616	1.2456		-1.8989	-2.4316		-0.4991	-2.2528
895	Kif15	-1.3377	-0.4076		-1.2416	-0.4513		-1.2321	-0.1562	-1.0111	-0.7436	-3.0485		-0.6844	-1.0954		-1.2827	-0.6205		-0.5555	-1.298
896	Bms1	-1.4379	-1.9898		-2.0703	-1.8956	-0.7688	-1.9517	-1.2864	-2.1076	-1.3113	-2.0945	-2.0293	-2.0745	-1.0723		-1.5125	-2.2467	-1.9219	-1.5902	-1.3632
897	Top1	-1.3861	-1.7054	-2.0992	-1.4965	-1.581	-1.7506	-1.2699	-1.6049	-0.82	-1.2643	-1.2734	-0.8002	-0.8199	-0.8462	-0.9358	-0.9019	-0.4714	-0.4719	-0.8853	-0.5416
898	Mrpl13	-1.5342	-1.4299		-0.9716	-1.1444	-0.923	-1.3244	-1.0769	-1.3322	-1.7713	-1.6137	-1.9636	-1.8357	-1.8613		-1.3326	-1.5365	-1.356	-0.9863	-1.0933
899	Rfx1	-0.7978			0.0452	-2.7846		-1.1635			-1.0725	0.1866		-1.1372	1.3508		-1.079	-1.236		-1.0163	-1.9604
900	Lmo7	-1.3271	1.9266	0.0649		1.9722		2.5817		0.5166		-1.6796	1.3004		0.29
901	Aacs	-1.4913	-1.935		-1.6496	-1.554		-1.4112	-1.5742	-1.7248	-1.0986	-1.2442	-1.3826	-1.346	-1.0855	-1.1049	-1.0033	-0.5921	-0.9648	-1.06	-1.0748
902	Myh10	-1.4057	-1.3388	-0.585	-0.823	-0.6974	-0.5738	-0.7317	-0.9473	-0.4796	-0.6367	-0.8955	-0.78	-0.8343	-0.4679	-0.4417	-0.9072	-0.7803	-1.1268	0.6872	0.4757
903	Hspg2	-1.6805	-0.4425		-1.6279	-1.6625		-1.3229	-1.8027		-0.4796	-0.4842		-1.1434	-1.496		-0.8277	-1.2747		0.228	0.3085
904	Lima1	-1.9453	-0.6098		-0.3314	-0.4767		-1.4215	-0.1441		-0.2398	-0.2937		-0.5576	-0.1918		-0.1399	-0.8572		1.5409	-0.5213
905	Pspc1	-1.8737	-1.6318	-1.0163	-1.0425	-1.0308	-1.0581	-1.2936	-1.4132		-1.8567	-1.2058		-0.5368	-1.1297	-1.893	-1.8261	-1.7956		-0.8278	-1.0504
906	Pola1	-1.5289	-1.5973	-1.0205	-1.2496	-0.7078	-1.7793	-1.5803	-1.8477	-0.9359	-1.8886	-1.3426	-1.627	-1.6412	-1.4061	-2.0961	-0.9788	-1.4903	-1.7537	-1.8804	-2.356
907	Nme1	-1.5317	-1.6046	-1.1287	-1.4639	-0.8241		-1.1671	-1.7796	-1.5105	-1.208	-1.3749	-0.9996	-1.1676	-1.0318	-1.2075	-0.7994	-0.7705	-1.3576	-1.348	-1.3002
908	Plrg1	-1.6322	-1.6033	-1.6289	-1.2411	-2.0055	-1.9816	-1.7373	-1.9372		-1.3828	-1.7003	-1.6329	-1.091	-1.0199	-0.9604	-1.3142	-0.7942	-0.7846	-1.3852	-0.7233
909	A830080D01Rik	-0.7494	-0.8637		-2.394	-1.2516		-1.8455	-1.7882		-2.2034	-1.905		-1.4734	-0.9858		-0.7104	-1.8256		-0.6805
910	Nop56	-1.5485	-1.8587	-1.7125	-1.4011	-1.8037	-1.8384	-1.9819	-2.322	-1.4817	-1.874	-1.6756	-1.7558	-1.6539	-1.3113	-1.4603	-1.3275	-0.9988	-1.1385	-1.1648	-0.9817
911	Prpf4b	-1.3921	-2.1178	0.4627	-1.5808	-0.4084	-1.801	-1.5431	-1.4348	-3.7352	-1.9476	-2.1551		-1.6507	-1.6937		-1.7697	-2.1145		-1.9543	-1.9139
912	Ect2	-0.9802	-0.4768		-0.6103	-1.5809	-1.3008	-1.5493	-0.8473	-0.9562	-1.3114	-0.5891	-0.6175	-0.8642			-0.4665	-1.1718		-0.9252	-1.083
913	Emd	-1.5342	-1.3772	-1.4961	-1.089	-1.1259	-1.374	-1.4201	-1.2386	-1.2628	-1.1786	-1.7904	-2.1282	-1.6999	-1.5011	-0.7102	-1.3956	-1.3892	-1.4859	-1.5493	-1.4444
914	Rps16	-1.0441	-1.415	-1.1219	-1.0989	-1.1219	-0.9774	-1.7927	-1.1966	-1.1109	-1.3599	-1.2769	-1.3292	-1.2989	-1.1324	-1.1693	-0.4655	-0.6685	-0.78	-0.51	-0.7587
915	Cops7b	-1.5509	0.1403	-0.2234	-0.2582	0.0263	-1.1738	0.8303	-0.0983	-0.1231	-0.3781	-0.6617	0.0561	0.1679	-0.5203	-0.1187	-0.0672	-0.8382	-0.7176	-1.4276	-0.7321
916	Rps6ka1	-1.6351	-0.7947	-1.5522	-1.5204	-1.4971	-1.1167	-1.2816	-1.4962	-1.5151	-1.2526	-1.3013	-0.812	-0.8905	-1.285	-1.1148	-0.8891	-1.1705	-1.7736	-1.7293	-1.6537
917	Fdxr	-1.1258	-0.8865	-0.3335	-0.642	-1.1566	-0.4301	-0.3319	-0.7638	-0.3904	-0.407	-0.3475	-0.5347	-0.6595	-0.8757	-0.8305	-0.399	-0.5862	-1.0861	-0.641	0.41
918	Pds5b	-1.6228	-1.8674	-1.197	-1.1204	-1.103	-1.3829	-1.9133	-1.6367	-1.4636	-1.8486	-1.7374	-1.5102	-1.3152	-0.9235	-1.7986	-1.1154	-1.7742		-1.3575	-1.251
919	Ttc33	-0.372	0.4521	0.588	0.0375	-1.3094	0.305	-0.1762	-1.0096	-0.4597	-0.3304	-1.4436	-0.8454	-0.3728	1.8252	-0.8825	-1.1784	-0.7693	-0.2576	0.5814	0.4437
920	Dek	-1.1134	-2.1623	-1.5479	-1.9104	-1.1732	-1.7383	-1.4904	-1.3127	-1.3564	-1.3872	-1.4273	-1.3929	-1.4901	-0.8045	-1.1841	-1.8405	-1.8418	-1.8867	-1.392	-1.9023
921	Adh5	-1.2164	-0.7765	-0.6265	-0.3303	-0.1232	-0.5862	-0.3887	-0.3784	-0.5367	-0.3305	-0.2038	-0.4566	-0.0256	0.0706	-0.45	0.0487	-0.3413	-0.7108	-1.6851	-2.1752
922	Pgam1	-1.2858	-1.8168	-1.3655	-1.2473	-1.1901	-1.6209	-1.4106	-1.1059	-1.1199	-1.4342	-0.8464	-1.3386	-1.1077	-1.0541	-1.0342	-1.1343	-1.3113	-1.8039	-2.0437	-2.3389
923	Rcn1	-1.5559	-0.8413		-2.382	-1.8188		-0.6047	-1.1535		-1.7501	-1.3856		-1.2247	-1.4147		-1.1788	-0.9117		-0.8331	-2.0038
924	Rcor2	-1.3453	-1.372		-0.9933	-1.6282		-0.5862	0.1901		-1.5658	-2.0279		-0.7504	-0.8118		-1.0805	-0.3994		-1.2366	-1.5089
925	Ergic2	-1.1238	-0.5853		0.0132	-0.8009		-1.2622	-0.286			-0.8266		-0.7	-1.1552		-2.0772	-1.6274			-1.9287
926	Sf3b2	-0.9898	-1.2916	-1.55	-1.2898	-1.6118	-1.4314	-1.6872	-0.9539	-1.2171	-1.0638	-1.6196	-1.2346	-1.187	-0.7908	-1.2905	-1.6004	-1.41	-0.9147	-1.0935	-1.2337
927	Prcc	-1.2769	-1.9856		-1.5231	-1.0613		-1.934	-1.5127		-2.5728	-1.9564	-1.921	-2.0178	-2.7257	-1.6788	-1.9073	-1.4731	-1.7951	-1.3561	-1.8732
928	Ftsj1	-1.3747			0.0841	-0.882		-1.798				0.023		0.8808	0.1359		-0.431			1.1924
929	Ddx41	-1.2375	-0.879	-1.5449	-0.8236	-1.6098	-1.3747	-1.5615	-1.4479		-2.2451	-1.9938		-1.9821	-1.5074		-1.581	-1.8886		-0.7879	-0.8921
930	Sepsecs	-1.6896	-0.5622		-0.2446	0.2218		0.4524	-0.7095		-0.5159	-0.0404		-0.5244	-0.0951		-1.9715	0.6669		3.8886
931	Gart	-1.5726	-1.81	-1.4639	-1.4724	-1.1394	-1.4565	-1.2332	-1.4274	-1.2404	-1.3423	-1.267	-1.3627	-1.1279	-1.2223	-1.4428	-1.0987	-1.0162	-1.2196	-1.7032	-1.668
932	Ccdc124	-1.4505	-0.8316	-1.1999	-0.9446	-1.5733	-0.7498	-0.5135	-1.2756	-1.0763	-0.6368	-1.3315	-1.0313	-0.6492	-0.4977	-0.5502	-1.8597	-0.3081	0.0105	0.691	0.4544
933	Riok2	-2.0328	-0.237		-0.6068	-2.7466		-0.9938	-0.4839		-1.5449	0.196		0.0919	0.4352		1.1486	-0.209		0.385
934	Msh3	-1.1225	-2.2053	-0.9277	-1.0322	-1.4931		-0.8041	-1.3875		-1.5213	0.2035		-0.3607	0.7936		-0.3508			-1.3021	-1.4772
935	Nol9	-1.368	-1.8671	-1.495	-1.7399	-1.1877	-1.298	-1.2708	-1.5005	-1.3389	-1.8774	-1.2427	-1.674	-1.5105	-1.1362	-1.1869	-0.833	-1.4473	-1.0575	-0.7923	-1.0104
936	Trrap	-1.0799	-0.8423		-1.1596	-0.4246		-0.6935	-1.1188		-1.2697	-0.9906		-0.4276	-1.1539		-0.6866	-1.2417		-0.6685	-0.2133
937	Fbxo15	-1.0199	-1.5115		-1.2414	-2.1058		0.0169			1.5844	1.4989		3.4695	2.8103	0.9719	4.8576	5.1045	2.7914	5.5048	5.4937
938	Set	-1.64	-2.2758	-1.7564	-1.7975	-1.6242	-1.845	-1.784	-2.4694	-1.3542	-1.4657	-1.5495	-1.2762	-1.3338	-0.6899	-0.8022	-0.7659	-0.4812	-0.6991	-0.2352	0.0678
939	Dlg3	-1.9531	-1.053		-0.378	-0.5767		0.3199				-1.0783		-2.1015	-0.7476		0.8298	-1.3492			0.8652
940	Rps12	-1.145	-1.1549	-1.1243	-0.8453	-0.7671	-1.0062	-1.6902	-1.3275	-1.3094	-1.3131	-1.5973	-1.0807	-1.1977	-1.0535	-1.1548	-0.7738	-0.3981	-0.4373	-0.1665	-0.8331
941	Cdc45	-1.6424			-1.5896	-0.2839		-1.6694	-0.0736		0.061	-0.4906	-0.4939	0.9702		-0.5419	0.1338	-1.8546		0.1112	0.1133
942	Chka	-1.5346	-1.3043	-0.1154	0.5412	-1.0382		0.4814	-0.0603	-0.958	0.7631	0.7201	0.7471	1.2805	1.1885	0.7112	1.2782	2.6854	2.8717	1.7497	2.3683
943	Polr2b	-1.2732	-1.8746	-1.4001	-0.9317	-1.3656	-1.362	-1.6166	-0.833	-1.1089	-0.9324	-1.0677	-1.0546	-0.976	-1.6628	-1.031	-1.2079	-0.3812	-0.9864	-1.1623	-0.9152
944	U2af2	-1.5364	-1.5891	-1.5168	-0.9417	-1.1504	-0.9233	-0.9186	-1.5305	-1.1539	-0.9518	-1.0267	-1.0402	-1.1952	-0.4374	-1.0161	-0.7143	-0.8062	-0.9566	-1.45	-1.1678
945	Fdps	-1.6506	-1.6574	-1.4339	-1.044	-0.9755	-0.791	-1.6612	-1.0627	-1.1429	-1.5266	-1.7383	-1.2724	-1.1897	-1.1904	-1.6691	-0.8207	-1.4865	-1.8464	-1.6223	-1.4042
946	Cdh3	-1.0362			-1.8221	-0.5653		-1.3451			0.2842			-0.9901	-1.1345		-0.1899
947	Sacs	-1.4633	-0.892		-0.7696			-0.3396			-0.9423	-0.2843		0.0112			-2.3449			1.7312
948	Nt5c3b	-1.3617	-0.8766		-1.1348	-1.3328		-1.3834	-1.0506		-0.9279	-0.9838		-0.9244	-1.3073		-0.2553	-0.4517		0.3501	0.3654
949	Cdk7	-1.7276	-0.4976		-1.6282	-1.1733		-1.0129	-0.6479		-0.5395	-1.1863		-0.5967	-1.7057		-1.0823	-0.4766		0.2531	-0.6467
950	Fubp3	-1.0991	-2.5119	-1.2095	-1.12	-0.1536	-0.7772	-0.9528	-1.3222	-0.6647	-0.9359	1.8921	-1.0605	-1.4562	-0.7089	-1.2829	-0.7368	-2.2339	-1.2993	-1.0424	-2.3047
951	Naf1	-1.6988	-0.8867		-0.0673	-0.6787		-0.6145	-0.098		-1.2576	-1.2224		-0.7668	-1.3334		-1.1812	-0.6503		-1.1229	-1.8397
952	Hprt	-1.6578	-1.591	-1.3394	-1.3808	-2.0291	-0.7346	-1.2584	-1.706	-0.7302	-0.9671	-0.6406	-0.43	0.0307	0.2435	0.1436	0.8	1.279	1.4782	2.5524	2.5631
953	Mau2	-1.71	-0.9595			-0.9534		-0.1194	-0.1783		-1.5551	-1.3316			-0.7436		0.0514
954	Hus1	-0.8131	-0.7302		-2.1881	-2.1391		-2.2502	-1.7717	-1.6164	-1.7795		-1.4775	-1.9419			-0.3091
955	Rps8	-1.3081	-1.3116	-1.1638	-1.0297	-0.9704	-1.0817	-1.0837	-1.3539	-1.3112	-1.0391	-1.4038	-1.0916	-1.0096	-1.0438	-1.0649	-1.1978	-1.0553	-0.9463	-1.1012	-0.6305
956	Cstb	-1.1496	-2.2499	-1.7233	-1.6169	-0.1645	-1.5917	-1.3934	0.0106	-1.514	-1.1617	-2.7584	-1.5497	-0.8272	-2.9248	-0.0955	-1.4333	-0.0443		-1.4818	-0.9325
957	Srpk2	-1.6276	-1.0855		-0.7328	-1.7489		-0.1933	-1.0937		-0.678	1.2008		0.5828	-2.1199		-1.3456	0.1822		-0.5357	0.1347
958	Slc25a17	-0.639	-0.1315		-1.1399	-0.138		-1.0719				-1.9549		0.2041	-1.3929		-0.1585	0.2212			0.0296
959	Srsf4	-2.0624	1.0754	-1.218	-1.1484	-0.4867	-1.4415	-0.2986	-1.0445	-0.6158	-0.8029	-1.5884	-0.1092	-0.8286	-1.9639	-0.8012	-1.097	-1.5068	-0.9171	0.2846	-0.4386
960	Fam184a	-2.9248	1.6621		1.8867	-0.9984					0.3115	0.9709			-0.3618			-0.3942		2.8592	2.3203
961	Sf3b5	-1.1459	-1.188	-1.1441	-1.003	-1.8002	-1.2306	-1.4382	-1.2825	-1.2379	-1.4425	-1.5184	-1.1398	-1.1431	-1.1905	-1.7914	-1.7352	-0.7979	-1.3204	-1.2671	-1.3973
962	Eif5a	-0.7579	-0.9924	-0.7721	-0.8529	-0.3074	-0.7013	-1.238	-0.6777	-0.5722	-0.5483	-0.2087	-0.6537	-0.598	-0.0655	-0.5508	-0.3179	-1.3562	-0.5467	-0.1165	-0.8217
963	Tex10	-1.8461	-1.9175	-1.5268	-1.6257	-1.3137	-1.4645	-1.7271	-1.853	-1.5052	-1.7979	-2.243	-1.8486	-1.7684	-1.5058	-1.9252	-1.5219	-1.5067	-1.1913	-0.7515	-0.6988
964	Rps19bp1	-1.0766	-2.1921		-1.3824	-1.4681		-2.4382	-1.1357		0.1778	0.2422		-0.8887	-1.6323			-1.2754		-0.8198	-0.0378
965	Npl	-1.7328	-0.2206		-1.6806	-0.8438		-0.7024	-0.5887		0.3587	-0.5613	-0.3489	2.0045	1.5973	0.6323	2.0504	1.5184	1.1814	3.1202	2.5167
966	Gnaq	-1.5279			-0.7981			-1.7564			-1.8969	-0.904		-1.7908	-1.3974		-1.4136	-1.8396		-1.5267	-1.9791
967	Ptcd3	-1.4563	-1.1938	-1.249	-1.766	-2.3408	-1.428	-0.8008	-1.2956	-1.275	-1.2938	-1.2201	-1.0666	-0.9107	-0.8814	-1.1864	-1.2503	-0.3795	-0.8229	-0.7212	-0.8879
968	Dnajc17	-1.0316	-1.1856	-1.082	-1.6404	-2.0719	-1.16	-1.5464	-1.3311		-0.6995	-1.1773	-1.8164	-0.7729	-0.331	-1.0884	-1.8993	-1.4287	-0.8825	-0.8508	-0.9152
969	Mia3	-0.7267	-0.835	-0.2344	-0.1683	-0.8061	-0.3405	-0.0446	-0.0417	-0.6922	-0.5173	-0.8914	-0.5845	-0.2396	0.0061	-0.7759	-1.1975	-0.8762	-0.3967	-0.6345	-0.0841
970	Tars2	-1.8373	-1.0113	-0.8454	-1.5321	-1.1956	-1.4452	-0.5679	-1.3559	-0.6255	-0.9182	-1.0457	-1.2067	-0.0706	-1.0364	-0.4763	-1.1863	-0.4308	-1.934	-1.5098	-1.5464
971	Gar1	-1.062	-0.9646	-1.7802	-0.9962	-0.5661		-1.5148	-1.7936		-0.8972	-0.3596	-1.3347	-1.6634	-2.473	-0.195	-1.0263	-0.7054	-1.2051	-0.7414	-1.0389
972	Snx8	-1.6005	-0.3533		-1.112		-1.4302	-0.8656	-0.3072	-0.9743	-0.695	-1.489	-0.1746	-1.2481	-1.2893		-1.0372			0.5404
973	Rps10	-1.313	-1.1417	-1.3043	-1.0022	-0.8794	-0.9686	-1.4746	-0.531	-1.1122	-1.4249	-1.9084	-1.0856	-1.2275	-0.6937	-1.1057	-0.7458	-1.6393	-1.0616	-0.5565	-0.9509
974	Las1l	-1.6107	-2.0461	-1.7212	-1.1344	-2.2755	-1.2825	-1.0623	-0.934	-0.9604	-1.5985	-1.2249	-0.7252	-1.3938	-0.9453	-1.6292	-0.8446	-1.378	-1.5539	-1.5402	-0.3806
975	Map2k2	-0.6917	-0.9202		-0.9804	-0.99		-0.542	-0.6767		0.1411	-0.393	-0.5347	-1.1119	-0.6577	-0.9891	-0.9693	-0.5711		-1.1789	-1.1246
976	Chtop	-1.181	-2.0491	-2.0202	-1.7686	-2.0844	-1.5228	-2.3508	-1.3481	-1.5987	-0.9419	-1.89	-1.0956	-1.7052	-0.7599		-1.4336	-1.3375	-1.6995	-1.7305	-1.6425
977	Mapkapk2	-1.6143	-0.6572		-2.4442	-0.5796		-1.4722	-0.5402		-0.6562	-0.5517		0.2633	-1.3057		-0.2787			-0.5329	-2.1388
978	Cdk11b	-1.5869	-1.698	-1.2908	-0.9113	-2.0045	-0.7536	-2.2013	-3.8586	-1.7354	-1.5935	-1.1509	-2.0882	-1.7585	-0.6326	-2.1343	-1.2493	-0.5505	-1.2807	-1.5294	-0.9352
979	Nup98	-1.3002	-0.6824	-0.7351	-0.6162	-0.6477	-0.8273	-0.4729	-0.5787	-0.9131	-0.5575	-1.4635	-0.8475	-1.0081	-1.1949	-1.1975	-1.4155	-1.0252	-1.0604	-1.1408	-0.9188
980	Rfc5	-1.19	-1.2416	-0.9274	-0.4989	-0.9157	-0.6695	-0.704	-1.5019	-0.9094	-0.9311	1.3759	-1.0526	-1.0601	-0.9328	-1.034	-0.7687	-1.4187	-0.8036	-1.1431	-1.6613
981	Fra10ac1	-1.0444			-3.4623	-1.8925		-2.9944	-1.8845								-1.7041			-0.2374
982	Nars	-1.1175	-1.5022	-1.3843	-1.1365	-0.8624	-0.9889	-1.4277	-0.8893	-0.9946	-1.1707	-0.9608	-1.1302	-1.1132	-0.9569	-1.6157	-1.4119	-1.5645	-1.772	-1.8223	-2.4637
983	Mrto4	-1.4396	-1.7362	-1.5866	-1.0296	-1.4237	-1.1659	-1.4079	-1.6703	-1.5225	-1.2754	-1.1114	-0.9157	-0.7676	-0.9892	-0.3836	-0.5318	0.3438	0.4778	0.5061	0.6412
984	Ddx46	-1.2781	-1.4149	-1.2599	-1.9385	0.1413	-1.5838	-1.315	-1.625	-1.157	-1.4627	-2.107	-1.6773	-1.309	-0.8958	-1.4064	-0.89	-1.8279	-1.3265	-1.6194	-2.0833
985	Arhgap5	-1.987	-0.9683		-0.6459	-0.4651		-1.8208	-1.2926		-0.2524	-1.0602		0.6865	-1.1476		-0.9725	-1.5252		-1.7479	-0.2811
986	Exd2	-1.2398	-0.7503		-0.226	-1.1365		-1.4634			-1.2539	-0.2836		-0.9923			-0.3808			-1.48	-1.8503
987	Lgals1	-1.7635	-2.0326	-2.1627	-2.371	-1.7849	-2.5146	-1.9856	-1.8959	-1.535	-2.3189	-2.845	-1.9864	-2.4321	-2.7916	-2.7248	-2.5378	-2.3906	-2.4849	-2.2343	-1.9026
988	Dnajc11	-1.0587	-0.438	-0.6441	-0.5768	-0.2907	0.1085	-0.9097	-0.4157	-0.2955	-0.62	-0.7377	-0.4832	-0.7228	0.1412	-1.0572	0.2146	-0.5687	0.0315	0.9433	-0.4203
989	Ech1	-1.5604		-0.4698	-1.0893	-0.559		-0.0996	-0.4566		0.1941	-0.2617			-0.3309		-0.4169	-1.1491		0.1536	-0.0613
990	Lasp1	-1.3036	-2.4321	-1.4327	-1.5312	-1.2447	-0.9207	-1.7934	-1.1878	-1.0867	-2.3035	-0.7814	-2.9016	-1.7129	-1.4615	-1.4751	-0.7543	-1.0074	-1.1778	-1.0949	-2.3788
991	Kpna4	-1.5722	-0.9261		-0.7211	-0.9235	-1.326	-1.1985	-0.6795		-0.7098	-1.4241	-0.3531	-0.1317	-0.6826		-0.3164	-0.4739		-1.2271	-0.767
992	Itpk1	-1.3163	-1.2764	-1.3464	-0.5346	-1.0137	-1.0533	-1.0842	-1.0079	-0.9798	-1.9981	-1.5319	-1.447	-1.0937	-0.6212	-1.7141	-1.2987	-1.9749		-1.8313	-1.731
993	Suclg1	-1.459	0.0631	-0.3226	0.0429	-0.2347	-0.3622	-0.3793	-0.4225	-0.196	-0.6423	-0.7257	-0.3277	-0.1889	-0.8527	-0.5809	0.3541	-0.5612	0.0074	0.1934	0.6546
994	Trim6	-0.9596	-1.0773		-0.3154	0.2067		-1.4409	-1.1255		-0.7913						0.1803
995	Dpp3	-1.2981	-0.8995	-1.276	-1.3363	-0.1298	-1.1938	-1.0483	-1.2341	-1.3325	-0.9729	-1.3852	-1.095	-1.2424	-1.1454	-1.2068	-1.6026	-2.0206	-1.4764	-1.3434	-2.0294
996	Xpo4	-1.4466	-1.0304	-1.098	-1.6575	-1.0109	-1.1616	-1.4795	-0.5552	-1.2588	-1.0418	-1.823	-0.338	-0.6559	-1.516	-1.4872	-1.3045	-1.0251	-1.5123	-0.4127	-1.038
997	Glyr1	-1.0844	-1.762	-1.1406	-1.3202	-1.7619		-2.0307	-1.3545	-1.1589	-0.8376	-1.1928	-1.752	-1.8823	-0.1194		-0.9247	-1.2344		-1.3735	-2.0284
998	Ndufab1	-0.7522	-0.7112	0.3992	-0.8363	-1.0138	-1.4397	-1.1668	-0.2382	-0.5365	-0.181	-0.0207	0.1379	0.5001	-0.6839	-0.1547	0.8999	0.4414		-0.6949	-0.0049
999	Rpl5	-1.2126	-1.395	-1.2163	-0.9818	-1.01	-0.8519	-1.1631	-1.139	-1.247	-1.2902	-1.2835	-1.1265	-1.3281	-0.9959	-1.2239	-1.0159	-1.1376	-0.9236	-0.6956	-0.7262
1000	Rpp40	-2.0964	-1.8604		-1.4772	-1.5645		-1.5026	-1.1137		-1.0747	-2.353		-1.064	-0.784		-0.7417			-0.5479	0.3859
1001	Aprt	-1.5057	-1.5527	-1.7937	-1.6586	-1.9774	-1.6927	-1.7877	-2.3	-1.3194	-1.3656	-0.9984	-1.245	-0.9361	-0.5681	-0.9594	-0.4634	-0.6288	-0.9021	-1.5138	-1.2055
1002	Sap18	-1.7756	-1.3028	-1.7537	-0.8637	-1.1828	-1.1028	-1.9339	-1.6504	-1.4313	-1.3255	-0.6445	-1.3416	-0.8282	-3.3741	-1.4099	-1.28	-0.4227	-1.1691	-1.5698	-0.9992
1003	Gm10094	-1.8275	-1.3547		-0.9156	-1.2347		-1.9858	-1.7024		-1.3774	-0.6964		-0.8801	-3.426		-1.3319	-0.4746		-1.6217	-1.0511
1004	BC017643	-1.3903	-1.4996	-0.3971	-2.2551	-2.3305	-0.159	-2.712	1.105	-0.7254	2.4344		-0.686	0.5547	-1.1437	-0.9387	-0.1192				0.9625
1005	Pih1d1	-1.2671	0.0374		-0.3823	-0.1975		-0.3141	-1.0859		-0.9714	0.0747		-0.1489	-0.2315	-0.6038	0.8603	-0.5635	-0.1406	-0.3821	-0.6389
1006	Brd4	-1.405	-1.3274	-1.7824	-1.6103	-0.2287	-1.6071	-2.0618	-1.5661	-1.5721	-1.2553	-1.5507	-1.1233	-1.4698	-1.663	-1.067	-0.9854	-2.1005	-1.4742	-1.2762	-1.6272
1007	Pycard	-1.6845	-1.7393		-1.1383	-1.4968		-0.8041	-0.9842		-1.4709	-1.2927		-2.2428	-1.2609		-2.0317	-2.0576		-2.2919	-2.8326
1008	Ncbp2	-1.3754	-1.237	-1.4814	-2.1247	-1.5596	-1.754	-0.5421	-1.0987	-1.1141	-0.7494	-0.8261	-0.8576	-0.4618	-1.6971	-0.2269	-1.1607	-0.0434	0.1901	0.2963	0.344
1009	Galnt7	-1.9032			-1.6174	-0.5644		-2.8299			0.401	-1.8421		-1.8585	-0.8113		0.7111	-1.6285		-1.384
1010	Gemin8	-1.283		-0.9387		-1.5776		-1.3213			-0.9366	-0.5874		-0.2138	-0.6509
1011	Mrps27	-1.865	-1.0655	-1.562	-1.5209	-1.4743		-1.3997	-1.8442		-1.5666	-2.4518		-1.0973	-1.486		-1.6705	-1.9316		-1.8137	-0.6804
1012	Rpl18a	-1.325	-1.9881	-1.5902	-1.7253	-1.9326	-1.9527	-2.152	-2.5728	-2.0936	-1.9508	-2.2909	-1.9185	-2.2675	-2.0774	-1.9944	-2.1714	-0.9573	-1.5051	-1.305	-1.0778
1013	Hs1bp3	-1.3443	-1.1569		-1.7399	-1.4682		-1.0086	-1.2445	-1.1648	-1.0952	-1.0263	-1.244	-1.2365	-1.6929	-1.576	-1.3187	-1.3939		-1.5545	-1.315
1014	Gaa	-1.5609	-1.6984		-2.4702	-0.7958		-1.0542			-1.601	-0.6612	-1.7451	-1.7897	-0.9325		-1.0649	-1.4042	-0.4517	1.852
1015	Riok1	-1.0901			-1.131	0.6555		-1.1351	-1.4744	-2.457	-1.196	-1.4346		-0.9756	-1.3441	0.6648	0.5599	-1.3344		-1.305	-0.4448
1016	Actl6a	-1.4881	-0.9103	-1.1991	-0.6118	-0.5883	-0.608	-0.6084	-1.1904	-0.8347	-0.8582	-1.0844	-0.9702	-0.6499	-0.7757	-1.2559	-1.0825	-0.9802	-0.9307	-1.4661	-1.2357
1017	Tmem2	-1.5458	-1.3922		-1.0541	-0.8856		-1.287	-0.8601		-0.0521	-0.0203		-0.1262	-1.3104		-1.0936	0.2582		-0.5611	-1.5095
1018	Rbl1	-0.897	-3.0409		1.7892			-1.2709						1.4102			-1.4538	3.8295		2.7881
1019	Luc7l3	-0.8635	-3.1268	-1.1166	-1.9645	2.9096	-1.2541	-1.0975	-2.6107	-1.6199	-1.4483	-2.5428	-0.7181	-0.8591	2.4602	-0.9267	-0.332	-2.4414	-1.2367	-1.4527	-2.6657
1020	Rprd2	-1.61	-1.4525		-1.6648	-1.4331		-1.4196	-1.0147		-0.8171	-1.1124		-1.4071	-1.4593		-1.0611	-1.1127		-0.4852	-0.8803
1021	Nup62cl	-1.1692			-2.5561	-3.2426		-2.0947	-1.1838		-1.9749	-0.133		-1.8287			-1.426			-0.9543	-2.3
1022	Lgmn	-1.5992	-1.7826		-2.9458	-1.9143		-2.6199	-2.7825	-2.1143	-2.091	-1.8905	-1.7877	-1.3348	-1.5127		-1.7109	-1.9205		-1.3553	-1.8539
1023	Stam	-0.8405	-1.7809		-0.7451	-1.2876		0.5847	-1.2503		-1.0553	1.1486		-0.7884	0.0947		-1.0148	0.2235		0.0341	-0.9734
1024	Cdc42bpb	-1.3137	-1.0099	-1.1233	-0.4987	-1.62	-0.5957	-0.363	-0.3482	-0.4104	-0.5433	0.057	-0.6342	-0.6082	0.1096	-0.584	-0.8928	-0.6343	-0.667	-0.4639	-1.2379
1025	Impact	-1.1825	-3.9645	-1.4954	-1.854	-1.1211	-1.3811	-1.4651	-1.7983	-1.3526	-1.4742	-0.7258	-2.3399	-1.7145	-1.3469		-1.6022	-0.9651		-2.2034	-1.5741
1026	Wdr36	-1.4846	-1.5847	-1.2869	-1.3808	-1.0995	-1.0662	-1.437	-1.3821	-1.559	-1.5924	-0.9754	-1.4151	-1.0694	-1.173	-1.0177	-0.7636	-1.4186	-0.8148	-0.6249	-0.7197
1027	Papss1	-1.265	-1.2237	-1.3288	-0.8872	-1.0972	-1.7293	-1.4565	-1.1495	-1.2675	-1.2906	-0.7747	-1.0811	-1.007	-1.0235	-0.061	-0.9555	-1.4787	-1.9728	-1.8189	-1.9334
1028	Api5	-1.2398	-1.7584	-1.2143	-1.4624	-1.2317	-0.9919	-1.0224	-1.2503	-0.9777	-1.0364	-0.2922	-1.042	-0.9593	-1.0997	-1.375	-1.0454	-0.984	-0.8954	-0.8134	-0.9626
1029	Matr3	-1.5881	-1.6562	-1.7248	-1.6364	-1.6795	-1.4047	-1.8629	-2.1333	-1.3402	-1.7688	-1.3571	-1.5653	-1.4131	-1.4756	-1.5496	-1.1373	-1.1974	-1.4967	-1.1881	-1.0955
1030	Ppfia1	-1.3348	-1.04		-0.4514	-0.9166		-0.4329	0.0057	-1.1063	-0.4133	0.1315	0.6171	0.4519	0.2925	-0.1214	0.2782	-0.6593	-0.686	-0.3668	-0.0828
1031	Osbpl2	-0.79	-1.1393			1.4238		-0.6956				-0.7193		-1.0925	-0.5714		1.7051	-0.3868			0.0835
1032	Cul7	-1.3975	-0.5597		-0.7391	-1.2679	-1.1738	-1.1626	-1.5275		-2.1329			-1.0736	-1.3399		-1.0292			-0.6814
1033	Bop1	-1.4847	-1.5682		-1.2403	-1.2612		-1.1667	-1.7648	-1.7118	-0.9203	-1.0812	-1.1451	-1.0574	-0.495	-1.2071	-1.3123	-1.1632	-0.6918	-1.141	-0.989
1034	Bax	-1.1706	-1.5833	-1.5996	-1.7647	-1.1527	-1.0873	-2.0897	-0.8517	-0.4733	-1.1364	-1.5192	-1.2447	-1.226	-0.6511	-1.7792	-0.7729	-1.7483	-2.0927	-1.496	-2.1501
1035	Rps5	-1.2576	-1.5755	-1.3073	-1.2412	-0.672	-1.0643	-1.134	-1.6533	-1.396	-1.5356	-1.8934	-1.4299	-2.2661	-1.5168	-1.3176	-0.834	-1.3226	-1.3554	-0.9136	-0.5486
1036	Dhx15	-1.2887	-1.7175	-1.3413	-1.6513	-1.0974	-1.3361	-1.4161	-1.7559	-1.0485	-1.5715	-1.3251	-1.1691	-0.9823	-1.0046	-1.0998	-0.9505	-1.0318	-1.4073	-0.7752	-0.7035
1037	Gtf3c3	-1.6382	-1.4229		-1.2068	-1.1366	-1.1919	-1.6186	-1.0796		-1.8048	-1.5445	-1.5686	-1.0202	-1.2725		-1.0955	-2.0074		-1.2776	-1.1983
1038	Setdb1	-1.8007	-1.4027		-0.7972	-1.4001		-1.1253	-0.9331	-1.0744	-1.529	-0.4874		-1.4331	-1.1898		-0.5587	-0.9159		-0.2769	-1.1918
1039	Plcd1	-1.4484	-0.1212		-0.192	-0.883		-0.8814	-0.0555		-0.7289	-1.1884		-0.8004	-0.4121	-0.3476	-0.0626	-1.2203		1.6807	1.4477
1040	Impa2	-1.4649	-3.3611	-1.5987	-2.0464	-1.5531	-1.7792	-1.8013	-1.2917	-1.5247	-1.5704	-1.7249		-1.3114	-0.5388	-1.6031	-0.6309	-1.4306		-2.5597	-1.485
1041	Nek9	-1.3294	-1.9113		-1.9409	-1.2944		-1.2151	-0.0236		-1.0655	-2.1932		-0.7522	-1.3473	-1.1248	-1.3063	-0.3041		-0.2644	-0.7999
1042	Mpi	-1.378	0.1735	-0.8553	-0.5152	-1.3281	-0.9297	-0.3422	-0.2599	-0.1317	-0.3475	-1.2655	-0.4181	-1.0003	-1.0625	-0.8734	-0.5699	0.1053	-0.9022	-0.6426	-1.1585
1043	Smc3	-1.3797	-1.7319	-1.4196	-1.2897	-2.3715	-1.3751	-1.4034	-1.6183	-1.4438	-1.4158	-0.4281	-1.1344	-1.3278	-0.6979	-1.1232	-1.1078	-0.9002	-1.3511	-1.2308	-1.407
1044	Ctsb	-1.1995	-0.9079	-1.0779	-0.6127	-1.1543	-1.1754	-0.8495	-1.4664		-0.9109	-0.5712	-0.7432	-0.9202	-0.4495	-0.8348	-1.0649	-1.2062	-0.8713	-1.026	-0.828
1045	Tcf25	-2.1845	-0.2966		-0.8532	-1.0599		-0.3268	-1.0365		-0.436	-0.6526		-0.2794	-1.291		-0.4083	-0.5668		-0.0209	0.3942
1046	Imp3	-1.1775	-1.4939		-1.2302	-1.2524		-1.4845	-1.6499	-2.1908	-2.7263	-1.6718	-1.1152	-1.1132	-1.4021	-1.1239	-0.7056	-1.0822	-0.9047	-0.8982	-0.7832
1047	Fasn	-1.4503	-1.7338	-1.4377	-1.1711	-1.1946	-1.4689	-1.4447	-1.0424	-1.3809	-1.246	-1.2885	-1.299	-1.2936	-1.1552	-1.3978	-1.1916	-1.3161	-1.4798	-2.0774	-2.1441
1048	Anln	-1.2329	-1.1726	-1.0154	-0.9561	-0.3435	-0.7294	-1.0725	-0.5831	-0.8287	-0.6056	-1.4512	-0.4137	-0.6172	-0.3499	-0.379	-0.125	-0.8561	-0.1608	0.4944	0.6414
1049	Rps4x	-1.1242	-1.4854	-1.2727	-1.1317	-1.1813	-1.0797	-1.4468	-1.3891	-1.3705	-1.4703	-1.2891	-1.2486	-1.5747	-1.4232	-1.2973	-1.0616	-0.9503	-0.9538	-0.6173	-0.7081
1050	Tbl1x	-0.7689	-0.2766		-0.6212	-0.5696		-0.7843	-1.1285		-1.59	-1.1648		-1.129	-1.4261		-0.692	-2.321		-1.7181	-0.4168
1051	Vps33a	-1.1816	-1.7311		-1.1676	-2.3284		-2.452	-1.3512		-1.2887			-1.1649	-1.9978		-1.2307	0.0142		-0.033	0.0928
1052	Mroh1	-2.1159	0.3768		1.1062	-0.3452		-0.352	0.7522	0.3096	0.6703	0.4338		-0.0562	0.3304		0.8937			2.0211
1053	Fhl1	-0.8848			-1.0435	-0.8876		-1.0188	-0.9701		-1.4581	-2.1573		-1.3893	-0.9672		-0.5794	-0.6707		-1.5402
1054	Fkbp3	-1.09	-1.4362	-1.4555	-1.7466	-1.2528	-1.396	-1.193	-1.9178	-1.4487	-1.624	-1.4675	-1.2876	-1.5846	-1.18	-1.5683	-1.5947	-1.2461	-1.753	-1.5611	-1.8935
1055	Dbnl	-1.2432	-1.6163	-1.0516	-0.892	-1.1554	-1.1269	-1.1955	-1.5112	-1.1186	-1.4706	-0.9627	-1.2331	-1.2509	-0.9865	-1.3352	-1.2927	-1.8398	-1.6374	-1.4086	-0.6816
1056	Pabpn1	-1.4395	0.4041	-0.9927	-0.8927	-0.7996	-1.3331	-1.1692	-1.7701	-1.2124	-1.3037	-1.3813	-0.988	-0.6899	-1.9258	-0.9721	-0.7214	-0.6917	-0.6133	-0.9139	-0.9658
1057	Sf3a3	-1.0305	-1.3142	-1.4811	-0.8804	-0.8952	-1.1854	-1.473	-1.0881	-1.0874	-1.198	-1.1994	-1.556	-1.5399	-1.9978	-1.3166	-1.5123	-1.4159	-1.5378	-1.891	-1.6145
1058	Rpf2	-1.5136	-1.4029	0.4573	-0.3881	-2.0225		-0.9994	-1.2231	-2.8159	-0.7737	-0.4861	-1.5969	-1.2865	-0.3528	-0.1474	-1.4705	-0.9206	-1.1547	-0.9288	-0.9528
1059	Rnf213	-1.3285	-0.6924	-0.6954	-0.3701	-2.2058	-0.4572	-0.764	-1.1847	-0.6023	-0.2195		-0.2994	-0.1242	0.941	0.4457	-0.546			1.1002	1.5333
1060	Gulo	-0.4372			-1.2533			0.0416			0.5401						3.3063	0.4213		8.0032	2.9789
1061	Taf1	-1.0234			-1.5982	-2.3898		-1.1974			-1.6529	-0.5192		-1.7744	-1.7876		-2.6821	-1.4234		-0.7815
1062	Sars2	-1.3001	-0.6949	-0.8515	-0.5493	-0.7654	-0.5497	-0.3466	-1.3228	-0.9594	-1.6609	-0.8846	-0.7225	-0.2186	-1.0367	-0.7335	-1.9255	-1.0793	-1.3821	-0.0642	-0.2814
1063	Acin1	-1.3721	-2.2301	-1.7223	-1.3734	-1.555	-1.2039	-1.2448	-0.9261	-1.2142	-1.8558	-1.3999	-1.1995	-1.6384	-0.9512	-1.7697	-1.5083	-1.8905	-1.8592	-1.4709	-1.5109
1064	Ndufb11	-1.2096	-0.0099		-0.5039	1.1769		1.4368	0.1817		0.9852	0.6038		0.8629	-0.2085		0.4345	0.7911		0.2264	-0.3029
1065	Zfp280c	-0.6962			-1.7216	-1.3956		-1.6447	0.6004		-1.7199	-2.067		-2.0099	-1.0868		-2.3289	-2.0157		2.8701	-0.2505
1066	Edc3	-1.7808	-2.0112	-1.4228	-1.7652	1.06	-0.5166	-1.0623	-1.5226		-0.5237	-1.0754	-1.5546	-0.9266	-1.5232		-1.3062	-1.6566		-0.7878	-1.4237
1067	Kdm4c	-1.0877	-0.3691		-1.3727	-3.0424		-1.9973	-1.6062		0.3513	2.1555		0.3702	-0.5869		-2.3242	-1.6769		0.6647	-0.2694
1068	Trim24	-1.556	-1.8244	-1.9042	-1.8096	-1.5322	-0.7849	-0.8728	-1.8057	-1.0584	-1.3143	-1.5061	-1.6288	-1.6761	-0.9131	-1.4792	-2.1804	-1.5716	-1.3824	-0.2017	-0.4579
1069	Hdac2	-1.0954	-0.7724		-0.4877	-0.6022	-0.3944	-1.2655	-1.1179	-0.4168	-0.7145	1.2102	-0.9115	0.0698	-0.4415		-0.5528	-1.227		0.0265	-1.0688
1070	Stard5	-1.9663	-0.4755		-2.2325	-0.9807		-0.603	-0.7052		2.4852	0.0769		-0.3879	-0.1808		0.3911	-0.0481
1071	Psip1	-1.4895	-2.4948	-1.8425	-2.4275	-2.6342	-1.6559	-2.141	-0.34	-1.5433	-1.5206	-2.0733	-2.4618	-2.1126	-1.8804	-2.2683	-2.06	-2.2591	-2.6747	-2.7697	-2.839
1072	Slc16a1	-1.2607	-1.4239	-1.6377	0.1014	-2.1258	-1.7875	-1.2068	-0.9735	-0.3885	-2.2022	-1.3226	-0.3724	-0.4609	-0.5785	-1.5573	-1.0579	-0.06	-0.9687	-1.7438	-1.3466
1073	Sf3b4	-1.6682	-0.9183	-1.6394	-0.9815	-1.1292	0.1064	-0.9512	-0.4791	-1.3505	-1.0687	-1.5241	-0.8705	-0.2399	-0.4532	-0.5362	-0.0491	-0.6966	-0.4901	-0.6183	-0.3764
1074	Pgk1	-1.2942	-1.0304	-1.2595	-0.9273	-0.7878	-1.0838	-1.0436	-1.2034	-1.1456	-1.0776	-0.7938	-1.1183	-1.041	-0.7884	-1.2394	-1.1564	-1.3736	-1.629	-2.1813	-2.7441
1075	Lama1	-0.9343	-1.3912		-1.1078	-1.1496		-0.4954	-1.1876		-1.3393	-0.8401		-1.5806	-1.0669		-1.4726	-1.7423		-2.6069	-2.1593
1076	Msh6	-1.4189	-1.6064	-1.3784	-1.0724	-0.9165	-1.1246	-1.3103	-1.0627	-1.1868	-1.3803	-1.2835	-1.2263	-1.1288	-1.1117	-1.236	-1.2349	-1.4047	-1.4371	-1.3084	-1.4686
1077	Pold1	-1.3397	-0.7914	-1.0998	-1.021	-1.7063	-0.9948	-1.4319	-1.4709	-1.178	-1.2387	-1.6469	-1.2062	-1.5197	-0.9733	-1.493	-0.9901	-0.7855	-1.778	-1.5003	-1.667
1078	Chd1l	-1.4024	-0.7222	-0.5481	-0.9337	-0.2994	-1.6475	-0.5701	-1.3418	-1.0584	-1.0786	-1.4121		-1.616	-0.3851	-0.4273	-1.0662	-1.1293		0.2248	-1.1525
1079	Slc3a2	-1.4777	-1.3552	-1.3936	-1.2873	-1.4017	-1.4058	-1.3152	-1.0418	-1.3585	-1.3292	-1.3554	-1.2783	-1.6294	-1.4203	-1.8017	-1.7674	-1.9178	-2.2975	-2.3186	-2.6325
1080	Sar1a	-1.2817	-0.5371	-0.4299	-0.2185	-0.2196	-0.1407	-0.7517	-0.0125	-1.1218	0.3446	-0.3469	-0.0514	0.0219	-0.1131	-1.1514	-0.8274	-1.5964	-0.6262	-1.3954	-1.2826
1081	Abcf2	-1.3478	-2.1318	-1.8828	-1.4548	-1.7388	-1.8521	-1.5246	-1.5756	-1.1922	-1.6397	-1.1879	-0.9791	-1.111	-0.5974	-0.9803	-0.9275	-0.7628	-0.6661	-0.8059	-0.817
1082	Zc3h7b	-0.8679			-0.3452		-2.4718	-1.1723			-0.7724			-0.8667	-0.5057		-0.9199		1.4604	1.4044
1083	Topbp1	-0.9331	0.4012		-0.3781	1.1011	-1.4496	-0.6206	-1.7714		-1.7935	-1.569	-0.8911	-1.427	-1.2442	-0.2195	-0.5967	-1.3461		-0.2249	-1.5454
1084	Adi1	-1.4459	-1.5997		-1.5622	-0.8541	-1.6605	-1.6834	-1.8453		-2.0263	-2.2863		-1.8405	-1.8391		-1.535	-1.433		-1.5304	-1.7661
1085	Chd6	-1.2926				6.6837		5.7874	4.0462		4.9229	6.5182		5.8428	0.1113		6.1877	6.6943		6.3661	3.7605
1086	Hadh	-1.3513	-0.6845	-0.9605	-1.0183	-0.5675	-0.763	-0.9559	-1.0701	-0.9248	-0.6123	-0.869	-0.91	-0.6236	-0.4767	-0.8585	-0.895	-1.9082	-1.2481	-1.1526	-1.0329
1087	Dennd6a	-1.1538	-1.4346		-1.6574	-1.7318		-1.4996			0.1384			-0.9217	-2.3002		-1.6489	0.9713
1088	Map1a	-0.9555	-1.5666		0.4599	-0.5799		-1.4603	0.3527		0.049	-0.7102		-1.5309	-0.9528		-0.052	0.3663		-1.3507	-1.7501
1089	Tspan31	-0.7361		-1.2743			-1.6987			-1.284	-1.9685		-1.6739	-1.7436
1090	Slc25a13	-1.476	-1.6619	-2.9154	-1.4655	-1.8901	-1.0083	-1.1049	-2.0182	-0.8984	-1.455	-1.7579	-1.8147	-1.4781	-2.1102	-2.3656	-1.5513	1.2486	0.394	-1.5125	-1.8536
1091	Smchd1	-1.2547	-0.7326	-1.0063	-1.0508	-1.4508	-1.2396	-0.8764	-1.4982	-1.2771	-1.2264	-1.257	-1.4357	-1.0107	-1.1063	-0.8206	-1.1874	-0.5545	-0.911	-1.199	-1.206
1092	Zmpste24	-1.7637	-0.8517	-1.2461	-2.2963	-1.5081	-1.4444	-1.9572	-1.8244	-1.0651	-0.7199	-1.0833	-0.4433	-0.7239	-1.2536	-0.3305	1.3444	0.6527	1.2931	2.3408	2.0925
1093	Ckap4	-1.8478	-1.6856	-1.868	-2.1172	-2.319	-1.696	-2.2311	-3.2801	-1.6006	-2.13	-1.765	-1.8323	-1.9382	-1.1235	-2.4305	-1.8598	-1.9666	-3.4398	-2.8878	-2.872
1094	Mcm2	-1.2699	-0.9638	-0.8948	-0.8397	-0.7233	-0.9115	-1.2659	-1.325	-0.9563	-1.0176	-0.9837	-1.0316	-1.0973	-0.702	-1.3023	-0.6931	-1.2188	-1.3197	-1.3021	-1.569
1095	Gla	-1.7226	-1.7677		-1.7912	-2.4311		-0.9552	-2.0426		-1.8985	-1.6126		-1.8758	-1.6966	-1.6114	-2.4373	-1.3631		-0.599	-0.3658
1096	Dnttip2	-1.5466	-0.8696	-0.6483	-2.0746	-1.5075	-1.802	-0.9796	-1.1572	-1.9477	-1.9361	-2.0912	-1.6226	-1.4024	-2.2581	-1.4481	-0.8312	-1.8484	-1.3782	-1.5508	-0.5895
1097	Rbm27	-1.5752	-1.0977	-1.9218	-1.1802	-1.2861		-1.5381	-1.161	-0.0454	-0.8945	-0.5616	-1.0422	-1.0729	-1.074	-0.7302	-0.2802	-1.7932	-1.3295	-0.5556	-0.1233
1098	Dhx16	-1.4565	-1.4526		-1.5816	-1.228		-1.8341	-1.064	-1.5223	-1.7505	-1.0101		-0.8444	-2.4595	-1.1653	-1.2323	-1.0365		-0.7073	-1.1559
1099	Mdn1	-1.6254	-1.643	-1.1384	-0.9538	-1.1959	-1.1076	-1.1215	-0.8919	-1.481	-1.1186	-0.0453	-1.2832	-1.1255	-1.3727	-1.0109	-1.0006	-2.1764	-0.7697	-0.9773	-0.5974
1100	Cdc16	-1.0235	-0.6872		-1.0593	-1.4246		-1.1179	-1.5885		-1.7702	-0.6804		-1.7921	-1.3657		-0.0428	-1.4472		-1.3182	-0.9306
1101	Eif3a	-1.0208	-1.2261	-1.1387	-1.1917	-1.0861	-0.9808	-0.8856	-1.4943	-1.1148	-0.7989	-0.981	-0.9376	-0.9776	-0.5261	-0.8589	-1.3448	-0.6897	-0.6151	-0.3676	-0.5836
1102	Rpl3	-1.2209	-1.8296	-1.4221	-1.5149	-1.1737	-1.3968	-1.8233	-2.0874	-1.5111	-1.7288	-1.7693	-1.7133	-1.3606	-1.2947	-1.6114	-1.4934	-1.1153	-1.1299	-1.1069	-0.9788
1103	Lars	-1.2228	-1.2788	-1.1593	-1.0747	-0.7923	-1.3427	-1.3164	-1.2395	-1.0655	-1.0312	-0.9005	-1.0784	-0.9283	-0.9016	-1.3308	-1.1293	-1.1886	-1.4456	-1.9565	-2.3579
1104	Gtf2i	-1.2917	-1.1484	-2.1662	-1.5409	-2.4445	-1.5264	-1.9941	-2.1621	-1.6447	-1.733	-0.8062	-1.6644	-1.5869	-1.698	-1.3292	-1.778	-1.6548		-1.7388	-1.7492
1105	Smarcb1	-1.2504	-1.9184		-2.1772	-1.4507	-1.9034	-1.8356	1.1314		-0.468	-1.154	-0.6593	-0.6253	-0.9063		-0.4318	-1.528	-0.4982	-0.3539	-1.3163
1106	Hnrnpa1	-1.0123	-1.5046	-1.3468	-1.2802	-1.3528	-1.0513	-1.6743	-0.8161	-0.9885	-0.9201	-1.5096	-1.3138	-1.0442	-0.5092	-1.1121	-1.1203	-0.9917	-0.7795	-0.6393	-1.0066
1107	Mrps30	-1.5267	-0.7568	-0.9578	-0.6997	-0.7961	-0.8053	-1.317	-1.0572	-0.6361	0.0867	-0.5384	-0.2998	-0.6009	-0.872	-0.5972	-0.9475	-0.6294		0.3905	0.0353
1108	Abl2	-1.0405	-0.6159	-0.716	-0.9213		-0.6916	-0.383	-0.7055	-0.7009	-0.1644	-1.0039		-0.864		-0.9917	-1.2771
1109	Mtif2	-1.0155	-1.1957		-0.4506	-0.732		-1.0906	-0.8816		-0.2374			-1.082	-0.8176		-1.1075			-1.3636
1110	Dap3	-1.5018	-1.3164	-0.8657	-1.1792	-1.2002	-1.3053	-1.5355	-1.4479	-1.238	-1.1689	-0.6777	-1.4703	-1.2496	-1.0901		-1.8584	-1.2086	-1.1998	-0.0175	-1.5699
1111	Sptlc1	-2.2926	0.2101	-0.4062	-1.4387	-1.4911	-0.5728	-0.8407	-0.8807	-0.4382	0.1327	-1.6511	-0.9846	-0.601	-0.6704		-0.1127	-0.5873	-1.3769	-0.1372	-0.2198
1112	Hmox1	-1.2776	-0.6352		-1.2016	-0.7204		-1.0409	-1.4174		-0.9658	-1.2303		-1.7722	-1.5921		-0.9264	-1.3126		-0.8584	-1.135
1113	Tbce	-1.7215	-1.2294	-0.7322	-0.6732	-0.9218		-0.2578	-0.9968		-1.2775	-0.772	-1.2773	-0.8471	-1.532	-1.1249	-0.4292	-0.4995		-2.1073	-1.3622
1114	Cdk2ap1	-1.4327		-0.7726	-1.5225	-1.442	-0.6376	-1.5922		-1.4216	-1.3009	-1.6505	-1.9756	-1.9701	-1.6851	-1.4601	-0.7173	-0.7271		-0.2387	-0.7627
1115	Pou2f1	-1.6203	-1.3281	-1.6322	-1.1918	-1.672	-1.1648	-1.9166	-1.8183	-1.5408	-1.8298	-1.3986		-1.0319	-0.6121		-1.0352	-1.4327		-1.4961	-1.8597
1116	Prepl	-0.9805	-3.0701		-1.7867	-1.672		-0.8887	-1.5318		-1.8215			-2.539	-0.7861		-1.8514			-2.4871
1117	Asl	-1.7494	-1.0496	-0.8881	-1.3101	-1.1031	-0.6975	-1.3705	-1.3584	-1.0403	-1.0851	-1.116		-0.5781	-0.5753		-0.7606	-1.2348	-2.15	-1.5041	-1.9207
1118	Rtfdc1	-1.1505			-1.7526	-2.5988		-1.4609	-2.1132		-3.2439	-1.7697		-0.923	-1.7057		-2.0487	-1.0551		-2.36
1119	Bckdha	-1.4192	-1.3833	-1.1529	-1.0819	-1.475		-1.1354	-0.9752		-1.3068	-1.3006	-1.4702	-1.034	-1.2735		-0.9051	-1.0172	-1.2413	-2.1345	-1.5923
1120	D19Bwg1357e	-1.6502	-1.5817	-1.696	-1.6823	-1.4551	-1.6667	-1.569	-0.8773	-1.6594	-1.4166	-1.6089	-0.9734	-1.2854	-1.8367	-1.623	-0.8508	-1.989	-0.7728	-1.3356	-0.4411
1121	Hmgcl	-1.2969	-0.8042	-0.6841	-1.185	-0.794	-1.0927	-1.0512	-1.0725	-1.166	-1.0766	-0.9108	-0.3458	-0.8879	-0.6346	-1.0157	-0.3269	-0.9978		-0.2015	-0.8122
1122	Klf5	-0.7381	-2.2959		-1.9678	-1.0229	-1.1374	-0.4023	-1.4657	-1.181	-1.4774	-1.8401		-0.643	-0.4494		-0.6744	-0.525	-0.7575	-1.2741	0.4219
1123	Bckdhb	-0.9802	-0.7169		-1.1564	-0.7383		-0.7064	1.2881		-0.6652	-1.3029	0.1004	0.0494	-1.2699	-1.4753	-0.6748	-1.0855		-0.6787	-0.9867
1124	Nudt4	-1.1715	-2.711	-1.6502	-1.7472	-0.5125		-2.0184	-1.847	-1.2288	-0.2696	-1.0183	-0.503	-0.6814	-0.0813	-0.0414	0.207	-0.8148		-0.3099	0.9938
1125	Gm5093	-1.332		-0.7323	-0.7444	-0.7773	-0.6584	0.5737		-0.7812	-0.9498	-1.4125	-0.8565	-0.9866	-1.3259	-0.7209		1.0391	-0.3775		-0.9626
1126	Rbm5	-1.099	-1.6372		-2.1217	-1.5875		-0.7915	-1.5414		0.1086	0.7594		-1.1979	-1.2677		-1.4024			-0.2093	-0.4799
1127	Taok1	-1.5603	-2.2457		-1.6386	-0.9885		-1.2298	-1.0846		-0.6566	-0.8524		-1.4875	-1.4221		-1.1255	-0.9833		0.003	-0.1189
1128	Msi2	-1.7682	-1.3367		-0.9942	-0.8157		-2.3378	-0.5637		0.3582	-0.8449		-2.1954	-0.851		-0.7272	-0.1142		0.6265	-2.512
1129	Srsf9	-1.4184	-1.6445	-1.3058	-1.7813	-1.628	-1.7584	-1.4549	-2.335	-1.745	-2.2527	-1.4376	-2.9185	-2.3304	-1.5501	-1.8173	-1.2552	-1.6716	-0.5384	-1.2711	-1.4972
1130	Gtf3c1	-0.8611	0.1777		-1.0934	-2.1482		-1.2577	-1.5835		-0.9524	-0.8159		-1.2582	-1.7165		-1.2669	-0.5848		-1.1084	-1.1268
1131	Uba2	-1.2271	-0.7247	-0.5688	-0.2273	-0.1968	-0.4753	-0.2885	-0.8046	-0.547	-0.5019	-0.476	-0.6003	-0.3776	-0.1222	-0.6042	-0.4066	-0.7128	-0.7355	-1.0906	-1.0826
1132	Nisch	-1.5372	-1.063	-0.672	-0.9989	-1.1911		-1.1893	-1.0936	-2.1516	-1.2219	-0.8716		-1.0646	-1.303		-1.8875	-1.6772		-1.983	-2.683
1133	Adrbk1	-1.4593	-0.6764		0.446	-0.041		-2.2015	-0.798		-0.1589			-0.1542	-1.0185		0.4201	-0.8154		-1.5811
1134	Usp48	-1.4225	0.011	-0.2289	-0.4512	-0.7766	-0.5853	-0.9841	-0.6205	-0.2151	-0.6791	-1.5667		-0.7848	-0.9905	-0.2134	0.1458	-0.1227	-0.0695	2.3389	2.229
1135	Vrk2	-0.9892	-0.2508		-1.6948	0.3736		-1.4594	-0.9568		-1.4295	-1.9276		-1.1596	-2.0739		0.3142			-0.625	-1.2016
1136	Lemd2	-1.7841	-0.0352		-0.2104	-0.249		-0.2149	0.1401		-0.0578	0.772		-0.4476	-0.1527		1.2589	-1.8177		3.0572	2.9438
1137	Med15	-1.1626	-1.3587		0.1056	-1.2082	-0.9773	-0.9071	-1.059		-0.7234			-1.7847	-0.9328		-1.9145	-1.5967		-0.4546	0.2913
1138	Cdk13	-1.7065			-0.4205			1.087	0.2146		0.4031			-0.2272		-0.3237	0.1714			-1.573	-0.8619
1139	Nup210	-1.4328	-0.5155		-0.2839	-0.1727		-1.11	-0.109		-1.209	-0.505		-0.4348	-0.7496		-1.0671	-1.719		0.5615	-1.2051
1140	Xpnpep1	-1.6264	-2.1571	-2.0374	-1.8508	-2.019	-2.0683	-1.8401	-1.7222	-1.637	-1.2459	-1.0569	-1.0786	-1.1988	-0.9501	-0.8846	-1.096	-1.193	-0.917	-1.2021	-0.9618
1141	Wdr92	-1.4955	-5.0755	-1.4475	-1.2748	0.2054		-1.5012	-1.0105	-1.1162	-0.1918	-0.3922	-0.922	-1.7217	-0.8543	-0.8699	-1.3756	0.2035	-1.4616	-0.5836	-1.2205
1142	Agfg2	-1.2404		-0.6039	-0.5062	-0.3479		-0.6344						-0.4688	-0.8599		-0.1031			-0.6707
1143	Crnkl1	-1.2431	-1.196	-0.9315	-1.0054	-1.038	-0.522	-0.2743	-0.7695	-1.1094	-0.8201	-0.8755	-0.8935	-0.4314	-0.8285	-0.4734	-0.9749	-0.5285	-0.5654	-0.4952	-0.0084
1144	Mrps6	-1.4563	-1.9948	-1.4923	-1.3715	-2.2471	-1.4291	-3.2207	0.4771	-1.7364	-0.4104	-1.9657		-0.8655	-2.0005		-1.4715	-1.8432		-2.0724	-1.2942
1145	Fam98a	-0.991	0.0236	0.2554	0.1267	-0.0395	0.4665	0.5493	0.1628	-0.0155	0.3841	-0.184	0.0014	0.0859	0.3935	0.4886	0.4584	0.1216	0.0543	0.8459	0.9812
1146	Gtpbp4	-1.3338	-1.658	-2.125	-1.5116	-1.1397	-1.2625	-1.5289	-2.2845	-1.2618	-1.2736	-0.6211	-1.7083	-1.5684	-0.7478	-1.0618	-1.0829	-1.6167	-0.7266	-1.2044	-1.4357
1147	Ubr1	-1.2249	-1.5811		-0.6397	-1.3261		-0.4795	-0.8		-0.0643	-0.2538		-0.7303	0.2124		-0.3111			-0.7762	0.1263
1148	Gse1	-1.0883	1.0373		-1.0977	-1.2936		-0.6413	-1.3749		-1.6705	-0.7464		-1.1878	-1.8901		-0.9401	-0.449		1.123
1149	Mrps9	-1.2219	-1.2414	-1.2061	-0.6239	-1.2928	-1.2948	-1.9625	-1.4784	-1.4966	-1.3023	-1.0102	-1.5025	-0.7232	-1.1212	-0.8103	-1.7451	-1.411	-1.2351	-1.224	-1.248
1150	Foxo1	-1.8755			0.2805				0.7605		-0.1985	-1.5434		-1.1611	-0.5837		1.614			-1.3927
1151	Mrpl9	-1.4113	-1.1893		-1.4406	-1.8299		-0.8667	-1.0338		-1.2225	-1.9296		-1.5061	-2.0086	-1.3152	-1.9991	-0.7687		-0.7601	-0.4466
1152	Farsa	-1.2376	-1.5337	-1.0819	-0.9165	-0.588	-1.0714	-0.6879	-1.0421	-1.2514	-0.9824	-0.7893	-0.9118	-0.8755	-0.6034	-0.7458	-1.0311	-1.0899	-1.1713	-1.5415	-1.6259
1153	Zmym3	-1.0664	-2.1595	-0.7183	-1.7095	-1.3688		-0.6324	1.3734		-0.4865			-0.3604			-0.6223			-0.1508
1154	Col4a3bp	-1.1813	-0.347	-0.5783	-0.1129	-0.8678		-0.0225	0.4829	-0.065	-0.273	-0.1527		-0.1963	-1.0532	-0.5108	-0.5786	-0.6005	-1.0043	-1.4127	-1.239
1155	Mdp1	-1.3842	-0.9239		-1.2248	-0.3964		-0.7922	-0.1189		-1.035	-0.2532		-0.8496	-1.5521		-0.7291	-1.2503		0.1844	-1.3357
1156	Ilf2	-1.1327	-1.4627	-1.3539	-1.2584	-1.4378	-1.256	-1.5401	-1.7979	-1.2788	-1.2833	-1.0239	-1.0649	-1.3643	-0.6091	-1.1875	-1.0664	-0.957	-1.4069	-1.1609	-1.5179
1157	Smek1	-1.9196	-1.5992	-1.2316	-1.6865	-0.4907	-1.3034	-1.3402	-1.0388	-2.2386	-1.0677	-2.1931	-1.8749	-2.006	-1.8395	-1.0273	-1.2295	-1.5803	-1.3415	-1.2707	-1.7786
1158	Aspm	-0.7249	2.3525		3.0398	1.9796		3.3132	1.7438		2.5866	2.0196		3.0719	1.6494		0.3475	1.9051			1.923
1159	Mrpl41	-1.1228	-0.7479		-1.429	-1.0356		-0.9673	-0.3605		-1.0211	-1.1316		-0.4535	-1.3181		-1.2233	-1.3133		-0.3101	-0.62
1160	Pds5a	-1.4875	-2.0036	-2.0304	-1.6833	-1.558	-2.2163	-1.334	-1.8613	-0.997	-1.8498	-1.456	-1.1276	-1.5779	-0.4803	-1.404	-1.38	-1.7664	-1.5513	-1.5685	-1.7554
1161	Gcn1l1	-1.3439	-1.2172	-1.188	-1.6264	-1.4059	-1.4409	-1.3084	-1.1888	-1.3681	-1.338	-1.2062	-1.352	-1.2775	-1.1943	-1.5547	-1.2778	-1.6934	-1.3384	-1.4439	-1.71
1162	Rce1	-1.3301			-2.2537	-1.3312		-0.7736			-0.7289			-1.8177			-0.8991			-1.6716	-1.3758
1163	Tns3	-0.7908	-1.8105		-0.079	-1.4585		-0.7129	-1.334		-0.8444	-0.1473		-0.8103	1.6487		-0.6194	-1.1348		-1.1409	-0.7614
1164	Plk1	-1.2573	-0.273	-0.0086	-0.1417	-0.376	-0.2917	-0.3679	-0.2866	-1.0086	0.5545	-0.5255	-0.341	-0.0642	-0.6528	0.0191	-0.7429	0.0793		-0.2636	-0.2486
1165	Ppat	-1.3899	-1.7567	-1.7541	-1.3279	-1.3884	-1.6601	-1.4544	-1.3173		-1.208	-0.8984	-0.6219	-0.2006	-0.3828	-0.8133	-0.3396	0.093	0.0332	-0.8225	-1.0922
1166	Wdr74	-1.9051	-0.6079		-0.8806	-1.1938	-1.5318	0.6125	-0.646	-0.7355	-0.2413	-1.0481	-0.6035	-0.3668	-0.3268	-0.4812	-0.4231	0.0433	-0.0129	-1.5065	-0.9316
1167	Ctr9	-0.7834	-1.4944		-0.9381	-0.8666		-1.0976	-1.1067		-1.1059	-0.688		-0.9857	-1.4277	-0.8263	-0.804	-0.6424		-0.0696	0.4414
1168	Ptk2	-1.1217	-1.7136	-1.1416	-0.9413	-0.6603	-1.0426	-1.3416	-1.4386	-1.147	-1.8891	-0.9823	-1.5055	-0.6615	-1.2269		-0.7386	-2.2056		-1.7705	-0.2369
1169	Proser1	-0.6508			-2.264	-3.4198		-2.411	-0.8684		-1.6749			-3.4131			1.7308	-2.5792			1.0787
1170	Phip	-1.03	-0.9033		0.2758	-1.0286		-0.1906			-1.3086			-0.425	-2.9667		-1.025	-0.0795		-1.1871	1.485
1171	Trmt61a	-1.2464	-1.7214		-2.3706	-1.0455		-2.6542	-1.7121		-1.7381	-2.6718		-2.1207	-0.732		-0.4944	-1.8687		0.2124	-0.6607
1172	Gna13	-1.42	-0.6957	-0.8904	-0.4457	-1.1604	-0.6884	-1.2218	-1.3294	-0.9107	-0.7827	-1.2457	-1.4741	-1.2581	-1.7145		-0.6796	-0.2758	-0.6828	-0.697	-0.0836
1173	Khsrp	-1.2251	-1.4343	-1.7668	-1.3171	-1.2981	-1.2556	-1.3305	-1.3542	-0.8451	-0.7996	-1.215	-0.8529	-1.2839	-0.7179	-0.9265	-0.9846	-0.8773	-1.0317	-0.851	-0.8948
1174	Vars	-1.3603	-1.575	-1.4471	-1.1129	-1.2395	-1.4304	-1.3658	-1.2749	-1.1446	-1.2778	-1.3526	-1.2489	-1.5574	-1.1557	-1.5947	-1.6041	-1.7242	-1.8672	-1.9101	-1.8665
1175	Lmnb1	-1.0986	-1.9704	-1.7344	-1.5225	-1.7154	-1.5702	-1.4807	-1.7725	-1.4527	-2.0396	-1.6701	-1.4602	-1.8701	-1.2827	-1.7764	-1.8583	-1.4033	-1.8081	-1.566	-1.6212
1176	Sirt1	-1.5977	-1.2714	-0.9205	-0.1189	-1.3586	-1.3848	-0.6392	-1.5312	-1.1235	-0.5537	-0.6175	-0.7933	-1.0779	-0.7082	-0.3014	-1.1725	-0.2196		-1.173	-0.6262
1177	Snrpa	-1.2297	-1.0486	-1.6618	-1.9046	-2.7244	-1.4122	-1.4983	-1.2788	-1.6925	-1.9813	-2.255	-1.7026	-1.9096	-0.7554	-1.315	-1.3868	-1.5243	-1.6764	-1.127	-1.4508
1178	Bcas3	-1.4495	-1.2121		-0.4599	-1.392		-0.4468	-0.4614		0.3857	-1.4138	-0.7094	-1.3635	-0.0645		-1.5798	-0.3653		-0.0517	-0.0565
1179	Smc2	-1.3847	-0.6465	-0.8912	-0.9538	-0.9356	-0.8771	-0.8345	-0.9602	-0.8847	-1.0026	-1.2909	-0.8968	-0.8351	-0.3935	-1.1138	-0.671	-0.9055	-1.2484	-1.2155	-1.7652
1180	Eif4a2	-0.9685	-0.9494	-0.4091	-0.3235	-0.1911	-0.28	-0.777	-0.375	-0.3752	-0.1562	-0.4486	-0.4931	0.1112	-0.0214	-0.5745	-0.4791	-0.9415	-0.6445	-0.646	-0.312
1181	Rpl27a	-1.3806	-1.3712	-1.2977	-1.0443	-0.634	-1.591	-1.0227	-2.1628	-1.1916	-1.9048	-1.4138	-1.3603	-1.2002	-1.0022	-1.3449	-1.117	-1.5354	-1.2012	-1.6482	-1.1984
1182	Aasdhppt	-1.2819	-1.3173		-0.9711	-1.3853		0.2905	-0.9535		-1.3087	-1.352		-1.5472	-0.7988		-0.9967	-0.8804		-1.522	-0.65
1183	Vps18	-1.7195	-1.6185	-0.7253	-1.9021			0.7688			-0.3279	-1.1158		-0.0376	-0.8557		-1.7948	-1.0004		-0.064	0.964
1184	Gmfb	-0.9831	0.2114	-0.624	-0.7065	0.4844	0.0876	-0.3716	0.4142	-0.5424	0.34	-0.5781	-0.0546	1.4424	-0.4665	0.0708	-0.3298	-0.6261	0.0675	-0.5522	-0.6001
1185	Rab23	-1.1112	-1.0275	-1.003	-0.5719	-1.6285	-1.0888	-0.9134	-1.2342	-0.8818	-0.7622	-1.1344	-0.6761	-0.8533	-1.5903	-1.2399	-1.2926	-1.7907		-1.3408	1.5601
1186	Armcx2	-1.4331			0.4352	0.2401		-1.0827	-1.1189		1.4739			0.3672			-0.9786			-1.9242	-0.4679
1187	Mphosph8	-1.2878	-0.6667		-1.2688	-0.9964		-0.6845	-1.0005		-0.8814	-0.8863		-1.3414	-1.8379		-0.7708	-0.5073		-0.6627	-1.0022
1188	Coq7	-1.6579	-0.1737		0.2353	-1.0643		-0.0245	0.2714	-0.0705	0.2288	0.0449	-0.3903	0.0192			-0.1836
1189	Tdp1	-1.6063	-1.1224	-0.8563	-0.9066	-1.3626	-0.334	-0.6779	-0.8816	-0.4494	-1.2538	-0.563	-0.8339	-0.9823	-1.3663	-1.7393	-1.3477	-0.8503	-2.076	-0.5624	-1.1908
1190	Chd7	-1.2999	-0.8761		0.641	0.8734		0.1298	0.1956		-0.4162			-1.085	-0.9734		0.3424	-0.8351			-0.0723
1191	Srsf11	-1.6282	-0.5163		-0.6927	-1.6787	-0.8332	-0.7451	0.2936	-1.3989	-1.3995	-1.5336		-1.3352	-1.3756		-1.0392	-1.6726		-0.9728	-1.3294
1192	Cd81	-2.9719	0.0556		-1.7476	0.3044			-0.4489			-0.588		1.1134	-0.4999		2.3203	-0.5969		-0.1898	-0.2922
1193	Cand2	-1.1566	-1.1231		-1.2381	-0.7372		-0.8615	-0.7503	-1.1138	-0.6274	-1.6455		-1.2211	-1.367		-0.9521	-1.4219		-1.7394	-0.7512
1194	Nelfb	-1.6197	-1.027		-1.562	0.3341		-0.0915	-1.1307		-0.2138	-0.3207		-0.362	-0.1479		-1.4472	-0.8626		0.9744	-1.1669
1195	Osbpl1a	-0.7585	-1.4866		-0.5172	-1.0984		-0.4021	-0.4653		-0.4758	-0.0267		-0.7329	-1.0078		-1.1012	0.2975		-0.8729	-1.0733
1196	Eif2s2	-0.8795	-0.9297	-0.8946	-0.6516	-0.6785	-0.8081	-0.6796	-0.6834	-0.7471	-0.9635	-0.5342	-0.6517	-0.5185	-0.5288	-0.527	-0.3929	-0.6622	-0.2056	-0.3873	-0.4562
1197	Brd9	-0.8995	-1.3401		-1.136	-1.6377		-0.6998	-1.5957		-0.8632	1.5835		-0.484	-1.24		-0.6073	-0.4826		-0.9471	-0.9245
1198	Mcm6	-1.1397	-1.2594	-0.9798	-0.9251	-0.7572	-0.7956	-0.7579	-0.5153	-0.6972	-0.6561	-0.5695	-0.733	-0.8714	-0.7881	-1.0285	-0.8252	-0.8716	-1.2006	-1.165	-1.5795
1199	Abcb10	-1.035	-1.9304		-1.7296	-0.6358		-1.7797	-1.8088		-0.5628	-1.2597		-1.1796	-1.5062		-1.7476	-0.5609		-1.2369	-1.5696
1200	Raver1	-1.377	-1.4311	-1.3888	-1.2958	-0.971	-1.1678	-2.1397	-1.4365	-1.7277	-1.2707	-1.6943	-1.6512	-1.4631	-1.3742	-1.6919	-1.6357	-2.431	-1.4144	-1.3669	-1.2109
1201	Cbr3	-1.3712	-1.422		-1.257	-1.6217	-1.5547	-0.9732	-1.1648		-1.0531	-0.2001	-2.4273	-1.7341	-1.8413	0.9332	-0.5807	1.5525		-0.1445	-2.4164
1202	Hibch	-1.2486	-0.6419		-1.4741	-1.2859	-0.7709	-1.3656	-0.7626		-0.6251	-1.1808	-0.9298	-0.3424	-0.5084		-1.0741	-1.0433		0.1773	-0.5296
1203	Parn	-1.9748	-1.3745	-1.1648	-0.7076	-2.9634	-2.2742	-1.7799	-1.6407	-1.4265	-1.8667	-1.4959	-1.8209	-1.1662	-0.9473		-1.9036	-2.1583		-2.3023	-1.121
1204	Pddc1	-1.475	-1.0097		0.2562	-0.9989		-0.9089	-0.4307	-1.4009	-1.9217	-2.0794		-1.0831	-0.4681	-0.335	-0.5599	-0.9557		-0.3831	-0.133
1205	Nxf1	-1.2138	-1.3989	-1.4266	-0.4919	-1.4346		-1.6405	-1.0099	-1.4443	-1.5194	-1.2511	-1.0432	-0.6583	-0.5634	-0.3441	-0.3581	-0.2865	-0.596	-0.9139	-0.8514
1206	Snrnp200	-1.3226	-1.0304	-1.0413	-1.2272	-1.2215	-0.9328	-1.027	-1.3826	-0.9668	-1.0433	-1.0931	-1.276	-1.1716	-1.0102	-1.0158	-0.8372	-0.8426	-1.1282	-0.792	-0.8404
1207	Pak2	-1.34	-1.38	-1.2777	-1.3469	-1.9715	-1.1793	-1.7951	-1.898	-1.5506	-1.2031	-0.3837	-1.4018	-0.9421	-0.9547	-0.8102	-1.2976	-0.8358	-1.8221	-1.4572	-1.9583
1208	Sfpq	-1.2345	-1.7033	-1.2913	-1.313	-1.1387	-1.1354	-1.2853	-1.0018	-0.9635	-1.3926	-0.997	-1.068	-1.1341	-1.0453	-1.1899	-0.7477	-0.9113	-1.0052	-0.6549	-0.9645
1209	Chd1	-0.6549	-1.198		-0.8109	-0.8916	2.0725	-0.9455	-0.863		-0.8644	-0.2117	-2.6349	-0.5957	0.1058	-1.6357	-0.6451	-0.8419	-0.7503	-0.6431	-1.2592
1210	Dhcr24	-0.9671	-1.2714		-1.8999	-1.9912		-1.7846	-1.6245		-2.3846	-1.9143		-1.9523	-1.8346		-1.8092	-1.6525		-1.2178	-1.7272
1211	Rsrc1	-2.528	-0.0009			-0.4953			-1.1691					-0.5122	-0.0152		1.0496	-1.4157			-0.8851
1212	Rab31	-0.9203	0.151		-0.9372	1.2596		1.8356	0.9214		1.4229	1.5063		0.0746	2.1527		1.6026	1.1034		2.559	-1.4572
1213	Ovca2	-1.6659	-1.1037		0.3794	-0.7631		-0.3559	-0.9452		-1.8699	-1.3588		-0.9042	-1.1621		-1.1248	-1.1288		-0.4076	0.513
1214	Ppil1	-0.8418	-1.5641	-1.2767	-1.5219	-1.2236		-0.7619	0.0154	-0.9129	-1.3036	-0.6994	-0.7156	-0.5808	-0.4283	-1.0629	-0.2388	-0.8199	-0.5844	-1.1246	-1.6537
1215	Sec61a2	-1.1873				0.7105		-0.9717			2.002	-1.2582		-1.8513	-1.7809		-1.8727
1216	Prpsap2	-1.2234	-1.2906	-1.3555	-1.6835	-1.6052	-1.0216	-1.9871	-0.977	-1.1359	-0.786	-1.7599	-1.1553	-1.3442	-1.3879	-1.3662	-0.9866	-1.0122		-0.4375	-0.4154
1217	Gm8730	-1.2929	-1.2437		-1.2288	-1.0285		-1.4419	-1.8504		-1.1735	-1.5529		-0.7945	-0.8465		-0.7157	-0.4928		-0.7664	-0.399
1218	Rbm6	-0.908	-1.2887		-0.887	0.0941		0.8233	-0.0821		-0.9989	-1.0862		-0.9168	0.1894		-0.6829	-0.8851		-0.0474	-0.5593
1219	Mrpl17	-1.3874		-1.6481	-0.0153	-1.4656	-1.2745	-0.3543		0.8657	-0.582	-0.3497		-0.6751	-2.2428		-2.0176	0.5158		0.2324	0.1142
1220	Eif5b	-0.8916	-1.0274	-1.0097	-1.0598	-1.0659	-1.2001	-1.0891	-1.5256	-1.2663	-1.2797	-0.8184	-0.9314	-0.8646	-0.5595	-0.4718	-1.1841	-1.008	-0.6847	-0.1225	-0.4865
1221	Ccdc43	-1.1692			-2.3555	-2.1832		-1.4836	-0.9508		-2.1284	-1.5934		-1.6528	-1.7272		-1.8431	-1.6795		0.7944	-0.2986
1222	Rpl14	-1.3881	-1.8674	-1.127	-1.086	-0.8768	-1.4651	-1.0828	-1.9853	-1.5726	-1.4565	-1.4175	-1.4268	-1.3779	-1.1557	-1.2689	-1.3641	-0.8414	-0.8391	-1.2271	-0.8386
1223	Taf7	-1.0369	-0.2267	0.0687	0.9659	0.2639	-0.2802	0.1347	-0.4928		-0.3558	-0.5736	0.0969	-0.6732	-0.0818	-0.7808	-0.8539	-1.12		0.2521	0.6638
1224	1810026J23Rik	-0.8428	-1.2507		-2.3804	-1.183		-0.6598	-0.9537		-1.3732	-1.7543		-1.737	-1.4503		-1.3605	-2.3129		-0.9248	-0.3736
1225	Slc1a5	-1.0813	0.5769		-1.2284	-1.6695		-1.1415	-1.3811		-1.1433	-0.9779		-0.9207	-1.7991	-1.2081	-1.0366	-1.1465		-1.9049	-2.0594
1226	Ppp2r5c	-0.9467	-1.319	-1.7939	-0.8853	-1.5001	-1.9085	-1.2564	-1.713		-1.7229	-1.8567	-0.3581	-1.2234	-1.2474		-1.6297	-0.0347		-1.81	-1.8036
1227	Pus7	-1.4236	-1.2697		-1.2119	-1.6909		-2.0913	-1.102		-1.2129	-0.702		-1.5897	-3.5382		-1.3769	-1.0576		-1.3131	-0.859
1228	Utp3	-1.3704	-0.4095		-0.6668	-1.7296		-1.374	-1.5698		-1.0899	-1.3127		-1.5382	-0.7732		-1.8746	-1.5099	-1.2977	-1.1699	-1.7791
1229	Ltv1	-1.0625	-1.4518		-0.5213	-1.1743		-1.5651	-0.8775		-0.5862	-0.9171	-1.2807	-0.4452	-0.4648	-0.8984	-0.8462	-0.5087	-0.483	-1.1849	-0.8174
1230	Pkp4	-1.5188		-1.1182	-0.4293	0.4122		-0.6881	-1.0518	-1.3109	-1.3052	-1.0824	-0.4951	-1.0342	-1.5901		-0.2307	-1.1125		-1.6171	-1.424
1231	Pgm3	-1.6273	-0.9654	-1.5488	-1.0128	-1.2226	-1.0489	-1.4074	-2.6903	-1.6682	-1.8892	-2.8564	-1.9837	-1.8774	-0.9918	-1.5113	-1.6469	-1.5475	-1.6536	-1.5225	-0.7096
1232	Eri1	-1.171	-1.5321		-0.9317	-1.3568		-0.7758	-0.8025		-1.3799	-0.2671		-0.3108	-0.9908		-1.6344	-0.5079		1.9655	1.2191
1233	Smg7	-1.6202	-0.2484		0.0601	-1.0765		0.2529	-1.3375		-0.8181	-1.4805		-1.1453	-1.0924		-1.8317	-0.5929		-1.0176	-0.2918
1234	Mrpl10	-1.6042	-0.5995		-1.4555	-0.3212		0.0675	-0.4071		-0.4653	-0.0775		-0.0505	-0.9316		0.6652	-0.9038		0.9355	1.3331
1235	Tubgcp6	-0.9433			-1.7668	-0.9988		-1.7353	-1.6457					-0.8435
1236	Rpl27	-1.3149	-1.1939	-1.1018	-0.6971	-1.1493	-1.0094	-1.6488	-1.2985	-0.8915	-1.1458	-1.3537	-1.0967	-0.817	-0.6903	-1.1739	-0.6595	-0.5567	-0.7656	-0.7623	-0.8029
1237	Prep	-1.4178	-1.7338	-1.3221	-1.9917	-1.8085	-1.4493	-1.3305	-2.0324	-1.1733	-1.0913	-1.0438	-1.2834	-1.5374	-0.9633	-1.3914	-1.2956	-1.591	-1.5025	-0.8114	-0.303
1238	Comt	-1.7237	-0.2976		-0.6319	-1.266		-0.8701	-1.5616		-0.7434	-1.2393		-0.8952	-1.6422		-0.9242	0.6752		-0.7299	-1.187
1239	Deptor	-1.3772	0.7695		0.5894	-0.1819	-0.5101	-0.2958	-0.7363	0.7145	-0.6309	-0.4257	-0.2706	-0.6986	-0.2677		0.452	-0.586		1.8066	1.2737
1240	Zc3h15	-0.9288	-1.4356	-1.2991	-1.4926	-0.582	-1.0002	-0.4761	-0.1927	-0.907	-1.3558	-1.4045	-0.9164	-0.4775	0.2417	-1.0863	-0.923	-1.8167	-0.066	-0.5006	-0.9645
1241	Rrm1	-1.2484	-0.9222	-1.059	-0.599	-0.5239	-0.4529	-0.6926	-0.4151	-0.7724	-0.8248	-0.6986	-0.7422	-0.6981	-0.6532	-0.7812	-0.3021	-1.0842	-0.6947	-0.8878	-0.9557
1242	Noc2l	-1.5017	-4.0759		-1.6635	-0.966		-1.3661	-1.3965	-3.0189	-2.0145	-1.286	-1.4231	-1.805	-1.1924	-1.2943	-2.1434	-1.5431	-1.0491	-1.3803	-1.4145
1243	Gemin6	-1.7063				-1.1923		-0.691	-1.2346		0.07	-1.6088		-1.0475	-0.7097		-1.9899	-1.3815		-1.4686	-0.7065
1244	Nqo2	-1.3876			-0.1487	-0.9333		-0.8799	-0.7246		-1.1488	-0.4988		0.1809	-0.0307		1.1644	-0.4652		-1.6023	-0.6235
1245	Ddx17	-1.2776	-2.0464	-1.5734	-1.264	-1.7295	-1.5229	-1.7513	-1.4819	-1.0951	-1.5881	-1.1025	-1.0709	-1.517	-1.3622	-1.5447	-0.9691	-0.893	-1.0923	-0.8487	-0.6004
1246	Tmx1	-1.5356	-1.0213	-0.8	-1.0842	-0.5694	-0.8406	-0.1634	-0.842		-1.6625	-0.8342		-0.971	-0.882		-0.4342	-1.538	-1.3419	-1.1083	-1.2723
1247	Hccs	-0.4071	-1.0309	-1.2483	-0.8784	-0.5802	-1.2665	-0.9817	-0.9364	-0.6754	-0.8995	-1.0798	-0.7345	-0.6297	-0.8269	-0.7949	-0.7	-0.9231	-0.3468	-1.4144	-0.5336
1248	Cers2	-0.6261	-0.9196		0.2358	-0.2557						-1.3304		-0.124			-1.151				0.8404
1249	Bod1l	-1.3468	-1.5038	-0.9262	-1.2258	0.8471	-0.2307	-1.1646	0.1582	-1.594	-0.3863	-0.907	-0.814	-0.7416	-1.7061	-0.0241	-0.7846	-1.6096	-1.4546	-0.2344	-1.1632
1250	Rbm26	-0.7001	-2.1496		-1.1467	0.064		-1.1771	-2.0323		-1.0235	0.5509		-0.9736	0.0774		-1.0216	-1.168		-0.4638	-1.8488
1251	Rtn4	-1.1757	-0.9561	-1.1022	-1.591	-1.4452	-1.2137	-0.9999	-1.2793	-1.1541	-1.2095	-1.3607	-0.9486	-1.0657	-0.948	-0.642	-1.0381	-1.1606	-0.9755	0.0378	0.1078
1252	Cad	-1.3502	-1.7269	-1.5047	-1.3802	-1.3138	-1.3158	-1.2088	-1.8705	-1.2549	-1.1616	-1.0931	-1.096	-0.7311	-0.3893	-0.7001	-0.4082	-0.1273	-0.1601	-0.7967	-0.5161
1253	Ears2	-1.6858	-0.9007	-0.4131	-0.683	-0.4227		-1.007	-0.8898		-0.5685	0.7649		-0.1386	0.2227	-0.6104	-0.7496	-1.0372		1.2505	-1.3195
1254	Txnip	-1.5265		-0.5416	-1.8588	-0.5416					-0.1209			-0.3865			1.1847
1255	Psma2	-0.9687	-0.4731	-0.5996	-0.7004	-0.1679	-0.2173	-0.2175	-0.335	-0.2907	-0.4264	-0.3127	-0.2189	0.0136	-0.1597	-0.5475	-0.0172	-0.3163	-0.5149	-0.4707	-1.0223
1256	As3mt	-1.1656	-0.4897		-0.5583	-0.3995		-0.6331	-0.9713		-1.5276	-1.1342		-0.0565	-1.129	-0.9374	-0.2087	-1.3706		-2.4122	-1.0675
1257	Mrpl45	-1.207	-1.5854		-2.2662	-1.0933		-1.4232	-0.6547		-1.9104	-1.9452		-2.153	-1.8816		-0.1034	-1.8678		-0.7444	-0.7796
1258	Uevld	-1.4394	-1.2682		-1.8832	-0.6257	-0.4821	-0.7865	-0.6304		-1.7293	-0.7495		-0.9947	-0.0802		-1.1097	-0.1077		4.5679	0.0871
1259	Vim	-1.2071	-1.9384	-1.9216	-1.6561	-1.522	-1.2948	-1.8456	-1.1704	-1.5043	-1.8439	-0.5551	-1.6563	-2.2138	-1.7719	-2.195	-1.8038	-2.3464	-2.4309	-2.2665	-3.5326
1260	Ptrh2	-1.1311	-1.4862	-0.289	-0.8956	0.0889	-0.8885	-0.7526	-1.3614	-0.9063	-0.0761	-0.593	-0.2103	0.0443	-0.0259	0.1117	0.1266	0.4128		-0.3708	-0.0905
1261	Mrps10	-0.9434	-2.5304		-2.5463	-2.1022		-2.8105	-1.6341		-1.0119	-1.16		-2.6393	-1.8228		-1.4855	-0.8286		0.8362	-0.5227
1262	1200014J11Rik	-1.7012	-0.358	-0.5471	-0.0546	-1.2495	-0.9093	-0.589	-1.5701	-1.2642	-1.0888	-0.9461	-0.8547	-0.8738	-1.1818		-0.5842	-0.9023		-1.3654	-0.0489
1263	Cep170b	-1.4928		0.2397	0.7286			0.1663		0.1974	-0.8832			0.0614			0.9971			1.9525
1264	Nmd3	-1.067	-0.9255	-1.7406	-0.8136	-0.9863	-0.7208	-1.1866	-1.5815	-0.1868	-0.2885	-0.921	-0.7275	-0.9655	-0.4517	-0.8496	-0.3471	-0.4665		-1.2471	-0.5829
1265	Mrpl11	-1.2302	-2.0714		-0.9147	-1.3339		-1.2686	-1.4862		-0.6643	-0.5714		-1.322	-1.5612		-0.9502	-0.1241		-0.804	-0.0057
1266	Map1lc3b	-1.2175	-0.8824		-0.9691	-1.6685	-0.3106	-0.9393	-1.3034	-1.3443	0.1397	0.9096	0.6321	-0.1986	-0.2894	0.4556	0.5067	0.279		1.6855	1.9625
1267	Rpl30	-1.2409	-1.3708	-0.9564	-0.938	-0.686	-0.6635	-0.7008	-0.9606	-1.1281	-0.9542	-1.2258	-0.8508	-0.9617	-0.7354	-1.1386	-0.8639	-0.7743	-0.6675	-0.6462	-0.5528
1268	Wdr46	-1.1998	0.2591	-1.9081	-1.7539	-1.9712	-1.7625	-1.8793	-1.5007	-1.4683	-1.276	-2.2735	-1.3028	-1.7631	-1.709		-1.4939	-1.8622	-1.0438	-1.1138	-1.4221
1269	Sdcbp	-1.1607	-0.8594		-0.8568	-0.2809		-1.0367	-0.7912		-0.3507	-0.1097		-0.2531			-0.2547	-0.8429		-0.1249
1270	Timm8a1	-1.043	-1.3884	-0.9548	-1.2905	-1.0882	-0.888	-0.7892	-0.1373	-0.5468	-0.7684	-0.8992	-0.7882	-0.6541	-0.718	-0.8787	-0.4742	-0.5865	-0.7078	-0.5392	-0.7408
1271	Fam192a	-1.1336	-0.4445	-0.3752	-0.0563	-0.2089	-1.5394	-0.8689	-0.7254	-0.5762	-1.2655	-1.0803	-0.4973	-0.9006	-0.4888		-0.6136	-2.0242	-1.2251	-1.06	-0.9264
1272	Abcb7	-1.2999	0.0378	-0.2853	-0.537	-0.8755	-0.5619	-0.0555	0.0175	-0.1756	0.1541	-0.5075	-0.2507	-0.0539	-0.3918	-0.6013	-0.6249	-0.5786	-0.0342	0.1899	0.071
1273	Rrn3	-1.7907		-0.5638	-0.656	-0.9103		-1.172			0.2641	-1.4612		-0.091	0.6802		-0.7193			0.2185
1274	Med8	-1.0308		-0.8094	-0.9674	-1.3692	-1.1069	-1.7707	0.1123		-0.6733	-1.9504		-0.7645	-2.545		-2.0925	0.9616		0.5922
1275	Itpa	-0.8409	-1.3143	-1.5503	-0.3597	-2.1446	-1.0325	-1.4828	-1.0455	-0.8578	-0.6743	-0.8502	-0.7641	0.4244	0.5544	-0.3797	-1.3151	-0.1391	-0.6639	-1.8746	-1.1837
1276	Uap1	-1.4603	-0.8166		-0.1146	-1.7454		-0.6343	-0.0115	-0.7529	0.4413	0.4256	1.8327	1.9622	1.0268		2.0409	1.9758		1.5441	2.9248
1277	Polb	-1.3164	-0.3631	-1.0303	-2.0444	-0.6364		-2.979	-1.4858		0.8986	-2.7311		-1.1569	-1.0786		-0.0779	-1.4582	-1.2739	-1.3887	-0.3116
1278	Nedd4	-1.3054	-2.2272	-1.4026	-1.4023	-0.9086	-1.2617	-1.409	-1.1154	-1.3218	-1.313	-0.7632	-0.9409	-1.5115	-0.9969	-1.9341	-1.4192	-1.8144	-2.0948	-2.088	-2.6228
1279	Urb1	-1.1906	-1.1124		-1.4608	-1.7833		-1.7269	-1.2169		-0.9748	-1.9688		-1.5584	-1.2393		-1.4434	-0.9118		-0.8626	-0.9851
1280	Pbrm1	-1.064	-1.5112		-1.1379	-1.1891		-1.4474	-1.4353		-0.8047	-1.3265		-1.3845	-1.1952	-1.2203	-1.5185	-0.9571		-1.1849	-0.9276
1281	Ddx27	-1.1685	-2.2807	-1.6689	-1.4754	1.174	-1.2187	-1.2827	-1.6732	-0.4264	-1.3819	-1.8779	-0.8694	-1.1778	-1.629	-1.7415	-1.1728	-1.25	-1.5208	-1.0278	-1.15
1282	Cxxc1	-0.9784			-1.274	-1.9123		-1.4869						1.1338			-2.5769			-1.9141	-0.4533
1283	Hspbp1	-1	-1.1591	-0.8555	-0.925	-0.7873	-0.6548	-0.9198	-1.3641	-1.0369	-1.5466	-0.7071	-1.4399	-0.9737	-0.7428	-1.059	-0.8154	-1.0548	-1.1857	-1.09	-1.4554
1284	Sf3a1	-1.1968	-1.3219	-1.2165	-1.4767	-1.462	-1.2432	-1.0867	-1.5804	-1.3188	-1.605	-1.6044	-1.4078	-1.3497	-1.1882	-1.3225	-1.4904	-0.8858	-1.403	-1.0252	-1.1878
1285	Pdap1	-0.7729	-1.8592	-1.4583	-1.6196	-1.4622	-1.679	-1.1619	-1.696	-1.6402	-0.9702	-1.1463	-1.9109	-1.4045	-1.1239	-1.2707	-3.2766	-1.6276	-1.3208	-1.6208	-1.9113
1286	Rrs1	-1.1078	-1.2869	-1.9795	-1.7291	-1.4938	-1.2902	-1.6205	-1.9411	-1.4566	-0.6764	-1.3166	-1.6622	-2.1386	-1.452	-1.5445	-2.106	-1.6703	-1.4469	-1.5648	-1.7825
1287	Eif3e	-1.2235	-1.2633	-0.8561	-0.9679	-0.8082	-0.7066	-0.6902	-0.9518	-0.9063	-0.7318	-0.9317	-0.6842	-0.5083	-0.2488	-0.6778	-0.1738	-0.1401	-0.1584	-0.3588	-0.3104
1288	Mrpl23	-2.6928	0.1898		1.2016	0.2552	0.3338	2.0847	0.1055	0.5682	0.3911	0.2125		2.3634	0.3558		-1.1365	0.724		0.9451	1.3139
1289	Nfya	-1.3912	-0.8753		-1.03	-0.0482		-1.3174	-1.3411		-1.4807	-1.6912		-1.1921	-0.7007		-0.3963	-1.035		0.3363	-0.78
1290	Ckap2	-1.2593	-0.1276	-0.2829	-0.4194	-0.519	-0.8972	-0.8279	-0.0159	-0.669	-0.3858	-0.3947	-0.4204	-0.3859	-0.1756	-0.3149	-0.1069	-1.0264	-0.3161	0.0011	-1.1247
1291	Tubg1	-1.2562	-1.3798	-0.5694	-0.8748	-0.5278	-1.0027	-0.5595	-1.4383	-0.8124	-0.4105	-0.843	-1.0319	-0.9347	0.1895		-0.7926	-0.8426	-1.2291	-1.6753	-1.6617
1292	Gnl3l	-1.3506	-1.0104		-1.5765	-1.4107		-0.707	-1.9977		-1.41	-1.5023		-1.3815	-1.0382		-0.9413	-0.9595		-1.243	-0.6912
1293	Kank4	-1.6278	-0.5165		-0.7438	-1.272		-1.56	-2.275		-1.2546	-2.1314	-1.437	-1.4701	-1.9407		-1.0953	-1.1975		-2.3074	-0.7258
1294	Commd8	-1.3541	-1.0767		-2.2794	-0.1617		-0.9306	-0.1808		-0.661	-1.8297		-0.3865	-0.6584		-0.9327	-1.7948		-0.2276	-1.0699
1295	Tex30	-0.8239	-0.7613	-0.5661	-1.3723	-1.0451		-0.111	-1.0001		-1.7416	-0.7974		-0.5773		-1.8557	-2.6392	-2.4506
1296	Top2b	-1.4811	-2.4907	-1.745	-1.858	-1.1969	-2.1452	-1.9574	-1.4734	-1.8819	-1.747	-1.348	-1.2615	-1.7322	-1.4479	-2.7643	-1.8626	-1.6122	-1.1892	-2.1802	-3.2492
1297	Exosc2	-1.0124	-0.867	-0.8867	-0.8601	-0.826	-0.9292	-0.9245	-1.408	-0.5326	-1.2325	-0.7856	-0.6484	-0.436	-0.5133	-0.9059	-0.4111	-0.3373	-0.9963	-0.839	-0.9784
1298	Naa40	-1.3842		-0.6292	-0.8002	-0.7609		-0.2865	-0.3237	0.4864	0.0844		-1.9846	-2.0364	-1.0427		0.4512			-0.9923
1299	Prkrip1	-0.95	-1.7328		-1.5859			-2.3908			0.1099	-1.1045		-1.8066	-1.7198	-1.0253	0.4716	-0.4557			-0.1137
1300	Nup205	-1.2206	-0.5331		-0.3846	-0.6637		-0.2801	-0.315		-0.5837	-0.647		-0.7594	-0.2316		-0.1365	-0.6235		-0.5244	-0.8754
1301	Plekhf2	-1.3735	-1.2595	-0.6228	0.1009	-1.4717	-0.4045	-0.4644	-0.1256	-0.0721	0.057	-1.2155	-0.4787	-0.8663	-0.5197	-0.572	-0.3091	1.6419	-0.3591	-0.0721	0.0226
1302	Cog4	-0.9407	-0.667	-0.9397	-1.0391	-1.2757	-0.5697	-0.1322	-0.8476	-0.9271	-1.1579	-0.9152	-0.7048	-0.6465	-2.0074	-1.0272	-1.1503	-0.1182	-1.2487	-1.2533	-0.489
1303	Orc1	-1.167	-1.0733		-1.124	-1.5165	-1.2224	-0.9265	-1.2342	-1.0422	-1.1759	-1.4218	-1.3542	-0.9878	-0.6798		-1.593	-1.8804		-1.4697	-0.6379
1304	Aars2	-1.4573	-1.2657	-0.7224	-1.0886	-1.1102	-1.4049	-1.68	-0.2655	-0.9798	0.0888	-1.2255		-0.9382	-1.0448		-2.2179	-0.9615		0.0433	-1.3769
1305	E430025E21Rik	-1.5831	-0.5377	-0.4557	-0.6204	-0.2391	-1.108	-0.5454	-0.7513	-0.785	-1.3581	-1.6668	-0.9771	0.0368	-1.4602		-1.4647	-0.4311		-0.2853	-0.734
1306	Ndufs7	-0.7993	-0.2928	0.4415	-0.4377	-0.0748	0.3346	0.0317	-0.3754	0.7137	0.7116	-0.3277	-0.091	-1.1197	0.8668	-0.0819	1.1921	0.5332	-1.4107	0.3118	-0.4387
1307	Psrc1	-1.2115	-1.0005	-1.3124	-1.85	-0.8112	-1.5088	-1.7563	-2.3182	-1.5132	-1.3755	-2.8899	-1.4637	-1.2217	-1.3692	-1.2464	-1.0688	-0.4734		-1.3787	-1.0002
1308	Surf6	-1.9671	-0.3773		-1.0201	-1.6133	-2.8763	-1.6098	-1.4674	-1.9885	-1.4639	-1.801	-1.1031	-1.6101	-1.7388	-0.8903	-1.3836	-2.2691	-0.7711	-1.6264	-1.4139
1309	Dda1	-0.7329	0.4294	-0.3743	-0.1673	-2.632	-0.3013	-1.0796	2.0386		-0.2186	-2.7294		-1.0329	1.2045		-0.6279			1.4945
1310	Farsb	-1.2495	-1.344	-1.2069	-1.063	-1.2687	-1.1815	-1.0064	-1.3386	-1.0512	-1.2534	-1.287	-1.2354	-1.192	-0.9733	-1.323	-1.1648	-0.9575	-1.4521	-1.7627	-1.5226
1311	Ptbp1	-1.4325	-1.2441	-1.6367	-0.8266	-1.3444	-1.2079	-1.2211	-2.0426	-1.0344	-1.2486	-0.7009	-0.9437	-1.1123	-0.5899	-0.963	-0.6153	-0.4927	-0.6854	-1.0933	-1.1349
1312	Etl4	-1.5174	-1.352	-1.1199	-1.2078	-1.3479	-1.3757	-1.1097	-1.097	-0.8654	-1.3695	-0.9624	-0.838	-0.5122	-1.0948	-2.2915	-1.6433	-1.1247	-0.8084	-1.1555	-1.5365
1313	Atp6v0c	-0.3461	-0.3361	-0.0903	0.6762	-0.5967	-0.0813	0.9269	0.2659	-0.267	0.4948	-0.35	0.1929	0.1251	-0.0931	-0.1051	-1.0749	0.4828		-1.293	0.1363
1314	Fkbp11	-1.2509	-2.0493		-2.2828	-1.5904		-1.1941	-2.4953		-2.0173	-2.8614		-2.1177			-2.892			-1.9229	-0.7733
1315	Ptbp3	-0.9678	-1.3436		-1.6845	-1.6051		-1.1181	-1.3251		-1.1588	-0.1894		-1.2782	-0.6754		-0.4531	-0.6676		-0.2589	-1.1131
1316	Suz12	-1.0699	-2.0458	-1.8367	-1.4053	-1.592	-2.0815	-0.8933	-1.0704	-0.4192	-1.4216	-0.9654	-0.5977	-1.0551	-1.1717	-0.3064	-0.9419	-0.3442	-0.2488	0.3817	0.7841
1317	Bcl2l13	-1.3521	-0.2356	-0.5559	0.2597	-1.2162	-0.6161	-0.6695	-0.2254	-0.4927	-0.3475	-0.8842	-0.0785	0.3825	-0.1515	0.7329	0.1607	0.7554		0.1517	0.543
1318	Rps3a1	-1.0623	-1.3166	-1.1815	-1.0519	-1.0697	-1.1185	-1.2586	-1.5037	-1.1479	-1.4626	-1.51	-1.1068	-1.1687	-1.0181	-1.1833	-0.9782	-0.5592	-0.7785	-0.6204	-0.6253
1319	Polr3a	-1.3822	-1.4491		-0.9797	-0.3499		-1.2473	-0.4433		-1.6578			-1.0469	-0.9831		0.0151	-1.6274		0.1437	-0.4232
1320	Paf1	-0.8292	-0.8201	-0.9125	-0.9446	-0.9267	-0.6166	-1.1277	-1.0448	-1.3262	-0.9622	-1.3364	-0.891	-1.0751	-0.9698	-0.5146	-0.7763	-0.4618	-0.4029	0.274	0.1186
1321	Fblim1	-0.9488	-2.3172		-2.0887			-1.8028			-2.8095	-1.2376		-2.5937	-2.5226	-1.7716	-2.1615			0.0039	-1.0089
1322	Smc6	-0.5067	-1.8982	-0.5399	-0.4965	-2.3987	-0.287	-1.1115	0.501	-0.9247	-0.2429	-0.7111		-0.2639	1.2592		-0.6241	-0.1482	-0.5123	-0.7163
1323	Ccdc88c	-1.733	-1.6988	-1.698	-0.5862	-0.3017	-1.2873	-0.8072	-1.4597		-2.1394	-1.3313	0.0664	-0.541	-0.9238		-0.9078	-0.8053		-0.096	-0.2901
1324	Nelfa	-1.2196	-1.0551	-1.4097	-1.187	-1.4053	-1.3574	-1.7312	-1.9224	-1.6861	-1.711	-1.6088	-1.5623	-2.0399	-2.0199	-1.7642	-1.3663	-1.624	-0.946	-0.9251	-0.5445
1325	Nsun5	-1.6361			-2.3353	-1.7822		-0.4291			-0.7363	0.1437		0.4144	-0.7695		0.0515			0.102	-0.2027
1326	Myo1e	-0.5386	2.1934		-1.6037	-1.8306		-1.0443			-2.3275	0.0245		-2.0484	-3.3291		-0.423			0.7033	-2.2598
1327	Hnrnpa0	-1.3178	-1.631	-1.9999	-1.6837	-2.0811	-1.5941	-2.1231	-2.3547	-1.3645	-1.9667	-2.17	-1.6887	-1.6941	-1.1152	-1.8261	-1.6679	-1.5068	-1.9018	-1.6508	-1.2454
1328	Mical1	-0.8383	-0.7263		0.9609	0.877		-0.2165	0.075		-0.0491	0.3753		0.9649	0.4558		0.2236	0.0243		-0.2581	-0.2936
1329	Eef1a1	-0.534	-0.5331	-0.5902	-0.4208	-0.0623	-0.4439	-0.3024	-0.664	-0.457	-0.1677	-0.2452	-0.5187	-0.3081	0.1666	-0.2893	-0.6647	-0.4741	-0.2285	-0.5511	-1.1367
1330	Hsd17b14	-1.2072	-1.8663	-1.8292	-1.792	-0.4996		-1.9404	-1.7861	-2.2613	-2.2798	-0.9413		-1.2394	-1.8417	-1.3668	0.0382	-1.49	-0.0994	-1.3036	-1.2992
1331	Nasp	-1.0596	-0.7998	-1.0074	-0.7771	-0.5666	-0.8006	-0.9359	-1.1208	-1.0128	-0.974	-1.1826	-0.9889	-0.9446	-1.019	-1.0407	-1.0066	-0.8597	-1.2391	-1.4066	-1.556
1332	Osbpl11	-0.846	0.1414	-0.9744	-1.2452	-0.4426	-0.6411	-0.9082	-0.6573	-1.0463	0.0524	-0.141		-0.0228	-0.833	-0.117	0.079	-0.8448	0.4709	-0.3402	-0.4536
1333	Mrps21	-0.9473	-0.849	-1.0998	-0.95	-1.2094		-0.6972	-0.6539		-1.7968	-1.3606		-1.8256	-1.8388		-0.5806	-1.2768		-0.9011	-0.5101
1334	Kars	-1.2821	-1.2048	-1.3776	-1.4076	-0.9702	-1.3918	-1.295	-2.1295	-1.275	-0.9264	-0.9234	-1.0815	-0.775	-0.8775	-0.9629	-0.8017	-0.6617	-0.8598	-1.619	-1.3395
1335	Tmx3	-0.7974	-1.5555	-1.8379	-1.4776	-1.1112		-1.4676	-1.3668	-0.8019	-1.2463	-1.5378	-1.4914	-1.7452	-1.2753		-1.4236	-1.2814		-1.4818	-1.5116
1336	Bdh1	-0.9237	-0.7088	-0.6299	-1.1545	-1.0933		-0.374	-0.4556	-0.9832	-0.5248	-0.7792		-0.4847	-0.649	0.3377	0.4917	-0.2235		-0.006	0.9333
1337	Srpk1	-0.7144	-0.8862	-0.9967	-0.6964	-0.7192	-0.5676	-0.4755	-0.2666	-0.6085	-1.034	-1.0945	-0.4115	-0.1773	-0.5596	-0.8464	-0.6871	-0.5254	-0.0761	-0.3064	-0.0396
1338	Rb1cc1	-0.4483	0.6951	0.886	-0.0344		0.4433	0.2222	-0.9928	-0.2465	0.8325	0.4902	0.8605	2.2482	1.3811	2.4885	2.4978	1.9226			1.822
1339	Timm10b	-1.2083	-2.4749		-1.7821	-1.2138		-1.7773	-0.9488		-1.7915			-1.7234	-1.6274		-1.5611	-0.7414		0.0349
1340	Ept1	-0.0182			1.4685	-1.437		1.6024	-1.3963		1.6003	4.0423		2.2047	3.1862		0.7519	4.0714		0.5006	-1.515
1341	Utp14a	-1.5799	-2.3088	-1.2453	-1.5043	-1.6704	-0.5694	-1.5807	-1.4065	-3.4904	-1.3046	-1.1055	-1.1938	-1.1527	-1.421	-0.5488	-1.6566	-1.1961		-1.088	-0.7586
1342	Mpc2	-0.7359	0.0794		-0.6536	0.076		-0.1361	-0.0068		-0.0193	-0.3591		0.6443	0.1047		0.142	0.4467		2.5564	1.457
1343	Snx2	-1.3231	-2.2849	-1.5426	-1.84	-1.4673	-1.7745	-2.4612	-1.6747	-1.5997	-1.8217	-2.0072	-1.2666	-2.2251	-2.2752	-2.5165	-2.0295	-1.6238		-0.4792	-0.8468
1344	Tomm22	-1.0255	-1.5391	-0.8039	-1.122	-0.5201	-0.7275	-1.0284	-0.2907	-0.6411	-0.7205	-0.18	-0.6527	-0.5833	-0.7794	-0.6399	0.2823	-0.3153	-0.1521	-0.0228	-0.5956
1345	Ddx39b	-1.1543	-1.2856	-1.2554	-1.308	-0.9065	-1.1415	-1.4085	-1.5188	-1.1385	-1.357	-1.2686	-1.2786	-1.2316	-1.3098	-1.1686	-1.4933	-1.5436	-1.8185	-1.1487	-1.2683
1346	Dym	-0.8018	-0.1027		0.405	-0.6687					-0.7602
1347	Golga7	-0.9578	0.8887		0.318	-0.1936	-0.7358	0.4032	-1.0526		-0.2147	-0.6708	-0.187	-1.1769	-2.0651		-0.1936	0.3249		-1.4082
1348	Mesdc2	-1.0735	-1.5738	-0.6207	-1.5635	-1.2086	-0.9316	-1.2998	-1.1123	-1.0462	-1.8935	-1.2304	-1.1532	-1.4714	-1.3833	-2.1279	-1.7004	-1.3402	-2.0622	-0.2632	-1.4169
1349	Vapa	-0.9119	0.6729	0.6459	0.175	0.5169	0.2843	0.6915	0.7766	0.2192	0.3411	0.6022	0.5513	0.1682	-0.0986	-0.0219	0.5837	-0.369	-0.454	0.3813	-0.6721
1350	Lrrc16a	-1.0431	-0.0586		-0.2538	-0.664		0.0421	-0.1628		-0.2948	-0.2199		-0.2267	-0.5018		-0.4473	-0.241		-0.489	-0.8644
1351	Cdc23	-1.4479	-0.4777		-1.1008	-1.183		-1.6342	-1.2372		-1.5458	-0.6207		-1.1918	-1.6095	-1.2273	-0.4428	-2.1601		-1.2276	-1.3028
1352	Dhx9	-1.252	-1.0045	-1.2747	-1.1831	-1.2831	-1.2489	-1.022	-1.8427	-1.1665	-1.1707	-1.2157	-1.1005	-1.1792	-0.8649	-1.1109	-1.0479	-0.8599	-0.93	-1.1152	-0.8993
1353	Wdr18	-1.4878	-2.0436	-1.1279	-1.6828	-1.0998	-0.9352	-1.3209	-1.4194	-0.8917	-1.0638	-0.9556	-1.2942	-0.6994	-0.5788	-1.0613	-0.2239	-0.5013	-0.3188	-0.0887	0.0312
1354	Memo1	-1.6522	-0.9374		-1.1859	-0.9962		-0.081	-0.7551		-0.7783	-0.4578		-0.1685	-0.7835		0.2639	-0.4863		0.4121	1.2263
1355	Dync1li2	-1.5368	-0.6607		-1.0814	-1.1485		-1.2372	-0.7091	-0.8147	-1.2657	-0.8487		-0.9291	-0.6844		-0.5937	-0.8232		0.9411	-0.8282
1356	Ndufaf2	-0.9642	-1.1898		-0.8704	-0.6317	-1.5166	-1.4292	-0.0059	-1.7203	-1.1419	-1.4564	-0.594	-1.3691	-1.2418	-0.835	-1.3444	-1.8965		-1.0462	-1.7433
1357	Tnrc6c	-1.0463			0.1393			-0.3273			-1.9912	-0.6581		0.9128			0.6891	-0.6287		-1.1227	0.1098
1358	Rsf1	-1.2595	-0.6819		-1.3726	-2.0984		-1.3475	-0.8957		-1.1932	-1.4338		-1.3169	-1.4132		-0.9015	-1.4997		-1.4474	-0.8158
1359	Ago1	-1.0889			-0.0758			0.5099	-0.8987		-2.6761	-1.6289		-1.6115			-1.9244			-1.9799
1360	Elp2	-1.2634	-0.9727	-0.7073	-0.6669	-0.185	-1.2576	-0.8361	0.6384	-0.8797	-0.8008	-1.2257	-1.2496	-1.1705	-1.7979	-0.6329	-1.4173	-1.0294		-0.4629	-2.0457
1361	Lrpprc	-1.1658	-1.2684	-0.926	-1.1008	-1.0068	-0.942	-0.9878	-0.9745	-0.9365	-0.8885	-0.9738	-1.0118	-1.1107	-0.9688	-1.1232	-0.9527	-1.0446	-1.1931	-0.9484	-0.9176
1362	Prpf8	-1.1674	-1.0954	-1.0975	-0.9836	-0.8312	-1.0846	-1.1082	-1.2037	-1.0135	-1.0212	-1.2588	-1.0482	-1.1434	-1.0631	-0.8779	-0.9234	-0.8816	-1.0428	-0.8446	-0.8581
1363	Mzt2	-1.222	-0.5323		-1.2966	-0.9654		-0.5899	-0.3606		-0.8877			-1.6272				-1.6625		0.3421
1364	Wdr12	-1.1838	-1.0809		-1.3897	-1.4123		-1.6563	-1.129	-1.1074	-1.1422	-4.0224	-1.362	-1.3491	0.5105	-0.8485	-0.9898	-0.8143		-0.0309	0.2067
1365	Ero1l	-1.5415	-0.6695	-1.179	-0.314	-0.6075	-1.4827	-0.5462	0.1767	-0.1765	-0.8543	-0.902	-0.5937	-0.1544	-0.997		-0.9464	-0.9789		-1.649	-2.0276
1366	Krr1	-0.865	-1.3129		-0.9795	-1.6115		-2.4042	-1.1807		-1.0057	-0.6098		-1.5913	-1.0437	-1.3489	-1.4263	-1.9898		-1.17	-1.6935
1367	Cd2bp2	-1.1146	-0.3613	-0.557	0.0265	-0.7076	-0.8779	-0.6489	-1.1996		-0.7112	-1.3185		-0.0843	-1.096	-0.733	-1.6755	0.351	-0.355	-0.2072	-0.083
1368	Cep192	-1.0993			-1.4922	-1.9157		-1.4296			1.4511			-0.1521			0.6261	0.9833	-0.4662	-1.1674
1369	Spns1	-1.4472	0.1848			-0.5941		-0.4246			0.1484	-0.4074		1.3172	-0.4899		1.0129	1.2307		2.1518	2.8345
1370	Gtf2a1	-0.9445		-0.0646	-0.0354	0.3793	0.6388	1.5206	-0.0327	0.719	-1.0707	0.3595		2.4639	0.2902	0.254		-0.2838			1.6083
1371	Tbc1d13	-1.3439	-1.1614		-1.496	-1.0272		-1.1937	-2.2543	-1.185	-1.5147	-0.9832	-1.0387	-1.621	-1.3949		-0.3931	1.1208		-0.2203	-2.0824
1372	Ivns1abp	-0.8173	-1.4441		-0.8154	-0.4947		0.104			-2.2132	0.017		-0.7072	-1.6707		-0.7621	-0.8229		1.5795	1.3026
1373	Aar2	-1.4753	-0.0625		0.3646	-0.2983		-0.4113	-0.5335		-0.1746	-0.9069		-1.9676	-0.7383		-0.8587			0.8376	-0.6192
1374	Pcid2	-1.2694	-0.8068	-0.4903	-0.1199	-0.9758	-0.0419	0.1838	-0.1919	-0.2453	-0.6286	-0.4459	-0.855	-0.2208	0.4728	-0.7395	-0.0533	-0.8092		-1.2126	-0.564
1375	Ddx54	-1.4848	-0.9841	-1.1653	-0.503	-1.0715		-1.649	-0.4693		-1.329	-2.5996		-1.0737	-1.1261	-0.934	-0.072	-0.4305		-1.2357	-0.6661
1376	Rplp2	-1.2132	-2.31	-1.197	-1.5654	-1.1048	-1.222	-1.3752	-1.9336	-1.7538	-1.5796	-1.3121	-0.8235	-1.309	-0.8529	-1.4899	-0.6383	-0.4227	-0.7186	-0.7248	-0.4694
1377	Denr	-1.4415	-1.3504		-1.8164	-1.9777		-1.7191	-1.8462	-1.2843	-1.0296	-1.8752		-0.2472	-2.1182	-1.2071	-1.6348	-0.0141	-1.8	-2.1248	-0.8317
1378	Ppp1r21	-1.0209	0.8047	-0.907	-0.1072	-0.8422	-0.6877	-0.1977	-1.0782		-0.8109	-1.2595		-0.8886	-1.4929		-1.2909			-1.2653	-0.916
1379	Thoc1	-1.2003	-0.6691	-1.2665	-0.2732	-1.4333		-1.34	-1.5275		-1.9689	-1.0872		-1.0413	-1.7583	-1.1994	-1.9375	-1.265	-1.2007	-0.7941	-0.815
1380	Bcs1l	-1.1406	0.9155		-1.0941	-1.1455		-0.763	-0.7409		-0.3619	-0.0437		-0.2925	-0.8354		-0.0359	-1.0893		0.6536	-0.0953
1381	Arf4	-1.4962	-1.3112		-1.5232	-1.1825	-2.0738	-1.0315	-1.8201	-1.2303	-1.9198	-1.5943		-1.8312	-1.5263	-1.2639	-1.2204	-1.2896	-1.3391	-1.315	-1.6136
1382	1110037F02Rik	-1.2083	-1.4184	-1.1157	-1.1584	-0.6421		-0.92	-0.6602		-0.8755	-1.5413		-0.7538	-1.3292		-1.3988	-1.1277		-1.4952	-1.0911
1383	Lrrc57	-0.9495	-0.0198	0.691	0.5708	0.167	0.1308	0.8743	0.5354	0.4925	1.7605	1.0437	0.5968	0.9313	0.9924	0.3485	-0.228	0.1964		0.204	0.2483
1384	Gclc	-1.0283	-1.572		-1.6078	-1.6987		-0.8476	-0.8408		-1.2735	-0.67		-1.0176	-0.8686		-1.0299	-1.0438		-1.4745	-1.5854
1385	Elp3	-1.1734	-1.2985	-1.1408	-0.9	-0.8297	-1.2192	-1.2297	-1.0454	-1.1673	-1.4168	-1.2532	-1.0439	-1.2703	-1.1908	-1.2397	-1.4498	-1.5655	-1.8666	-1.5168	-1.7737
1386	Baz1b	-1.2649	-1.6775	-1.3885	-1.6364	-1.5777	-1.1726	-1.6257	-1.3408	-1.2187	-1.7961	-1.3738	-1.5298	-1.1424	-1.2052	-2.0041	-1.3465	-1.5671	-1.1272	-1.0356	-1.1056
1387	Agap1	-1.059	-1.2511	-0.8278	-1.1753	-1.0422		-1.1877			-1.278	-1.6214	-1.5107	-1.7361	-0.7623		-0.5796
1388	Vps53	-1.6042	0.0335		-1.0066	-0.4099	-0.2823	-1.7028			-0.6121	0.0896		-0.7157	-1.0416	-0.5073	2.4269	0.1337		0.4507	-1.1743
1389	Nqo1	-1.0481	-1.4907	-0.7417	-0.2959	0.4177		-1.427	-0.4118		-0.382	-0.0491		-0.9002	-0.8655	0.4825	-0.6176	-0.4196	-1.1087	1.479	-0.3727
1390	Eif3b	-0.9924	-0.6592	-1.0603	-0.8964	-0.7334	-1.0083	-1.0938	-1.028	-0.8776	-0.9739	-1.4036	-0.8613	-1.1295	-0.8659	-0.7638	-0.7287	-0.7952	-0.7915	-0.4419	-0.7715
1391	Rnpep	-1.2093	0.4896	-0.7886	-1.1299	-1.5928		-1.1693	-1.2293		-0.7708	-1.5377	-1.1739	-1.5826	-1.3147		-0.6319	-1.2056	-0.8817	-0.1425	-0.2458
1392	Eif3h	-1.0987	-2.146	-1.6251	-1.1958	-0.9549	-1.018	-1.3267	-1.5867	-1.0188	-1.0596	-0.7697	-0.9349	-1.2643	-0.5075	-1.0406	-0.7799	-0.9719	-0.5994	-0.5513	-0.3395
1393	Nap1l1	-1.1935	-0.7306	-0.7878	-0.3893	-0.1061	-0.6866	-0.0624	-0.3905	-0.3427	-0.0206	-0.2803	-0.1337	0.0136	0.2481	-0.2592	0.4478	-0.0927	0.1634	-1.1833	-1.0356
1394	Smarca5	-0.9699	-1.4471	-1.3432	-0.9729	-1.5514	-0.9056	-1.5518	-1.6819	-1.2303	-1.1823	-1.2374	-1.1337	-0.8426	-0.2199	-0.7543	-0.8397	-0.4604	-0.3058	-0.259	-0.0201
1395	Tfrc	-1.2782	-0.8736	-0.6922	-0.5707	-1.0156	-0.8159	-0.7972	-0.9695	-0.7865	-0.43	-0.3853	-0.3666	0.2972	0.3953	-0.1422	0.7576	0.4422	0.5412	-0.6181	-0.2328
1396	Qk	-1.3778	-0.684		-1.118	-1.283		-0.5566	-1.3958	-1.5266	-1.8675	-1.3319		-1.0414	-1.6164	-0.6268	-1.193	-0.6949		-0.3826	-0.5309
1397	Smyd3	-1.1969	-1.8759	-0.6582	0.417	-0.7332	-0.5157	0.178	-1.2853		-0.3254	0.041		-0.4126	-0.4691		-0.8868	-0.6482		-1.8817	0.8624
1398	Morc3	-1.4575	-1.119	-1.3325	-1.3327	-1.8208	-1.5472	-0.7571	-0.9552	-1.2862	-1.7401	-1.2965	-1.1685	-1.1612	-2.2107		-1.6683	-0.9433	-0.9652	-0.7026	-0.474
1399	Ptpn21	-1.0824		-0.1463	1.0569	0.447	-0.2225	0.9563		0.4158	0.9899	0.3272	0.2866	-0.4963		-0.7336	-0.4974	-1.0142		-1.4871
1400	Pde4d	-0.9633			-1.0746	-0.6881		-1.2922	-0.4386		0.1423	-1.3405		-1.301	-0.484		-0.3695	-1.3209		-1.8227	-1.4547
1401	Lsg1	-0.9554	-0.8625	-0.7862	-1.6021	-1.018	-1.6524	-1.5474	-1.4803	-0.5	-1.2144	-1.1936		-0.8724	-0.4382	-1.6344	-0.9734	-1.882		-0.8379	-1.1283
1402	Gpx7	-1.4324	-0.7337		-1.2887			-0.1729			-1.1557			0.0292	-0.9057		-0.8978
1403	Bcam	-1.0866	-0.4939		-1.5706	-0.9571		-1.7581	-0.3485		0.1587	-1.3777		-0.3331	-1.4629		0.0916	-1.5758		-2.1569	-0.4391
1404	Dusp6	-1.2079			-2.3585			-2.0649			-1.5604			-1.415	-1.6285		-1.5055	-1.2467		0.0489
1405	Smarcad1	-1.023	-0.8297	-1.0369	-0.3039	-1.8078		-1.7233	-1.1432	-1.0407	-1.2939	-0.6645		-1.4764	-1.7792	-1.2547	-1.3262	-0.761		-0.6289	-0.7902
1406	Phf3	-0.708	-1.5215		-0.5045	-2.0563	-0.3721	0.3051	0.7688		-1.5207	-0.6424		-0.3042	1.2711		0.0321	0.6234		0.0954	-1.048
1407	Rpap1	-1.0992	-1.3914	-0.7469	-1.3202	-1.2666	-1.0879	-0.6878	-1.0966	-1.6581	-1.1044	-1.1878	-1.0988	-0.9948	-2.034		-1.1218	-0.3443		-1.7072	-0.7149
1408	Dnajc2	-1.5984	-1.1016	-1.2148	-1.2419	-0.4059	-1.629	-0.6496	-1.9955	-0.8179	-0.5971	-0.9793	-1.3052	-1.4501	-1.0228	-0.825	-0.8259	-0.9224	-0.2128	-0.6425	-0.578
1409	Irf2bp1	-0.9312	-1.3895		-1.1718	-1.7046	-1.4148	-1.5691	-1.8046	-1.7334	-2.6377	-1.2557		-1.2105	-1.1439		-1.7491	-2.4945		-1.7494	-1.2258
1410	Snx1	-1.5514	-1.1325	-1.0511	-1.6144	-1.3907	-0.9636	-1.0193	-3.8659	-0.9937	-1.3696	-1.1051	-1.3941	-1.3585	-1.1814	-1.2316	-1.6234	-0.1697	-0.7243	1.1183	1.4269
1411	Dhx38	-1.3236	-1.7166	-1.0923	-1.5582	-1.1062	-0.8161	-1.8507	-1.1849	-0.9758	-1.3214	-1.5701	-2.0706	-1.608	-1.1812	-1.606	-1.1641	-1.2989	-2.2738	-1.4809	-2.2492
1412	Rhoc	-0.9755			-2.1895	-1.3255	-1.7246		-0.5328		-1.7274	-0.9797		-1.3395	-2.1278			-2.1974		-2.3912	-3.1846
1413	Gatsl3	-1.0144	-0.8445		-1.569	-2.0377		-1.2177							-1.1898			-0.9961
1414	Ash2l	-1.4971	-1.8668		-1.4819	-0.7701	-1.0993	-1.6628	-1.6516	-1.6138	-1.4903	-0.753	-1.6385	-1.1231	-1.6875		-1.6366	-2.8143		-1.2619	-0.6106
1415	Fam21	-0.7264	-0.9299	-0.6231	-0.9706	-0.7937	-0.2175	-1.6088	-1.3302	-1.231	-0.678	-0.5596	-1.2708	-0.7792	-1.5203	-0.7275	-0.8312	0.4449		-0.1038	-1.0091
1416	Slc35f2	-0.9603	-1.1869		-0.5331	-0.5485		-0.3594	-0.2755		0.6782	-0.9132		-0.228	0.0488		-0.5169	0.8934		0.4199	0.4823
1417	Mat2a	-0.8986	-0.9744	-1.0932	-1.1455	-0.9032	-1.059	-0.8818	-0.7864	-0.9299	-0.3378	-0.7491	-0.2683	0.0495	0.3376	0.2811	0.3156	0.2838	0.7503	0.1929	0.0861
1418	Ipo7	-1.2377	-1.1353	-1.0435	-0.9163	-0.828	-0.9082	-0.9912	-1.0067	-0.8009	-0.3999	-0.6413	-0.2255	-0.1375	0.1046	-0.1134	0.2055	0.1547	0.6891	0.6742	0.5493
1419	Trim71	-0.9985	-1.4365		-1.0302	-0.9324		-0.8775	-1.3368		-1.3944	-0.9561		-1.5882	-0.8516	-1.1853	-1.2848	-1.1191		-1.1237	-1.6646
1420	Gtf2e2	-1.2862	-1.0534	-2.1771	-2.0467	-1.2869	0.6406	-2.1506	-0.7758	-2.0252	-2.1052	-1.5335	-1.4969	-0.7853	-1.4377		-0.4989	-2.2375	-2.0118	-1.0255	-1.5737
1421	Ubqln4	-0.9183	-0.8875	-0.5687	-0.1362	-0.2828	-0.9873	-0.3953	-0.4756	-0.1133	-0.1446	-0.0645	-0.3874	-0.1874	-0.2487	-0.3753	-0.5803	0.5394	-0.2452	-0.7614	-1.7038
1422	Usp24	-0.7891	-0.4348	-0.6829	-0.5509	-1.2283	-0.9078	-0.6587	-0.5901	-0.9612	-0.995	-0.9299		-1.0209	-1.5701		-1.3872	-0.3861		-0.5531	-0.8154
1423	Ppp1r12a	-1.0544	-1.9094	-1.476	-1.2182	-1.3026	-1.7344	-1.4936	-1.3498	-1.337	-1.4445	-1.7396	-1.0957	-1.8313	-1.0755	-1.5586	-1.3022	-0.9176	-1.3795	-1.6674	-1.7168
1424	Mta2	-1.0945	-0.9546	-1.3882	-0.9441	-1.4442	-1.2959	-0.994	-1.23	-1.4493	-1.16	-0.7727	-1.0328	-0.5509	-0.7457	0.1375	-0.852	-0.579	-0.9766	-1.4105	-1.2801
1425	Nme4	-1.0122	-2.4221		-3.2135	-0.9541					-1.2057			-1.0617			-1.6451			-1.9905
1426	Sf3b1	-1.1782	-1.3526	-1.3689	-1.3998	-1.2269	-0.9259	-1.3999	-1.0554	-1.3065	-1.4032	-1.2995	-1.3799	-1.462	-1.1047	-1.2165	-0.808	-1.5231	-1.2008	-0.9805	-1.0695
1427	Stk24	-1.173	-0.6591	-0.8782	-0.5181	-0.822	-0.2852	-0.5232	-1.1514	-0.788	-1.1032	-0.8816	-0.7448	-0.7689	-0.4106		-0.4354	-0.7489	-0.5993	-0.0921	0.0597
1428	Exosc10	-1.3938	-1.8355		-1.8319	-2.2115	-1.3005	-1.1983	-1.6912	-2.0581	-1.7177	-1.4509	-1.7297	-1.3466	-1.2634	-1.5705	-1.5383	-1.5371	-0.9356	-1.6055	-0.6424
1429	Rbm14	-1.0097	-1.49	-1.2442	-0.9787	-0.3539	-0.8722	-0.782	-0.7382	-0.8513	-1.2234	-1.1416	-1.0055	-1.2394	-1.1095	-1.1238	-0.9936	-0.9787	-0.8583	-0.721	-1.1361
1430	Pmpca	-1.0718	-0.5718	-1.0345	-1.17	-0.9004	-1.0097	-0.6591	-0.7302	-0.8071	-1.1885	-1.1665	-0.3948	-0.7393	-1.3926	-0.9447	-0.6913	-0.4804	-0.6984	-0.1841	-0.4622
1431	Eif3m	-1.1674	-1.2097	-0.8037	-1.1039	-1.1469	-0.7506	-0.9732	-0.7455	-1.0472	-0.9271	-1.0397	-0.7747	-0.8492	-0.6709	-1.4034	-0.4045	-0.9243	-0.3616	-0.5727	-0.2609
1432	Cat	-1.0891	-1.0919	-1.2156	-1.1672	-1.7755	-0.8272	-1.059	-1.591	-0.5568	-0.8869	-0.1049	-1.662	-1.2287	-1.0774	-1.7638	-1.6378	-0.4674	-1.0698	-1.209	-2.1696
1433	Eif2b4	-1.2416	-0.0855	-0.3405	-0.4579	-0.165	-0.3965	-0.7211	-0.1686	-0.2481	-0.4566	-0.7283	-0.3533	-0.0068	-0.7931	-0.1469	0.5609	-0.2672	-0.2774	0.2666	0.1514
1434	Pom121	-1.2131	0.2193	-0.6928	-0.0981	-0.4327		-0.3933	-1.509		-0.8682	-0.28		-1.307	-1.4231	-1.0959	-0.9083	-1.277		-1.4724	-1.5579
1435	2700029M09Rik	-1.1504	0.0302	-0.1773	-0.2784	-0.0618	-0.2152	-0.7435	-0.4642	-0.794	-0.8989	-1.4454	-1.5817	-1.983	-4.1186	-2.2372	-1.8925	-1.5971	-2.0132	-1.2418	-0.5317
1436	Snrpd1	-1.1689	-1.3547	-1.4858	-1.6418	-0.8669		-1.581	-1.5061	-0.9536	-1.55	-1.3736	-1.7583	-0.4722	-1.2504	-1.1514	-1.0021	-0.9593	-0.8884	-1.3166	-1.4215
1437	Vrk3	-2.0866	0.0152		-2.1728	-0.2803		-0.252	0.4716		-1.283	-0.481		1.1552	-0.4963		1.0426	0.2078		2.821	-0.2127
1438	Abracl	-1.6017	-0.78	-1.1652	-0.4374	-0.7972	-1.3066	-1.4288	-0.5896		-1.9973	-1.81	-1.7393	-0.803	-1.4237		-1.9675	-1.8628		-1.5904	-2.5628
1439	Snrpa1	-0.9787	-1.2083	-1.0491	-0.7789	-1.0668	-0.8818	-0.8348	-0.9207	-0.9067	-1.0303	-0.8079	-0.8455	-1.1405	-0.6154	-1.0416	-0.7468	-0.9062	-0.9413	-1.1005	-1.085
1440	Asf1b	-1.1843	1.1149		-0.1631	0.4468		-0.0711	0.8159		0.5893			0.5813	-0.7485		1.414	-0.6573
1441	Gnl2	-1.2741	-0.9349		-1.3862	-1.8963		-1.3577	-1.7308		-1.2525	-1.4665		-0.7939	-1.582	-1.2784	-1.4592	-0.3795	-1.1183	-0.8648	-0.3984
1442	Melk	-0.9035	-0.332	-1.1808	-0.2491	-0.911	-0.8811	-1.278	-0.7229	-1.1477	-1.2627	-0.993	-1.0413	-2.0776	-1.4344	-0.5975	-0.4659			-0.551	-1.4249
1443	Larp1	-1.2597	-1.5144	-1.8642	-1.5398	-0.9241	-1.766	-1.2325	-1.7842	-1.9512	-1.0467	-1.2199	-0.9976	-1.1207	-0.7133	-1.3887	-0.4303	-0.5078	1.9051	-0.4433	-0.4094
1444	Smad2	-1.0668	-0.4544	-0.6483	-0.1088	-0.3141	-0.3474	0.0073	-0.2168	-0.4511	-0.4832	-0.553	-0.4111	-0.4359	-0.5592	-0.1041	-0.3942	-0.2615	-0.589	-0.4946	-0.6174
1445	Nob1	-1.2395	-1.6914		-1.5347	-1.7882	-2.0108	-0.9552	-1.4643	-1.6725	-1.8976	-1.6938	-1.1288	-1.8474	-0.9516	-1.016	-0.692	-0.494	-1.0958	-1.5271	-1.6103
1446	Morf4l1	-1.3105			-1.6333	-1.3607		-0.683	-1.2046		-0.6568	-1.1294	-0.9461	-1.0996	-1.8408		-1.0827	-1.7078	-0.8285	0.2547	1.9194
1447	Hnrnpf	-1.2381	-1.673	-1.2523	-1.095	-0.8209	-1.1299	-1.1763	-1.5808	-1.1525	-1.2542	-1.2757	-1.1276	-1.2289	-0.8421	-1.2162	-0.9978	-0.8197	-1.2014	-1.2697	-1.2476
1448	Rbm39	-1.0074	-1.4112	-1.4045	-1.3053	-0.6999	-0.7911	-1.2981	-1.1152	-1.1102	-1.316	-1.1273	-1.2442	-1.2929	-1.1761		-0.8726	-1.3796	-1.6474	-1.5842	-1.7671
1449	Map2k3	-1.4109	-1.4175		-2.0875	-1.0928		-0.876	-1.7146		-1.8498	-2.1765		-1.8329	-1.1828		-1.1049	-1.736		-1.9733	-1.8152
1450	Htatip2	-1.1135				-0.0652		0.5292	0.3594		1.0268			0.0575			1.0274	0.2085		1.8362	1.7398
1451	Sgol2a	-1.4174	-0.4453	-0.3088	-0.6752	0.1898	0.2163	-1.4738	-0.3675		1.0664	-0.1309		-0.6448	-1.3076	-1.1133	-1.8252	-0.6869		2.1563	-0.0653
1452	Cotl1	-1.1648	-1.4079	-1.3118	-0.5429	-0.3876	-1.0749	-1.2604	-1.3701	-0.9433	-1.1797	-0.6473	-0.9367	-1.0862	-0.4714	-1.1716	-1.0764	-1.5743	-1.5975	-1.8981	-2.3499
1453	Mars	-1.2718	-1.1004	-1.1264	-1.1179	-1.0659	-1.0053	-1.0077	-1.3158	-1.1351	-0.9927	-1.1683	-1.072	-1.1741	-1.0424	-1.1657	-1.2586	-1.2618	-1.5572	-1.4159	-1.284
1454	Ube2c	-0.7042	-0.2921	0.2333	0.5225	-0.7115	-0.3293	0.0164	-1.1224	-0.2164	0.3622	0.4847	0.1976	0.5359	1.0312	0.661	0.3993	0.7569		-0.3673	0.6181
1455	Ddx10	-1.0422	-0.3128		-0.9616	-0.0866		-0.0676	-0.5803		-0.8433	-0.7652		-0.4221	-1.4181		-0.4923	-1.0744		-0.8597	-0.4514
1456	Pa2g4	-1.2168	-1.1833	-0.8139	-0.9907	-0.9682	-0.7702	-1.0592	-1.4498	-0.6497	-0.5793	-0.6245	-0.4308	-0.0957	0.2779	-0.0256	0.4276	0.5258	0.5251	0.9881	0.8961
1457	Ppfibp1	-1.5208	-1.5252	-0.4245	-1.5426	-1.4799	-0.7092	-0.554	-1.1708	-1.4154	-1.0216	-0.6924	-1.6258	-0.4927	-0.7259		-1.6326	-0.7544		-0.5416	-0.9573
1458	Exosc1	-0.664	-1.5924		-1.6865	-1.5378		-1.6797	-1.1102		-2.1118	-2.0431		-1.4923	-1.5272		-1.1968	-1.5319		-1.1636	-0.6521
1459	Cdk9	-1.3119	-0.6261	-1.6554	-1.0209	-1.3411	-1.4144	-1.8425	-1.083	-1.2623	-0.9406	-1.7583	-1.3316	-1.2888	-1.5859	-0.8797	-0.3902	-1.4876	-0.7944	-1.7659	-0.6787
1460	Sec23ip	-1.1929	-0.3421	-0.4786	-0.2606	-1.3071	-0.8868	-0.9071	-1.3561	-1.1132	-1.1057	-0.7616	-0.6305	-1.1132	-1.1791	-1.2382	-1.072	-0.9241	-1.2449	-0.8727	-0.6541
1461	Hgs	-1.1155	-0.4433	-0.662	-0.7022	-1.1247	-0.5493	-0.8027	-0.2901	-0.7293	-1.3792	-0.5486	-0.926	0.0674	-1.2779	-0.4798	-1.271	-0.7859	-0.3111	0.9361	0.2034
1462	Vps39	-0.4077	-0.7253		-0.9076	-1.6091		-0.4531	-1.9425		-1.3975	-1.6394		-0.3089	1.9444		-1.2384	-1.1344		-0.899	-0.5058
1463	Fbxl19	-0.7294	-2.1429	-0.8467	0.0633	-1.4021	-0.2036	-1.377	-1.151		-0.3439	0.0739	-0.9399	-0.1531	-1.2641		-1.2168	2.1271		-0.8868	-0.8844
1464	Ctu2	-1.2556	-1.6452		-1.8584	-1.9173		-1.6739	-1.4717		-1.1673	-1.3373		-1.1543	-1.3744	-1.2108	-0.6727	-0.6274		-0.6932	-0.1021
1465	Hcfc1	-1.1941	-1.9541	-1.2281	-1.3047	-1.3455	-1.2673	-1.6948	-0.6213	-1.386	-1.7922	-2.1986	-1.5571	-1.0371	-0.763	-1.351	-1.0942	-0.9304	-1.209	-1.2146	-1.5188
1466	Eif4g2	-1.388	-0.4316	-0.5364	-0.9404	-0.5519	-0.5731	1.9121	-0.4193	-0.3559	-0.1517	-0.6365	-0.3529	0.1097	-0.3359	-0.5147	-1.4067	-0.1666	-0.4895	-1.4278	-0.751
1467	Vps45	-0.934	0.2017	-0.1471	-0.2483	-0.105	-0.5393	0.2696	0.0438	-0.4882	-0.2529	-0.4905	-0.5032	-0.2287	-0.8557	0.0508	-0.3547	-0.4128	-0.3011	-0.5005	-0.631
1468	Dbn1	-1.2188	-1.6822	-1.9124	-1.9382	-1.6117	-2.5224	-2.1682	-1.7797	0.0761	-1.7328	-1.8622	-2.2479	-1.4012	-1.6981	-2.1741	-1.5071	-1.647		-2.3266	-2.0122
1469	Kdelc1	-1.5352	-0.8653		-0.6991	-1.0928		-1.2347	-0.8162		0.2356	-1.2022		-0.5382	-0.0786		-1.5185	-1.0575		-1.0175	-1.195
1470	M6pr	-1.2762	-1.0472	-0.8477	-0.6662	-0.4435	-0.7306	-0.6218	-0.2271	-0.5192	-0.2643	-1.0182	-1.0194	-0.8324	-0.9004	-1.0743	-1.0183	-1.0821	-0.8102	-1.1556	-1.1164
1471	Rac1	-0.9249	0.0771	-0.9467	-0.8066	-1.4197	-0.3642	-0.3149	-0.629	-0.295	-0.0449	-0.527	-0.3804	-0.7974	-0.0414	-1.2379	-0.8857	-1.3207	-0.746	-0.8575	-0.7713
1472	Surf2	-1.0486	-0.6271		-1.0345	-0.0488		-0.6566	-1.8981		-1.2206			-1.9655			-1.4117	-1.3174		0.5275
1473	Sephs1	-1.5264	-1.1542	-1.1288	-1.5121	-1.4123	-1.1624	-0.6357	-1.2991	-1.1581	-0.998	-1.3328	-0.9646	-1.1078	-1.3337	-1.4535	-1.5855	-0.5601	-1.016	-0.665	-0.9384
1474	Tardbp	-1.1486	-0.8196	-0.8167	-0.5951	-1.1597	-0.5713	-1.0191	-0.8827	-0.649	-0.4762	-1.4979	-0.7312	-0.7093	-0.5005	-0.8134	-0.3071	-0.7654	-0.7508	-0.7991	0.5713
1475	Rnaseh2b	-1.3179	-1.2668		-1.105	-1.128		-2.032	-1.1306		-2.092	-2.179		-2.3068	-2.1337		-1.9969	-2.3704		-0.9147	-1.5569
1476	Gtf2f2	-1.1285	-0.7895		-0.619	-1.487		-1.5461	-1.6455	-1.2946	-1.4883	-1.1071	-0.338	-1.245	-0.8967	-1.1304	-0.3704	-0.1878	-0.5166	0.6581	0.3744
1477	Saal1	-1.5145	-1.8686	-0.9511	-1.8032	-1.1088	-1.6087	-1.6075	-1.0554		-1.185	-1.2907	-1.3203	-1.5668	-1.3221		-0.7279	-1.1132		-0.6487	-1.2949
1478	Phgdh	-1.23	-1.8274	-2.208	-1.7791	-1.531	-1.4424	-2.0715	-2.3575	-1.4576	-1.7193	-1.8059	-1.7423	-1.6824	-1.1981	-1.7413	-1.3233	-1.3173	-1.5942	-2.0779	-1.8464
1479	Haus3	-1.131	-0.0821		-0.882	-1.0137	-0.3978	-0.3923	-0.5871	-0.8933	-0.0226	0.0218		-0.7287	-0.9141		-1.1143	-0.4286		-0.2477	-1.5149
1480	Suclg2	-1.3106	-1.3483	-1.042	-1.3926	-1.2585	-1.2834	-0.9985	-1.4385	-0.4622	-1.5833	-1.1863	-1.0245	-0.7967	-0.6829	-0.7588	-0.6142	-1.1225		0.2965	0.6376
1481	Urb2	-1.0859	-1.1611		-0.2969	-0.5775		-0.3671	-0.8991		-1.3534	-0.2205		-0.7088	-1.2324		-0.9077	-0.273		-0.6118	-0.9682
1482	Ppp1r2	-0.6758	-0.6323	-1.7139	-2.9817	-2.9718	-1.7922	-1.6287	-2.2961	-1.3116	-3.1951	-1.6515	-2.7166	-1.2725	-0.8875	-2.6568	-1.2369	-2.7372	-0.9221	-1.9747	-1.7888
1483	Prmt3	-0.9811	-0.3708	-1.4097	-1.6063	-1.6578	-1.6313	-1.324	-2.7853	-1.4014	-1.3285	-1.6563	-1.4928	-1.5005	-1.4376		-1.526	-1.5252	-0.9497	-1.3725	-0.2059
1484	Rfc2	-1.155	-1.2245	-1.0652	-0.4079	-0.6961	-1.0915	-1.5337	-0.3137	-0.2561	-0.8163	-0.6394	-0.9001	-0.6828	-0.9017	-0.8772	-0.4826	-1.238	-1.22	-1.2336	-1.2984
1485	Pabpc1	-1.0252	-1.0937	-0.8868	-0.8773	-0.5263	-0.8209	-1.1826	-1.4236	-1.102	-0.6639	-1.0385	-0.9631	-0.7394	-0.3428	-0.8012	-0.5746	-0.3467	-0.4102	-0.752	-1.0433
1486	Nudt16l1	-1.408	-0.9659	-0.8741	-1.6646	-1.9775	-0.8348	-1.5458	-2.3965	-2.0465	-2.0526	-1.4509	-1.4483	-2.0103	-1.4729	-1.7467	-0.9311	-1.6768	-2.6614	-1.6014	-1.2734
1487	Tefm	-1.139	-0.5245	-0.884	-1.1113	-1.1114		-0.4583	-0.7317		-0.269	-1.3364		-0.6161	-1.0218		-1.8359	-1.138		-0.7584	-0.3244
1488	Ercc4	-0.3928	-2.1326		-1.8472	-0.8794		-2.3129			-1.9902			-1.834	-1.6115		-0.8699
1489	Lbr	-0.9783	-1.0466	-1.1603	-0.9082	-0.4576	-0.7706	-0.8451	-1.5658	-0.6476	-1.3917	-1.0778	-1.116	-1.8051	-0.7523	-1.3654	-0.4757	-0.9724	-1.7053	-1.4887	-2.0203
1490	Wdtc1	-0.8568	-0.8387	-0.6071	-1.5916	-1.1767	-0.6573	-1.3846	1.009	-1.5195	-0.2439	-0.9797	-0.7903	-0.0484	-1.238	-0.1224	0.6914	-0.2592	1.0078	0.297	0.3464
1491	Ppp6r1	-1.2101	0.5021	0.0393	0.1642	-0.4829	-0.5289	-0.2965	-0.475	-0.0983	-0.3898	-0.2043	-0.6596	-0.5517	-0.8975	-0.5032	-0.2606	-0.3282		0.0935	-0.5653
1492	Taf8	-1.0812	-0.391	-0.2358	-2.7468	-0.5885	-1.1343	-0.4162	-1.1347	-0.9821	-0.6028	-0.8819		-1.4515	-0.5699	-1.2644	0.8736				-1.8587
1493	Setd3	-1.2761	-1.3533	-1.447	-1.4847	-1.0137	-1.0873	-1.5168	-1.2597	-0.994	-1.7892	-0.9047		-1.0509	-1.3138	-2.0913	-0.8637	-1.4527		-1.8529	-2.5364
1494	Nrd1	-0.7612	-0.2872	-0.3935	-0.2623	-0.0318	-0.3667	-0.1276	-0.3165	-0.5469	-0.0642	-0.3829	-0.301	-0.4615	-0.2024	-0.6336	-0.5769	-0.7237	-0.4805	-0.922	-1.2313
1495	3110082I17Rik	-1.1862	-0.1754	-2.5476	-1.5238	-2.4647	-1.6265	-1.6308	-2.531	-1.9085	-2.8925	-2.6788	-0.4572	-2.4347	-1.4768	-2.5716	-1.5143	-1.7416		-1.5738	-1.6876
1496	Calu	-0.65	-0.7456	-0.4547	-1.0863	-0.4749	-0.6487	-1.399	-0.9994	-1.2278	-1.5813	-1.5783	-1.0394	-1.5014	-1.5956	-1.9799	-1.4937	-1.4789	-2.5384	-1.4921	-2.331
1497	Ppa2	-1.0215	-1.4112	-0.4518	-1.105	-0.7551	-0.6631	-0.3761	-0.1602	-0.5547	0.2503	-0.388	-0.5971	-0.219	-0.1589	-0.4526	-0.4436	-0.5169		-0.8921	-0.4168
1498	U2af1	-1.2505	-2.1215	-1.5992	-0.895	-0.5261	-1.2343	-1.5115	-2.1578	-0.8882	-1.5485	-1.3874	-1.5241	-1.1934	-0.654	-0.908	-0.758	-0.7738	-1.2701	-1.5043	-1.0406
1499	Psmd14	-1.0275	-0.7242	-0.6479	-0.595	-0.5776	-0.6627	-0.4528	-1.0046	-0.5584	-0.7055	-0.6031	-0.4949	-0.7663	-0.1881	-0.8476	-0.1957	-0.3983	-0.6662	-0.7811	-1.0281
1500	Herc1	-1.0709	-0.0068		-0.1564	-0.8757		0.2756	0.3673		-1.7009			0.0041	-1.1827		0.0243			-0.3472
1501	Prkci	-0.9254	-1.3807		-1.2422	-0.9965	-1.3149	-2.0522	-1.8861		-1.1474	-2.0344		-0.9708	-1.4189		-0.8706	-0.5097		-1.996	-0.9781
1502	Larp4	-0.985	-1.265	-1.1636	-0.4237	-0.0951	-0.8921	-0.8541	-1.036	-1.3448	-0.6065	-0.5988	-0.1799	-0.5012	-0.7974	0.2351	-0.222	0.4918	1.2387	1.1349	0.8428
1503	Dlg1	-1.6145	-1.3775	-1.2693	-1.0582	-1.3135	-0.5102	-0.561	-1.174	-0.4069	-0.5439	-1.2462	-0.9793	-0.7719	-0.5027	-0.4857	0.049	0.0306	-1.4105	-1.4049	-0.3222
1504	Atp5j	-0.8227	-0.8634	-0.9089	-1.3281	-0.4587	0.4657	-0.5445	-0.4069	-0.4727	-0.464	-1.9773	-1.5411	0.1914	-1.261	-1.2069	-0.8326	0.4289	-1.0988	-1.7559	-1.0181
1505	Eif3d	-0.8363	-1.2622	-1.079	-1.2621	-0.9386	-0.892	-1.2029	-1.4015	-0.8856	-1.0544	-1.0232	-0.7939	-0.6566	-0.5124	-0.9311	-0.6998	-0.5356	-0.5712	-0.2996	-0.3381
1506	Naa15	-1.0665	-1.5385	-1.2819	-1.4285	-1.1838	-1.5729	-1.6116	-1.7756	-1.3813	-1.4742	-1.3707	-1.4535	-1.4931	-0.8144	-1.3344	-0.8997	-1.4022	-0.7992	-1.1535	-1.0419
1507	Obsl1	-1.6229	-0.4098	-0.3914	-0.3052	-1.0399		-1.1371	-0.7681		-0.7879	-0.4834		0.4508	-0.2984		-0.0287	0.4404		0.6913	-0.1804
1508	Psmd12	-1.0476	-0.942	-1.0244	-0.8845	-0.9223	-0.7998	-1.2206	-0.9402	-0.93	-0.585	-0.8388	-0.891	-0.6735	-0.7522	-0.774	-0.9539	-1.0601	-0.8661	-0.801	-0.7105
1509	Sub1	-0.9982	-0.2993	-0.6328	0.6269	-0.0563	0.2271	-0.1107	-0.2088	-0.0328	-0.3027	-0.5884	-0.245	-0.5124	-0.1438	-0.405	-0.1582	-0.1832	-0.3513	-0.2245	-0.2001
1510	Cdc5l	-1.3265	-2.5581	-1.9848	-1.2551	-0.7877	-1.2873	-1.2756	-1.4657	-0.912	-1.3816	-1.0079	-1.219	-1.438	-1.0195	-0.9509	-0.9775	-1.1425	-0.908	-0.8181	-0.4908
1511	Hck	-0.5907	-1.8107		-0.6234	-1.18		-0.6958	-1.1598		-0.5697	1.4025		-0.8447	-1.5129		-0.2809	0.8907		0.3639	0.1289
1512	Mrps22	-1.0374	-1.3852	-1.0691	-1.1686	-1.2781	-1.0435	-1.9389	-0.6676	-1.4249	-1.2776	-2.3718	-1.4311	-1.989	-1.707	-1.5889	-1.6288	-0.8697		-0.1402	-0.9011
1513	Ola1	-1.0523	-0.6003	-0.9888	-0.7038	-0.607	-0.8279	-0.6944	-1.2684	-0.8527	-0.8619	-0.9296	-0.8112	-0.487	-0.6084	-0.6403	-0.8549	-0.7909	-1.1059	-1.4437	-1.2932
1514	Raly	-1.3342	-2.0791	-1.6577	-1.7075	-1.9432	-1.3374	-1.2902	-1.3738	-1.2919	-1.6905	-1.7257	-1.6898	-1.4783	-1.529	-1.7259	-1.6121	-1.2845	-1.8004	-1.9741	-1.1517
1515	Pitpnb	-0.9799	-1.1315	-1.1951	-0.7507	-0.3449	-1.0201	-0.4789	-1.2072	-1.0397	-1.1286	-0.7629	-0.6024	-0.84	-0.7667	-0.3505	-0.7571	-0.424	-0.7964	-0.9029	-1.201
1516	Nme3	-0.9933			-1.6712	-2.567		-1.8561			-2.0006	-1.4403		-0.9026	0.0158		-1.1789			-0.7108
1517	Cpsf2	-1.1547	-0.6999	-0.5002	-0.9723	-0.5099	-0.8261	-0.6595	-1.3728	-1.1973	-1.3242	-1.4752	-1.218	-1.5013	-1.3469	-1.623	-1.4226	-1.3488	-1.5637	-1.0484	-1.3294
1518	Mrpl21	-0.8752	-1.0231	-1.4898	-1.8006	-1.4591	-1.0838	-1.4518	-1.4616	-1.6964	-1.6782	-1.0798	-0.9477	-0.775	-1.6014	-1.0986	-1.1849	-1.0275	-0.8585	-0.6049	-0.7182
1519	Ssfa2	-1.429		-0.6147	-0.9153	-0.8599	-1.1448	1.5431		-0.571	-2.4185			-1.5208		-1.109	-0.4189
1520	Mrpl24	-1.08	-0.5994	-0.6712	-1.2058	-0.8685		-0.7853	-1.0372	-1.0468	-1.1892	-1.2037		-0.5029			-0.8956	-0.6463		-0.3542	-0.7988
1521	Rabif	-1.6797	0.1118			-0.1589	-0.4384	0.3331	-0.6729					0.3122	-0.6592	-0.2512
1522	Upf2	-1.0264	-0.4257		-1.6309	-1.1359	-1.4565	-1.5581	-1.2806		-0.7474	-0.5835		-1.1694	-1.0286		-0.7969	-0.8255	-0.267	0.8969	-0.7524
1523	Gga3	-1.042	-0.0327	-0.5234	-0.3607	-0.4647	-0.5725	-0.0709	-0.4191	-0.4604	-0.8014	-0.3691	-0.7185	-0.8976	-0.3893	-1.2429	-0.7234	-1.5556		-1.0288	-1.6943
1524	Nup214	-1.0694	-0.5873	-1.0506	-0.6096	-0.5984	-0.9536	-0.8155	-0.8993	-0.6572	-1.0704	-1.4953	-0.6507	-0.924	-1.2849	-1.2238	-1.0607	-0.6109	-1.1445	-1.0776	-1.1511
1525	Nt5c	-0.8031			-0.4496	-1.4153		-1.1108			-0.9966	-1.0444		-1.3948	-0.8949		-0.8893	-0.7327		0.8584	0.6688
1526	Git2	-0.7541			-0.0951	-0.4785		0.1533	-1.3738		-1.0646	-0.4449		-1.7905			0.4802	-0.8733		-1.3157	0.0372
1527	Brd8	-0.7158	-0.3619	-0.5631	-0.9396			-1.1879			-0.8137	-0.9921	-1.0274	-1.3039	-1.0847		-1.1481			0.5421	-0.7424
1528	Rplp0	-1.0831	-1.1932	-1.2715	-1.6395	-1.4038	-1.1494	-1.4661	-1.9856	-1.3662	-1.3934	-1.7965	-1.257	-1.2586	-0.8413	-1.2043	-0.6745	-0.4771	-0.8527	-0.7695	-0.5871
1529	Atxn2l	-0.7937	-0.5612	-0.7682	-0.2633	-0.9104	-0.1564	-0.6616	-1.1405	-0.6719	-1.2121	-1.314	-1.1098	-0.8308	-0.7945	-0.8688	-0.9363	-0.4546	-0.6304	-0.2086	0.2687
1530	Cdc20	-0.6347			-0.899	-0.8316	-0.7251	-0.3045	-0.9952	0.6246	-0.0465	-0.5189	-1.0436	-0.6618	-0.2597		0.1502	0.4482		-0.2731	-0.1309
1531	Ssb	-1.1052	-1.2755	-0.9908	-1.0867	-1.1753	-1.1697	-1.4149	-1.5349	-1.2325	-1.4603	-1.3974	-1.432	-1.3959	-1.1589	-1.8012	-1.4295	-1.2672	-1.4012	-1.4728	-1.5561
1532	Ranbp10	-1.2724	-0.8153	-0.9616	-1.5346	-1.6343	-1.0051	-1.066	0.0232	-0.9104	-0.2183	-1.1759	-0.2533	-0.8316	0.1779	0.021	0.3152	-0.4772		0.2545	-0.4515
1533	Ascc3	-1.2003	-0.389		-1.0115	0.8544	-1.0224	-0.8388	-2.5745		-1.4937	-2.6363		-0.027	-1.1101		-1.4202	-0.4174		-1.1652	-0.8836
1534	Acadm	-1.1336	-1.5817	-1.1121	-1.3831	-1.2261	-1.1719	-1.4714	-1.3343	-1.431	-1.1831	-1.4964	-1.0442	-1.2447	-0.7423	-0.6705	-0.5847	-0.7193	0.3192	1.0385	1.138
1535	Oxnad1	-0.5462			0.6585	-1.3733		-0.6994	-1.3273		-1.69			0.3081	1.1895		0.443	-0.0696		0.9049	1.1369
1536	Ptgr2	-1.5524	0.4791		-0.6133	-0.6785		-0.7237	-0.5082		-1.1632	0.2913		-1.2485	-0.4223		-0.4258	-0.7568		3.8654
1537	Ddx55	-1.5151	-1.5204	-1.2477	-1.054	-1.4799	-0.9412	-0.239			-1.756			-0.1716			-0.4672		-0.2	-0.3713	0.6113
1538	Top3b	-0.773	-0.7164		-0.334	-1.1082		-0.8096	-0.602	-1.1212	-0.6414	-0.473	-1.5743	-1.4504	0.0306	0.4958	-0.8814	-1.0659		-0.2427	-1.1976
1539	Xpo5	-0.9045	-1.5795	-1.0702	-1.3351	-0.6975	-1.3165	-1.1394	-0.9813	-1.0554	-0.7833	-1.3258	-1.0891	-1.4775	-0.8696	-1.2369	-1.2554	-1.3587	-0.6257	-0.5642	-0.647
1540	Acly	-0.9482	-1.2364	-1.1368	-1.115	-0.8913	-1.01	-0.9357	-0.9666	-1.0735	-0.9499	-0.9191	-1.0447	-0.9728	-0.7199	-1.1614	-1.2149	-1.2589	-1.4734	-1.9132	-2.0576
1541	Ppp1ca	-0.7098	-0.8108	-0.9396	-0.6979	-0.4682	-0.4653	-0.3868	-0.4722	-0.4561	-1.3569	-0.4485	-0.4715	0.0689	0.3549	-0.4888	0.0817	-0.4776	-0.2183	-0.5454	-1.2237
1542	Arfgef2	-1.2147	0.281	-0.8481	-1.0752	-0.6532	-1.2257	-0.5422	-0.5837	-0.76	-0.7717	-1.3073	-0.5928	-0.2957	-0.4725		0.5523	-0.535	0.028	-1.411	-1.4875
1543	Ska3	-0.9277	0.3765	-0.0451	0.1007	-0.6299	-0.8383	-0.2991	-0.9049	-0.7236	-0.3477	-0.7688	-0.774	-1.0891	0.0724		0.5148	0.15	0.1491	-1.0766	-1.42
1544	Phka1	-0.6005			-0.0826				0.6503		3.1437	0.681		-0.2015	0.6261		2.3085	1.4556			1.1546
1545	Ilkap	-1.6613	-0.1991	-0.7976	-1.2295	-0.6149	-0.2453	-0.0113	-0.7666	-0.9842	0.936	-1.2012	-0.9731	-1.182	-1.5247		-0.9415	-1.0101	-1.5657	-2.3026	-1.0755
1546	Mpp6	-1.4353	-0.4654	-0.6545	-1.1913	-0.8857		-0.7612	-0.434	-1.1049	-1.1176		-0.9859	-0.3652		-1.5863	-1.9877	-2.5465		-0.722
1547	Elac2	-1.2737	-0.6612	-0.6253	-0.6351	-0.7324	-1.0159	-0.7078	-0.4286	-0.5828	-0.8419	-0.8737	-0.5962	-0.6458	-1.2511	-0.8147	-0.3221	-1.1005	-0.8732	-0.8331	-0.2119
1548	Cndp2	-1.2117	-0.7068	-0.4036	-0.8929	-0.7138	-0.488	-0.977	-0.7064	-0.7067	-0.9126	-0.8244	-1.1797	-0.2222	-0.3019	-0.4244	-0.1544	-0.6176	0.163	0.8249	0.3249
1549	Bid	-1.2962	-0.3133		1.0627	-0.3986		-0.5841	-0.1952		-0.7352	-0.2367		0.2916	0.0771		-0.6285	-0.473		-1.1607	-1.5106
1550	Rpap3	-0.81	-1.5334	-0.7186	-1.3026	-1.5054	-1.65	-1.4956	-1.7072	-2.1179	-1.1766	-1.4866	-2.3177	-2.054	-1.3091	-0.9017	-1.408	-0.639	-0.0992	-0.8589	-0.9251
1551	Reps1	-1.1113	-1.1297	-0.8157	-0.9164	-0.8061	-1.2253	-0.9826	-0.5484	-0.4103	-0.9341	-0.1085	-0.7411	-0.161	-0.2605	-0.5009	-0.5138	-0.8389	-0.5492	-0.3306	-1.2575
1552	Fam98b	-1.0525	-2.1855	-1.5475	-1.113	-1.8059	-1.1194	-1.4777	-1.1033	-1.0952	-1.5149	-0.9865	-0.9476	-1.6178	-0.6116	-1.3627	-0.7372	-0.8813	-1.419	-1.2267	-1.1658
1553	Ccdc58	-0.9717	-1.2632	-1.0102	-1.0679	0.3723	-1.0882	-1.3622	-2.0701	-1.1533	-1.1761	-0.3718	-1.061	-1.3491	-1.7694	-0.9704	-1.3461	-1.8079	-1.2046	-0.2957	-0.6587
1554	Dis3l	-1.0232	2.0504		-0.3644	-1.8141		-1.2684			-0.9049	-1.0857		-1.479	-1.3879		-1.4787	-2.4472		-0.0397
1555	Zyx	-2.3085	-0.8158		0.1251	-0.6271		-1.2458	-1.0703			-0.8471		-0.4449	-0.2581		-0.2953	-0.9123			-1.3065
1556	Sall4	-1.0075	-0.3409	-0.035	-0.1974	-0.3619	-0.4735	-1.1164	-2.2366	-1.3929	-1.3631	-1.3275	-1.2979	-1.2134	-0.8771	-1.225	-1.1108	-1.0535	-0.8162	-0.1053	0.0836
1557	Fbxw8	-1.2377	-1.2302		-0.477	0.2143		-0.4469			-0.0262	-0.103		-0.0376	-0.9086	-0.4272	-0.8837	-1.1582		0.1191	0.6228
1558	Actr10	-1.0165	-0.6623		0.3038	-0.2315		0.2303	0.0186		0.4672	-0.9081		-0.699	0.1559		-0.2063	0.7751			-0.2216
1559	Ggact	-0.8582	-0.3161		1.2337			-1.3532	-0.6606			-0.5581		-0.2792			-1.5819			-0.2307
1560	Fbxo22	-1.0708	-1.1269	-1.1018	-0.9776	-0.7378	-1.0268	-0.7726	-1.0812	-0.6408	-1.3445	-1.1409	-1.0635	-1.3726	-0.6304	-1.4816	-0.8973	-1.3075	-1.5585	-1.5829	-1.9937
1561	Mcmbp	-1.1895	-0.8525	-1.0127	-0.8403	-0.406	-0.3246	-0.2673	-0.6203	-0.1487	-0.5811	-0.7605	-0.345	-0.479	-0.2389	-0.9932	0.1612	-0.8737		-0.7579	-0.2021
1562	Kat7	-1.3483	-1.0845		-2.2071	-1.2894		-1.7256	-2.6162		-2.3107	-2.3675		-1.2477	-1.1746		-1.8309	-1.3734		0.0919	-0.6728
1563	Pnp	-1.33	-1.4076	-1.2705	-1.0415	-1.1969	-1.0615	-0.6326	-0.5608	-0.7338	-0.761	-0.6546	-0.881	-0.9617	-0.589	-1.167	-0.9899	-1.2361	-1.6117	-2.1296	-2.2013
1564	Rfc3	-1.5578	-1.2268	-0.8725	-1.1979	-0.6591	-1.7026	-1.4977	-1.6887	-0.8872	-1.2883	-1.2763	-1.1969	-0.9717	-1.5569	-1.6209	-0.8154	-1.2845	-1.3302	-1.5499	-1.1864
1565	Cdk5rap2	-0.5511	-0.195	-0.2353	-0.112	0.2977	-0.4641	-0.1665	0.1592	0.0318	0.5897	-0.0338	0.087	-0.2692	-0.0464	0.0075	0.4686	-0.1875	0.2204	-0.371	-0.4056
1566	Pnn	-1.1858	-2.1678	-2.252	-2.0964	-1.8067	-1.9751	-1.6946	-2.0083	-1.917	-2.2806	-1.5066	-1.7466	-1.8059	-2.4399	-1.8788	-2.5436	-2.1187	-1.6743	-1.7442	-1.3031
1567	Gpt2	-0.9054	-1.2059	-0.9456	-0.4707	-1.3351	-0.9893	-1.4695	-1.165	-0.7814	-0.8559	-1.2984	-1.2787	-1.3487	-0.6153	-1.3579	-1.2158	0.6968		-1.2282	-2.5713
1568	Kdm4a	-1.2528	-0.7045		-0.8926	-0.9657		-1.5			-1.8445	-0.9966		-0.7559	-0.7249		-0.9553	-2.2768		-0.5092	-0.9402
1569	Man2b1	-1.6854	-0.3513		-0.4949	-0.6427		-0.9086	1.132		0.6855	-1.1576		-1.2798			0.5895			0.9828	-0.4882
1570	Golt1b	-0.724	-0.8913		-1.4108	-0.3705		-1.4922	-0.5787	-0.7781	-0.8855	-0.929		-1.0806	-1.614		-0.851	-1.7605	-1.3233	-0.9109	-1.2109
1571	Usp4	-1.0987	-0.2322	-0.4647	-0.9411	-0.7482	-1.3472	-0.947	-0.9693	-0.7628	-0.6807	-1.8468	-0.5678	-0.7663	-0.3945	-0.9417	-0.7629	-1.1875	-1.8589	-1.7367	-1.5548
1572	Sars	-0.6736	-0.9141	-1.0405	-1.1272	-0.4574	-0.8454	-0.7255	-0.6101	-0.6268	-0.631	-0.556	-0.643	-0.9797	-0.468	-0.862	-0.5457	-1.3074	-1.2003	-1.405	-1.7746
1573	Prpf6	-1.1403	-0.4611	-0.8441	-0.5001	-1.0853	-0.3973	-1.0023	-1.3147	-1.0201	-1.5472	-1.3448	-0.9718	-0.9748	-0.8819	-1.1062	-0.4923	-0.7257	-0.9945	-0.5661	-0.4096
1574	Hnrnpm	-1.2289	-0.9587	-1.3436	-1.1395	-1.4675	-1.102	-1.3226	-1.2912	-1.1124	-1.3602	-1.4644	-1.179	-1.3497	-1.2921	-1.5041	-1.1003	-1.1752	-1.4418	-1.4622	-1.3144
1575	Med4	-0.7977	-0.728		-1.1818	0.3137		0.074			-0.1183	0.3217		-0.4752	-1.3364		-0.3769	-0.6973		-0.2151	-0.5231
1576	Rps11	-1.1914	-1.4075	-1.002	-1.1452	-0.7958	-1.0973	-1.2573	-1.7378	-1.3102	-1.3392	-1.8569	-1.2431	-1.0308	-0.9519	-1.1763	-0.801	-0.4906	-0.7586	-0.9205	-0.4449
1577	Ifrd1	-1.4258	0.1426	-0.7012	-1.5238	0.2003		-1.3216	-0.3068		1.346	-1.2087		-0.9052	-0.9996		-0.7885	-1.798		-0.2894	-0.938
1578	Tnpo1	-0.9222	-0.3632	-0.7742	-0.5049	-0.3701	-0.3259	0.1176	-0.0988	-0.2085	-0.2366	-0.2744	-0.3143	0.0292	-0.3273	-0.3245	0.0073	-0.0623	0.0534	-0.7002	-0.7136
1579	Nrde2	-0.7835	-1.4296		-1.2273	-0.1685		-2.0596	-1.3147		-0.988	-1.8159		-0.9114	-1.2786		-1.6066	-1.8679		-1.6491	-1.3502
1580	Cdc40	-0.7811	-0.3216	-0.8792	-0.7292	-0.6977	-0.6626	-0.7729	-1.7953	-1.3066	-1.7029	-1.8041	-1.3155	-1.2265	-1.0564	-1.161	-0.9907	-0.2888		-1.2515	-1.491
1581	Ercc3	-0.9959	-1.7252		-1.4443	-1.2183		-1.1636	-1.3888		-0.6689	-1.6797		-2.1998	-0.7673		-1.7198	-1.1155		-0.3983	-0.6955
1582	Mri1	-2.0464	-0.9147	-0.8065	-0.5606	-0.6091	-1.3036	-0.1747	-0.8126	-0.8072	-0.3192	-0.8014	-0.5892	-0.8671	-0.8432	-0.8554	-1.0837	-0.4787	-0.8215	-0.9958	-1.5878
1583	Ubr5	-1.027	-0.7111		-0.8545	-0.8327		-1.1263	-0.2916		-1.1005	-1.6806		-1.1771	-0.9994		-1.2416	-1.8477		-0.82	-0.9841
1584	Seh1l	-1.0525	-0.7826	-1.4069	-0.7114	-0.7557	-2.7011	-1.4706	-0.7195	-1.2234	-0.5672	-0.7303	-0.8408	-1.2716	-2.7258	-1.303	-1.0714	-1.354	1.0778	-1.3189	-0.3958
1585	Iqgap3	-0.6952	-0.6923		1.2873	-1.0436		-0.7898	-0.1932		-0.5695	-0.7581	-0.3602	-0.967	-0.4701		-0.8756	-0.3658		0.0886	1.002
1586	Acp6	-1.004	-1.0994	-1.3375	-1.3566	-0.5728	-0.7159	-0.6812	-0.4435	-1.2033	-0.8201	-0.7973	-1.1503	-0.9594	-0.4158	-1.23	-1.1152	-1.6433	-0.5289	-1.257	-2.2215
1587	Atg2b	-1.2825	-0.8206	-0.6557	-0.9485	-1.2473	-1.0594	-0.4626	-0.9679	-1.404	-0.2685	-0.9481		-1.3218	-1.283		-1.7202	-1.5078	-1.4433	-1.9802	-1.2094
1588	Vps41	-0.9672	-1.2546		-1.7399	-1.8621		-1.6878	-0.926		-0.6592	-1.7702		-2.1453	-1.9487		-2.0584	-1.2804		-0.7838	-0.9997
1589	Fastkd5	-1.2033	-0.0982		0.1866	-0.127		-0.4154	0.0107		1.418	-0.5454		-0.2894	-0.0959		-0.6145	0.1566		0.1023
1590	Vasp	-1.3365	-1.389		-0.9141	-0.5838	-0.6614	-0.4368	-1.3858	-0.9462	-1.2256	-0.3656	-1.3548	-1.647	-1.3261	-1.5448	-1.2886	-1.0905	-1.4694	-1.5187	-2.2266
1591	Rbpj	-1.0092	-0.1655	-1.8972	-1.8803	-1.5706	-1.0897	-0.9577	-1.7718	-1.1086	-1.7988	-1.7346	-1.3408	-1.661	-1.5561	-1.8054	-1.6985	-2.0051	-1.9173	-1.6801	-1.8819
1592	Pipox	-1.9113	-1.9706	-1.0462	-1.6565	-1.3781	-1.8325	-0.5926	-1.4218	-0.8634	-1.2369	-0.5357	-0.9806	-0.8405	-0.8157		-0.0518	-1.3366		-1.9752	-0.8062
1593	Eif2d	-1.5023	-0.4786		-0.8091	-0.0392		-1.0285	-0.54	-0.281	-0.6639	-5.0076		-0.4724	0.559	-1.7867	-1.7336	-0.9925		-1.0272	-0.7382
1594	Fam136a	-1.3272	-0.909	-0.8032	-0.8676	-1.0071	-1.089	-1.0897	-1.5898		-1.3022	-1.3313		-0.6835	-0.7294	-0.9845	-0.4636	-0.3672	-0.8669	-0.8175	-0.6176
1595	Sf3b3	-1.0025	-1.3199	-1.0241	-0.5859	-0.7677	-0.7894	-1.183	-0.9179	-1.0193	-1.2094	-0.7965	-1.0032	-1.1114	-0.4918	-1.0204	-0.5963	-1.1012	-0.9366	-1.0701	-1.3635
1596	Baiap2	-0.4544	-1.3836		-1.3284	-1.728		-0.7206	-1.1713		-1.2443	-1.365		-1.5906	-1.3709		-0.8994	-0.3569		-1.2427	-0.1047
1597	Serpinb6a	-0.8115	-1.258	-0.5598	-1.3778	-1.1885	-0.8306	-1.1971	-0.7377	-0.9295	-1.4963	-0.9049	-0.8952	-1.0632	-0.4975	-1.3077	-1.1042	-1.4822	-1.328	0.2241	-0.7571
1598	Lnpep	-0.9234	-1.1885	-1.3872	-0.926	-1.9615	-0.6496	-0.8394	-1.8507	-1.1962	-1.0413	-1.1064		-1.914	-1.0434		-0.7755	-0.4619		-1.1242	0.0686
1599	Dag1	-1.4749	0.5383		-2.7236	-2.432		-2.4529	-0.0964		3.3703			-0.1412	0.0194		0.6798	-1.0704			0.2986
1600	Emc1	-1.1733	-0.5938	-0.9984	-1.4989	-1.1189	-1.719	-0.3705	-1.167	-0.9287	-0.6497	-1.0926	0.1819	-1.3107	-1.3146		-1.0077	-0.7017		-0.0515	-0.0738
1601	Gatad2b	-0.9157	-0.8802	-0.8172	-0.9907	-1.3876	-0.7149	-1.0447	-1.9227	-1.0391	-1.1105	0.5955	-1.133	-0.86	-1.1956	-0.877	-0.6929	-0.3592	-0.9077	-0.7888	-1.2536
1602	Purb	-0.8966	-1.2777		-1.1082	-1.2731		-1.9461			-0.3686	-1.1099		1.0949	-0.8542		-1.1941	-0.2813		-0.7423	0.3724
1603	Tbc1d10b	-0.7649	-2.2515		-1.3737	-1.1807		-0.7078	-1.0181		-1.1978	-0.4697		-0.9573	-0.7143	-0.9281	-1.7119	-1.4066	-1.4207	-1.5075	-1.1799
1604	Leng8	-1.1299	0.8153		-1.6445	-0.6135		0.1122	-0.6265		-1.1066	-0.5514		-0.9887	-0.2049		-0.7897	-1.2066		1.6173	-1.5424
1605	Mprip	0.0433			-1.4406	-2.5992		0.1492						-1.2898	0.7793		-0.6787			-1.2636	-0.4201
1606	Trmt1	-1.3112	-1.2079	-1.0704	-1.3124	-0.918	-1.1312	-0.8358	-1.3748	-0.542	-1.0223	-1.0803	-1.2679	-0.9856	-0.8282	-1.1757	-0.7822	-0.7609	-1.3421	-1.368	-1.4474
1607	Uap1l1	-0.9936	-1.4578		-0.9171	-1.041	-0.7752	-1.3925	-1.0015	-0.8309	-1.0714	-0.7876	-1.2218	-0.8426	-0.6703	-0.6581	-0.6385	-0.9757	-1.1331	-0.611	-0.533
1608	Ric8	-0.9309	-2.673	-1.5776	-0.9638	-1.0563	-0.6932	-1.1441	-1.3545		-1.1481	-1.3261		-0.8964	0.3274		-1.5359	-1.1445		-1.3288	-0.721
1609	Nipbl	-0.1315	-1.1447		-0.0011	-0.4551		-0.7	-1.5822		0.3342	-2.5334		-0.8418	-1.8428		-0.7603	8.3307		1.3436	-1.5293
1610	Wdr3	-1.2626	-2.2588		-1.3763	1.5285	-1.7742	-0.7021	-2.0756	-1.4586	-0.6164	-1.4537	-0.7143	-0.8303	-0.6246	-0.0903	-1.731	-0.9472		-0.5468	-1.234
1611	Rcc1	-1.1385	-1.0772	-1.2429	-1.3232	-1.7743	-1.0318	-1.037	-1.4198	-1.0604	-0.7912	-0.5156	-0.8141	-0.833	-0.3401	-0.6056	-0.159	-0.3592	0.1319	-0.1117	0.0926
1612	Kif1bp	-0.7489	-0.7524	-0.7232	-0.9148	-1.3752	-1.3221	-0.8732	-1.215		0.3206	-0.6734	-1.0345	-1.6627	-0.9912		-1.5907	-1.3776		-1.7162	-0.8011
1613	Ung	-1.2784	-0.2459		-0.4055	-1.1906		-1.3271	-1.7107		-0.836	-0.2598		-0.8317	0.1507		1.2701	-1.0677		-0.9152	0.0003
1614	Wdr76	-1.2556	-0.5746	-0.4348	-1.1395	-1.7082	-0.6985	-0.1368	0.6102		0.3472	-2.3149		0.6793	-2.1078		-2.1999	0.8704		-0.2613	1.2583
1615	Ltn1	-1.3076	-1.1897	-1.1026	-1.6128	-0.8503		-1.0118	-1.1287		-1.4524	-1.2024		-1.0855	-1.4453		-0.7621	-1.2303		-0.4857	-0.6711
1616	Ccnb1	-1.1873	-0.4153	-0.7386	-0.4485	1.1578	-0.4531	0.5652	0.0731	0.3647	-0.4695	-0.6856	-0.421	-0.5411	-1.9134	-0.1033	0.6551	0.109		-0.4659	-0.2174
1617	Dhrs4	-1.4059	-0.7559	-0.9582	0.0207	-0.7773		-0.267	-1.4068		-0.8688	-1.093		-1.9732	-0.4642		-0.4128	-1.0063		-1.8005	-1.2039
1618	Abt1	-0.5541	-0.6008		-0.6824	-1.5942		-1.8857	-0.1743		-0.3395	-0.7968		-1.2299	0.0061		-0.4371	-1.6039		-0.5415	-0.9063
1619	Med31	-0.8494	0.2462		0.0434	-0.2962			-1.0034	-0.5638	-1.5597			0.327	-1.651		-0.78	-0.1144
1620	Sqstm1	-0.9777	0.5583		-1.0391	-1.4584		-0.6854	-1.1608		-1.374	-1.4803		-1.0094	-1.7826		-0.2884	-1.5772		-0.5193	1.0076
1621	Whsc1	-1.1256	-0.8284		-0.8626	-0.9234		-0.149	-1.1893		-1.2384	-1.477		-0.7146			-0.6473	1.4584		0.5459	-0.6332
1622	Rhoa	-0.7332	-0.2088	-0.4035	-0.6053	-0.2199	-0.0093	0.3264	-0.2099	0.0843	0.0702	-0.0652	-0.0767	-0.502	-0.4315	-0.8443	-0.4229	-0.1259	-0.4691	-0.1382	-0.7439
1623	AI597479	-1.2107	-1.617		-1.8935			-1.7443			-0.3969			-1.8496	-1.2855		-1.7085	-1.4309		-1.3078
1624	Abcf1	-1.063	-1.2989	-1.1505	-1.3694	-1.0937	-1.4718	-1.5672	-1.4058	-1.0884	-1.0453	-1.7142	-0.9969	-1.0858	-0.8531	-1.2828	-0.7009	-0.5985	-0.4435	-0.6746	-0.542
1625	Pdcd11	-1.37	-2.2424	-2.4593	-1.4769	-0.9361	-2.7043	-1.6014	-1.8218	-1.7676	-1.5378	-0.2373	-0.9679	-1.5572	-1.5514	-0.264	-1.5687	-1.579	-0.2305	-0.6805	-1.4244
1626	Cars	-0.8045	-0.5427	-0.9132	-1.0579	-0.6167	-0.9597	-0.6406	-1.0494	-0.8456	-0.8325	-1.011	-1.0215	-0.9759	-0.7487	-1.0108	-0.9134	-0.9377	-1.3985	-1.9495	-2.268
1627	Snrpc	-0.8021	-1.6147		-2.3447	-2.127	-1.1003	-1.1339	-1.727	-1.6323	-1.0196	-1.2544	-0.8321	-0.882	-0.4623	-1.0889	-1.0294	-0.2932	-1.0108	-0.7183	-0.4514
1628	Emc3	-0.3246	-1.7965		-0.6109	-2.3593		-1.965	-1.8429		-1.6843			-1.4308	1.1382		-1.0453	1.0604		1.7407
1629	Cul5	-1.3305	-1.158	-1.1305	-0.4933	-1.3911	-1.15	-1.3979	-0.9408	-0.6386	-0.9048	-0.971	-0.5785	-1.2776	-1.1633	-0.3574	0.0013	-0.0955	0.1898	1.1267	1.4436
1630	Prmt5	-1.1625	-0.5293	-2.0637	-1.4202	-1.2303	-0.5785	-1.329	-1.9581	-1.4014	-1.4146	-1.5324	-1.4132	-0.8215	-1.7303	-1.0059	-0.7823	-0.0099	0.0078	-0.6006	-0.5404
1631	Birc6	-1.144	-0.8248	-0.4994	-0.8623	-1.1758	-0.8905	-0.9	-0.8195	-0.7631	-0.8921	-0.8685	-0.6713	-1.314	-0.1434		-1.0562	-1.433	-1.9959	-0.5798	-1.4833
1632	Pald1	-0.9976	-1.6606		-0.8371	-0.9372		-1.2435	-1.3085	-1.1842	-1.0964	-1.4653		-0.9894	-1.4252		-1.354	-1.4605		-1.7715	-0.0323
1633	Tbc1d10a	-0.6976	-0.8604		-0.6336	-0.1185		-0.5933	-0.2478		0.398			-0.0121	1.0791		0.5839			0.2406	-0.3625
1634	Srpr	-0.9078	-0.2446	-0.3276	-0.52	-0.4937	-0.4171	-1.1246	-0.8632	-0.6529	-0.9108	-0.7496	-0.6637	-0.7734	-1.363	-0.7075	-0.2488	-0.4174	0.1972	1.4852	1.1314
1635	Polr1b	-1.0808	-1.3213		-0.9064	-0.8536		-1.1273	-0.6958		-1.0347	-0.5856		-0.8286	-1.3887		-0.4813	-0.7348		-0.1765	-0.0559
1636	Mthfd1l	-1.029	-0.877	-1.0695	-0.7281	-0.8749	-0.9086	-0.8007	-1.1899	-0.8369	-0.9655	-0.9736	-0.922	-0.899	-0.6086	-1.311	-1.1666	-0.84	-1.4513	-1.9935	-2.2184
1637	Ctdspl2	-0.3567	-1.7295		-1.0279	2.6728		-0.5368	-3.3006		-0.4519	2.3232		-0.5127	-2.498		-3.2405	-2.4748			-2.1408
1638	Rsu1	-1.3535	-0.871	-1.0103	-1.7824	-1.4345	-0.8874	-1.2327	-1.3874	-0.9472	-0.715	-0.8383	-0.8813	-1.3963	-0.7737	-2.275	-1.525	-1.9132	-2.0462	-1.3837	-2.1704
1639	Sumo2	-1.1875	-1.5884		-1.4353	-1.4931		-1.683	-2.2362		-0.7489	-1.1263		-1.0887	-0.2067		0.1719	-0.1282		-0.6722	0.1354
1640	Psma1	-0.9757	-0.3124	-0.5463	-0.2895	-0.35	-0.5669	-0.4477	-0.7725	-0.6106	-0.643	-0.3513	-0.5047	-0.3799	-0.4888	-0.4813	0.1741	-0.5299	-0.389	-1.0537	-0.8104
1641	Nme7	-1.1084	-1.2303			-3.5916		-0.2235	-0.8534		-0.9374	0.2271			-0.5979		-2.575	-1.2204
1642	Rtn4ip1	-0.9725	0.2292		-0.5597	-0.3085		-0.6665	-0.2948		-0.2378	-0.4339		-1.1947	-0.8646		-0.8039	-1.5719		-0.0168	-1.2074
1643	Zscan10	-1.5517	-1.3484		-1.9078	-1.5457		-1.5416	-0.5256		-0.6927	-2.281		-1.6779	-0.9961		-0.8345			-1.1694
1644	Ccdc93	-1.3595	-0.6931		0.0929	-0.6463		-0.2575	-0.182		-1.7909	-1.3		-0.8171	-1.3281	-0.9876	-0.7691	-0.5294	-0.4714	-0.2055	-0.4279
1645	Trappc11	-0.4467	-0.19		0.6357	-0.0599		0.6856	0.0688	0.126	0.3787	0.0899		0.0561	-0.7904		-0.8227	0.1091		0.3956	1.6546
1646	Smarce1	-1.1541	-1.8305	-1.2399	-0.6025	0.2059	-0.941	-0.975	-2.0941	-1.1752	-0.7714	-0.4013	-1.2747	-1.1245	-0.4643	-1.063	-1.6198	-1.9917	-0.9299	-1.4803	-1.1516
1647	Ints9	-0.944	-1.0276	-0.6796	-1.2022	-0.5623	-1.3411	-1.4403	-1.173		-1.8458	-0.8166		-1.0777	-1.9594		-0.1329	0.3387		-0.4296	-1.8723
1648	Rcc2	-1.0747	-1.1228	-0.8435	-0.7934	-0.8763	-0.7004	-0.8154	-0.7693	-0.682	-0.7033	-0.8303	-0.9892	-1.0365	-0.627	-0.6869	-0.7647	-0.8926	-0.5042	0.0475	-0.0222
1649	Dmtn	-1.0038	-1.5806		-1.3026	-1.7506	-1.3158	-0.1929	-2.0911		-1.654	-1.0017		-1.1164	-1.0058		-1.6473	-1.8394		-2.2938	0.0583
1650	Rpl35a	-1.0503	-1.3857	-1.285	-0.9946	-1.238	-0.9799	-1.7093	-2.1172	-1.3405	-2.1163	-2.1383	-1.6056	-1.5321	-1.2127	-1.4903	-0.7267	-0.4894	-1.3229	-1.2322	-0.7802
1651	Rybp	-0.8617	-2.0144		-2.9447	-1.9565		-2.6422	-2.3264		-1.4694	-1.8862		-1.2534	-2.5781		-2.3202	-1.8208		-3.7024	-2.6115
1652	Nono	-0.7586	-1.1057	-1.1704	-1.5363	-0.6135	-1.0278	-0.9774	-1.2432	-0.8441	-1.3342	-0.9097	-1.2093	-1.0877	-1.0011	-1.2966	-0.9452	-1.3454	-1.2506	-1.2927	-1.7134
1653	Alkbh7	-0.802			-0.3938	-0.6409		0.754			0.1048	0.2177		-0.0245			-0.539			-0.5808
1654	Ccbl1	-1.3801	-0.0899		0.1686			-0.4227			-1.0775	-1.032		-1.4368			-1.4669			1.689
1655	Hsp90ab1	-0.7762	-0.9576	-0.8215	-0.4566	-0.4753	-0.5868	-0.6449	-0.5642	-0.5711	-0.8512	-0.802	-0.6276	-0.7906	-0.6434	-0.7667	-0.4263	-0.4343	-0.4269	-0.4885	-0.5573
1656	Ncoa3	-1.131	-0.7886	-1.6941	-1.757	-0.9283	-0.5012	-0.5115	-1.2872	1.3262	-1.2305	-0.8631	-2.368	-0.4757	-0.4555		-0.7151	-0.9642		0.1558	-0.3779
1657	Phldb1	-1.0081			-2.6725			-2.1522	-1.6604		1.2663	-0.8381		-0.9447	-1.621		-1.5674	0.5886		-0.0939	-1.5923
1658	Supt6	-0.9455	-0.6694	-1.1156	-0.9774	-1.0113	-1.0919	-0.8941	-1.4194	-1.0487	-1.2154	-0.9403	-0.9364	-1.205	-0.9093	-0.8807	-0.9523	-1.2314	-1.0914	-1.0026	-1.011
1659	Mcm7	-1.0077	-1.1869	-1.0501	-0.9349	-0.8725	-1.063	-1.2198	-0.9822	-0.9012	-1.1079	-1.1849	-1.0808	-1.06	-0.9575	-1.1556	-1.0028	-1.0455	-1.3335	-1.3485	-1.4521
1660	Twf2	-1.2027	-0.993	-1.2362	-1.4426	-0.625	-1.3016	-1.0551	-0.6399	-0.763	-0.5854	-1.3301	-0.9163	-0.6392	-1.1835	-0.8355	-0.8676	-0.9835	-1.2235	-1.5294	-1.5672
1661	Eftud2	-1.0265	-0.9856	-0.7499	-1.0115	-0.5819	-1.1118	-0.927	-1.1074	-0.9739	-0.9159	-0.9342	-0.8365	-0.9381	-1.1114	-0.846	-0.744	-0.7978	-0.9304	-0.7934	-0.8382
1662	Orc5	-1.0247	-1.465		0.2298	-1.1428		-1.4105	-1.4575		-0.7188	-1.0045		-1.734	-1.6663		-1.1552	0.1295		-0.8734	-0.0802
1663	Capn2	-1.3827	-3.1504	-0.9385	-1.4388	-1.2654		-0.5992	-0.528	-1.0904	-0.3573	-0.6622		-1.0856	-0.6105		-0.8008	-0.8142		-1.4368	-0.0706
1664	Ppan	-1.3953	-1.2047	-1.8189	-1.3273	-1.5027	-1.1287	-1.282	-1.2106	-1.4011	-1.5809	-1.9766	-0.9796	-1.2163	-0.33	-0.9237	-0.1364	-1.087	-0.4415	-0.871	-0.4977
1665	Syk	-0.7654	-1.3934		-1.0303	-0.3286	-0.4599	-0.3804	-0.1405	-1.042	-1.0094	-1.8242		-0.4434	-0.4125		-1.2759	-1.2943		-0.3516	0.1368
1666	Dut	-1.1733	-0.6901		-0.7813	-0.9075		-0.6906	-0.7824		-0.6147	-0.8885		-0.548	-0.3743		-1.172	-1.6583		-1.481	-1.1596
1667	Acad9	-1.1333	-0.8482	-0.7667	-0.6887	-0.8239	-0.8371	-0.7378	-1.1791	-0.7876	-1.32	-0.9409	-0.9609	-0.7111	-0.9483	-1.2388	-1.4174	-1.0548	-1.2504	-0.8069	-1.0198
1668	Ranbp3	-1.1665	-0.7245	-1.2896	-0.9779	-3.009	-1.402	-0.783	-0.9338	-1.2577	-0.9076	-1.1235	-1.2801	-2.182	-1.3226	-1.0228	-1.0957	-0.2027	-0.9001	-1.2314	-1.0281
1669	Itgav	-1.4016			1.4727			1.3236			1.4493	-0.6022		-0.0809	0.9272		-1.7882
1670	Pfkp	-1.0997	-1.4996	-0.872	-0.9334	-0.8676	-1.2378	-0.7238	-0.4559	-1.1736	-1.06	-0.6253	-1.2674	-1.2751	-0.6971	-1.3515	-1.3406	-1.8327	-1.4568	-2.1531	-2.6073
1671	Lamc1	-1.2072	-0.4437	-0.9239	-1.1996	-1.2213	-1.5856	-1.2776	-1.0065	-0.4125	-0.5921	-3.2959	-1.7202	-1.8935	-0.748		-1.1741	-0.4403		-0.7796	-0.968
1672	Mpp7	-1.346			-0.7749	-1.6661		-1.1745	-0.8666		-1.676	-1.5187		-1.1898	-0.9824		-1.7434	-1.9143		-1.8227
1673	Rpl31	-1.3202	-1.2955	-1.2352	-1.0028	-0.9914	-1.185	-1.1565	-1.827	-1.0206	-1.4389	-1.2831	-1.1761	-0.3396	-0.5144	-1.0846	-1.0834	-0.8525	-0.9272	-1.3923	-0.9697
1674	Pkn2	-1.1422	-0.8155		-0.0469	-1.358		-0.9113	-0.9017		-0.1908	0.3412		-0.8753	-0.2931		-0.3205	0.1109		0.6871	0.116
1675	Timm10	-0.6703	0.6431		0.8077	-0.5892		1.1761	0.5239	0.5116	0.8461	-0.2482	-0.2914	-0.6882	-0.4643	-0.2022	-0.6201	-0.074	0.2932	-0.3067	0.7533
1676	Metap1	-1.0276	-1.9902	-1.2815	-1.9917	-0.7408	-1.4389	-0.8308	-1.7243	-1.7047	-1.75	-0.6158		-1.4742	-0.9662	-1.1114	-1.3625	-1.554	-0.9604	-0.6589	-1.5044
1677	Lsm14a	-0.3614	-1.0623	-0.7495	-0.0644	-0.9948	-0.8299	-1.071	-0.3596	-0.8281	-0.024	-0.0497	-1.4418	-0.3916	-0.3998		-2.2315	-0.8208	0.1501	-1.0349	-1.4918
1678	Cwc25	-0.2669	-1.3797		-0.2875	-0.4831		-0.082	1.7947		0.4246	2.3668		-0.8914	-2.8336		-1.1042	-2.5129		0.6495	1.4899
1679	Amt	-1.1445	-1.4015	-1.724	-1.3577	-1.5725		-1.4107	-2.1801		-1.8569	-1.4788		-0.6613	-0.8597	-0.978	-1.7681	-1.4191		-1.258	-0.5453
1680	Kti12	-0.7136	-1.2809	-2.4573	-1.6847	-1.7073	-1.388	-1.6073	-1.2618	-1.9253	-1.8488	-2.4498	-1.0441	-1.6517	-0.7259	-0.9729	-1.6454	-1.0497	-0.6102	-0.646	-1.322
1681	Gnpat	-1.1304	0.5165	0.6275	0.3815	0.2017	0.6854	0.1088	0.3812	-0.0836	1.0382	0.2483	-0.0491	0.7773	0.5344	0.8429	0.4795	-0.035	-0.5498	0.0641	-0.1283
1682	Tor1b	-0.9476	-0.6615		-1.9318	-0.3661		-1.5228	-1.2458		-0.7747	-2.065		-0.7206	-0.1225		0.0108	-1.4576		-0.1307	-0.0987
1683	AU022252	-0.0817	-2.144		-1.7887	0.2581		-1.3792	-1.2688		-1.2764	-1.8185		-1.8878	-1.4521		-1.6217	0.1494		-0.5322	-2.2918
1684	Nup155	-0.9149	-0.9754	-1.0247	-0.7875	-0.8159	-0.9813	-0.7921	-0.7176	-0.7034	-0.7457	-0.776	-0.8362	-0.8213	-0.4587	-0.7075	-0.7533	-0.9559	-0.7869	-1.0651	-1.1806
1685	Vps37a	-1.0254	-0.6976						-1.292					-0.412			-1.3418			-0.3641	-0.3679
1686	Myg1	-0.895	-1.2263	-1.0489	-1.0288	-0.52	-0.4911	-1.2154	-0.7825	-1.0278	-0.6577	-0.7816	-0.9935	-0.9896	-0.6315	-1.172	-0.6162	-0.9273	-1.0779	-1.377	-1.9105
1687	Tdrp	-0.4704			0.2522			-0.0447		0.3944	-0.3239			0.8041			0.029			2.5145	0.3944
1688	Zwint	-0.6338	-1.5456	-0.5533	-1.0723	-0.2326		-0.9886	-0.9083		-1.2695	-0.1394		0.0194	0.6215		0.2959	-0.9534		-0.2245	-0.7155
1689	Trip10	-1.2158	-0.221		-0.8069	0.0049		-0.5015	-0.6538	-0.7729	-1.2267	-1.0286	-1.1465	0.0298	-1.2466	-0.6873	-1.4281	-1.5668		-0.9329	-1.3702
1690	Med1	-1.3307	-0.8299	-0.5502	-1.1093	-1.0547	-1.1314	-0.2428	-0.7928	-0.4566	-0.5687	-0.8744	-0.5131	-0.8041	-0.9992	-0.618	-0.3287	0.1241		-0.1927	-0.1502
1691	Spag9	-0.3644	-1.4995		-1.3324	-0.5547		-1.2548	0.095		1.2919	-1.1107		-1.3211	-0.6709		-0.3146	0.4091		0.2868	0.3231
1692	Cog5	-1.5626	-0.3742	-0.1581	-0.0508	-0.8635	-0.853	0.2443	-0.252	-0.6162	-0.7255	-0.264	-0.4105	-0.9866	-0.123	-0.6544	-0.2931	-0.5163	-0.6653	-0.5427	-1.5241
1693	Hnrnpdl	-0.9608	-0.8051	-1.1901	-1.2646	-1.5092	-0.1838	-1.1141	-1.0257	-1.1275	-1.2209	-0.8533	-1.3471	-1.0547	-0.6629	-1.3013	-0.7682	-1.1509	-0.6443	-0.3766	-0.7527
1694	Eny2	-1.3171	-1.3248	-0.417	-0.1873	-2.037	-1.0413	-1.4226	-1.2811		-2.31	-0.8532	-2.9331	-1.3274	-1.2737		-2.2715	-2.013		-1.4107
1695	9030624J02Rik	-0.8283	-1.3037		-0.3252	-1.7622		-1.1563	-0.9371		-1.2412	-0.857		-2.0226	-2.0232		-1.6318	-0.8359		-1.7663	-1.2526
1696	Med9	-0.9437			-0.0378			2.3966	0.7058		-1.2259			-1.3385			0.3749	-0.0521		3.0624
1697	Sec24b	-0.9578	-0.2281	-0.7143	-0.6041	-0.9313	-0.8843	-1.0134	-1.0661	-0.8408	-0.8708	-1.0221	-1.0749	-0.571	-0.6177	-0.7084	-1.1681	-0.9156	-1.0222	-0.9338	-1.338
1698	Dapk1	-0.4684	-1.019	-0.7073	-0.1966		-0.4709	-0.6382		-0.5961	-0.7757	-0.4313	-0.4603	-0.0396	0.3972		0.76		0.4795	-1.0986
1699	Ezh2	-1.2489	-1.155	-1.0127	-0.4413	-1.3881	-0.4283	-1.0352	-0.6418	-0.0622	-1.2829	-0.0548	-0.8926	-0.2006	-0.4962	-1.0785	-0.6775	-1.3895		0.0223	0.2614
1700	Spc24	-0.7544	-0.5	-0.1495	-1.2337	0.1984	0.1642	0.0538	-0.6726	-0.7466	-0.7527	-0.9339	-0.7785	-0.0708	-0.5752	-0.875	-0.4117	0.0763		-0.17	-0.9325
1701	Ppp4c	-0.8096	-0.3308	-0.9866	-1.0431	-0.6106	-1.4166	-0.857	-1.5347	-0.6289	-0.7936	-1.1707	-0.8028	-1.087	0.4143	-0.7228	-0.9975	-1.6553	-0.7395	-0.5922	-1.2922
1702	Pnkp	-1.1586	-0.4979	-0.245	-0.5745	-0.3618		-0.2296	-1.1683	-1.0717	-1.0496	-0.6365		-0.4099	-0.3709		-1.4806	-1.213		0.2943	-0.3601
1703	Dhx29	-1.0577	-1.0412	-1.3167	-1.6499	-1.281	-1.4864	-1.7924	-1.1672	-1.3807	-1.4634	-1.2605	-1.5683	-1.7087	-1.9045	-1.5249	-1.556	-2.4664	-1.7814	-1.34	-1.4474
1704	Arl6ip5	-0.4571	-2.5537		-1.3248	-1.4354		-0.9192	0.682		-2.7643	-1.5815		-1.3859	-2.6468		-1.1069	-1.8189		-3.4634	-2.0675
1705	Anxa3	-0.949			0.1776	-2.2539		1.7843	0.2102		0.1527	3.5165		1.284	0.3255		-0.7516				-0.3834
1706	Qrsl1	-0.5984	-1.9618		-0.8332	-1.3378		-1.975			-1.7564	1.0805		-0.7631			-0.7121	-1.8266		-0.4417
1707	Taf4a	-0.7638	-0.4783		-1.2487	-1.0344		-1.0973	-0.5845		-1.0318	-1.4779		-1.381	-1.2659		-0.6345	-1.2328			-1.1094
1708	Dhx36	-1.5122	-0.5896	-0.7891	-0.8211	-1.0703	-1.3047	-0.7704	-0.9332	-0.5746	-0.6129	-1.1968	-1.1086	-1.5463	-0.9937	-0.6532	-0.7543	-0.8268	-1.4905	-0.8904	-1.2972
1709	Nedd1	-0.8029	-0.4372	-0.3435	-0.6985	-0.4527		-1.1593	-0.2275	-1.0815	-0.4672	-1.1655	-0.9916	-0.8155	-1.3053		-1.2821	-1.3558		-0.4132	-0.6946
1710	Arl1	-0.3301	0.234	0.5431	0.0848	0.2923	-0.3902	1.1705	0.3686	0.0714	0.5849	0.0367	-0.0622	0.2853	0.0426	0.4168	-0.1238	-0.2827	0.1337	-0.8403	0.14
1711	Bcat2	-1.0301	-0.5283	-1.6225	-1.2304	-0.8277	-1.401	-1.4805	-1.2376	-1.5855	-1.2637	-1.1935	-0.9763	-1.3134	-1.5417		-1.4767	-1.6434	-1.4064	-1.9934	-2.8161
1712	Palm3	-0.955	-1.23	-0.6655	-0.3764	-0.531	-0.4479	-0.6425	-1.0089	-0.6895	-1.5788	-1.3845	-0.5907	-1.0197	-0.8651	-1.3554	-1.6929	-0.999	-1.6894	-0.0794	-0.3263
1713	Gspt2	-0.3783	0.1145	-0.3639	-0.596	0.0324		-0.1043	-0.2018	-0.7253	-0.2693		-0.6238	-0.4285	-1.1776		-1.4936	-0.8629		-0.727	-1.3306
1714	Klc1	-1.0517	-1.2614	-1.0421	-1.8076	-1.183	-1.2609	-1.5189	-1.2245	-0.8657	-1.0984	-1.1646	-1.5099	-1.2529	-1.456	-1.6439	-1.2648	-1.6884		-0.8571	-0.8735
1715	Cbx5	-0.847	-1.4184	-1.9676	-1.2632	-1.7125		-1.4556	-1.9424	-1.7697	-1.2257	-1.5565	-0.9197	-2.1413	-0.897		-2.1566	-0.8924		-1.7771	-2.4472
1716	Drg2	-1.1489	-0.7916	-0.6159	-0.6217	-1.6912	-1.5209	-1.0271	0.7043	-0.5918	-0.4657	-0.9864	-0.6761	-0.4403	-0.7981	-0.3196	0.1765	-0.1239	0.407	-0.3429	-0.1832
1717	Nup153	-1.0983	-1.3872	-1.2649	-1.3204	-0.6783	-1.9557	-1.0013	-1.167	-1.0688	-1.0397	-1.3173	-1.2238	-0.8215	-0.9645	-0.1194	-1.007	-0.9382	-0.9156	-1.3513	-1.187
1718	Tnpo2	-0.9233	-0.9669	-1.0192	-1.309	-0.2845	-1.241	-1.3333	-0.2002	-0.6893	0.018	-1.1156	0.3077	-1.4586	-0.9986	-0.9834	-0.6481	-0.9018	-1.195	0.0307	-1.1559
1719	Dgcr8	-1.3962	-1.5675		0.0252			0.3248	-0.1426	-0.8236	0.2661			-2.1454			-0.1872	-0.7608		-2.6527
1720	Arfrp1	-0.8995	-0.5922		-1.5967	0.065		-1.3015	-1.2054		-0.6904	-0.6145		-1.2387	-0.7234		0.0405	-1.2282		0.9291	-0.4583
1721	Herc4	-1.172	-0.6826	-1.0417	-1.4853	0.0924	-0.8727	-0.4774	-0.617	-0.6574	-0.8174	-2.1063		-1.4335	-1.4696	-0.7439	-0.3195	-0.2475	-1.1286	-0.5172	-1.1916
1722	Plcb3	-1.1138	-1.9144	-1.1897	-1.826	-1.014	-1.0752	-1.7207	-1.769	-1.3081	-1.5152	-0.8061		-1.8549	-1.4589	-1.9849	-1.4563	-0.6824		-0.2395	-2.0815
1723	Kdm5b	-1.1098	-0.9043		-0.6269		-2.1342	-1.8936			-1.4633		-1.1763	-0.4684		-0.3456	-0.6346		0.0388	-0.1338
1724	Sbno1	-0.7847	-1.1192		-0.6899	-0.5779		-0.568	-1.1175	-0.8976	-0.009	-0.8607	-0.531	-0.7946	0.2588		-1.1244	-0.9869		-1.0296	-0.5967
1725	Slc7a3	-1.5057	-2.4864	-0.317	-0.8064	-0.685	-1.0439	-1.794	-1.4946	-2.725	-1.3851	-0.5507		-1.4529	-0.5059		-1.9015	-0.471	-1.8916	-1.615	-4.2669
1726	Slc6a6	-0.9799			-1.6853			-2.6666			-1.524	-0.455		-1.7989	-2.4628		-2.516	-1.1956		1.5727
1727	Etf1	-0.8858	-0.6077	-0.5383	-0.3006	-0.4774	-0.3934	-0.267	-0.6547	-0.4913	-0.3501	0.0047	-0.2416	0.0122	0.0843	-0.2173	-0.1253	-0.1923	-0.2493	-0.5697	-0.6434
1728	Ncapg2	-0.7513	-1.2368		-1.9283	-2.0923		-0.8196	-1.2004		-0.9961	0.6117		-1.0782	-1.9473		-1.674			-1.2762	-1.4407
1729	Mcm4	-1.0936	-0.8105	-1.005	-0.905	-0.6905	-0.9433	-0.9167	-1.1433	-1.1957	-1.1295	-1.4284	-0.7582	-1.0535	-1.0258	-1.2527	-1.0819	-0.979	-1.4105	-1.4796	-1.5822
1730	Srsf1	-0.9219	-1.9648	-1.4603	-1.854	-1.3471	-1.2739	-1.326	-1.7325	-1.1265	-1.3758	-1.1124	-1.0023	-0.99	-0.6629	-1.0763	-0.876	-0.4615	-1.1343	-0.9089	-0.9714
1731	Nt5dc2	-1.7491	-0.3799		-0.9594	-0.7044		-0.2357	0.0394		-0.9833	-0.9253		0.0846	-0.6141		0.2932	-1.2139		-2.2091	-1.9604
1732	Cyc1	-0.866	-0.7107	-0.5952	-0.5724	0.5002	-0.992	-0.8016	0.0613	-0.0318	-0.1486	-1.4674	-0.1068	-0.8113	-0.6757	-1.2186	-0.1066	-1.2991	-0.5183	-0.7333	-0.4484
1733	Umps	-1.0488	-1.4776	-1.1144	-0.8774	-0.7093	-0.7379	-1.4423	-1.2197	-0.8811	-0.9522	-1.1098	-1.0955	-0.6586	-0.2818	-0.896	-0.3925	-0.4232	-0.6697	-0.9218	-1.0723
1734	Cmtr1	-0.8404	-0.5526	-0.6598	-0.4279	-0.7199	-0.9742	-0.9033	-1.1174	-0.4371	-0.4852	-0.013		-0.9758	-1.1454		-1.5801	-1.6118		0.3798	0.3273
1735	Helb	-1.0453			1.0822	-0.2008		0.6319	-1.2028		0.3586	1.2692		0.0314	1.4851		0.0676	-0.5926		-0.065
1736	Pgd	-0.9434	-1.1905	-1.0565	-1.1884	-0.7885	-0.8109	-0.8604	-1.3186	-0.7823	-0.5974	-0.2181	-0.5645	-0.4323	-0.4115	-0.5183	-0.6348	-0.5246	-0.5015	-0.2828	-0.4879
1737	Trmt11	-0.5195	-0.3839	-1.0834	-0.6356	-0.5216	-0.2103	-0.4548	0.1137	-0.3946	0.0041	-0.392		-0.3282	-0.6666		-0.9331	-0.5106		-1.0724	-1.5782
1738	Tbc1d23	-0.7738	-1.3596		-0.6675	-1.1709		-0.2657	0.0126		-0.5686			-0.7881	-0.5975		-1.3179	-0.6345		-0.8683
1739	Wdfy1	-1.0716	-1.0181	-1.2891	-2.7382	-1.4072	-1.1618	-1.7916	-1.3262	-1.0656	-1.0737	-2.052	-1.6302	-1.2245	-1.1999		-1.1362			0.0292	-0.7167
1740	Map4k3	-1.2721	-1.9363		-2.154	-1.003		-1.6466	-0.9135		-1.1732	0.6205		-0.8511	-1.3702		3.3982			-2.7449
1741	Nit2	-0.9044	-0.6302	-0.7731	-0.8979	-1.0229	-0.5676	-0.5714	0.0179	-0.7237	-0.1778	-0.3056	-0.4722	-0.2728	-0.5476	-0.6443	-0.719	-0.9401	-0.8275	-1.1334	-1.2481
1742	Cdc37	-0.9798	-0.2517	-0.8753	-1.1685	-0.022	-0.4092	-0.589	-0.4872	-0.6875	-0.1451	-0.886	-0.5035	0.1384	-0.8714	-0.7672	-0.5406	-0.9626	-0.5238	-1.1097	-0.9136
1743	Lyrm4	-0.6822	0.7762		0.839	1.0674		0.7679	-0.8988	1.005	1.693	0.9765		1.0966	1.7758	0.565	0.1883	0.6532		1.5923	1.1446
1744	Cuta	-1.1343			-0.2702	-0.7653		0.2252	-0.0232		-0.2505	-0.4432		-0.1588	-0.8012		-0.9194	-0.8653		-0.7168	0.1339
1745	Nfu1	-0.7056	-0.3301		-0.3238	-0.1125		-0.4386	0.158	0.1993	-0.0616	-0.5848	-0.591	-0.5366	-0.4819		0.2108	-0.1989		0.4846	0.1793
1746	Edf1	-0.3656	-2.2064	-1.2959	-1.5442	-0.5049	-1.9273	-1.8104	-0.9965	-1.2787	-1.4235	-1.4534	-1.3057	-1.9568	-1.2713	-1.3834	-1.367	-2.2376	-1.3505	-1.4975	-1.2948
1747	Gosr2	-0.9642	0.093		1.1224	0.4971		-0.245	0.7814		-0.0911	0.0935		0.8724	-0.2934		-0.3187	-1.194		0.1336	0.5318
1748	Cdkal1	-1.1338			-0.711	-1.0529		0.3229	-1.3723		-1.5141	-0.157		-1.2263	-1.785		-2.936	-1.2161		-0.3062	-0.8492
1749	Rps20	-0.1266	-1.5151	-1.1216	-0.6572	-1.0303	-1.3218	-0.9947	-1.2914	-1.0035	-1.5183	-0.5827	-1.2691	-1.5479	-1.1456	-1.1167	-1.1812	-0.8084	-0.7558	-1.6606	-1.3131
1750	Clasp1	-1.0012	0.2188	-0.7091	-0.1021	-1.432	-1.1915	-1.3991	-1.2156	-1.3502	-0.553	-1.7218		-1.1456	-1.3578		-1.5212	-0.8632		-1.8631	-1.2139
1751	Pus1	-0.3374	-1.3246		-1.0843	-0.1591		-1.8249	-0.6176		-1.5075	-1.3778		-0.429	-0.4909		-1.1447	-1.3514		-0.3247	-1.3309
1752	Rpa3	-0.9348	0.4822	-0.6666	-1.7847	-1.0266	-1.1089	0.1249	-0.6512	-0.7998	0.1168	-0.8685	-0.6097	-0.3836	-1.2193		-1.1754	-1.2762		-1.5369	-1.0141
1753	Polr1a	-1.2218	-1.4031	-1.5728	-1.5547	-3.129	-1.063	-1.4657	-0.9381	-1.6534	-1.5042	-1.0906	-1.3401	-1.2247	-1.2812	-1.526	-1.4725	-1.359	-0.5419	-0.5364	0.2209
1754	Ttf2	-0.7484	-0.4348		-1.0334	-0.887		-1.3156	-1.1644		-1.7	-1.2695		-0.9498	-0.9251		-0.7697	-0.7378		-0.2029	-1.3011
1755	Commd9	-1.4175	0.0474		-1.4899	-0.2367		-0.6265	0.2416		-0.9345	-0.9102		-0.6129	-1.6028		0.3033	-1.1944		1.0239	-0.0991
1756	Rpl17	-1.0684	-1.5367	-1.2753	-1.6317	-1.1108	-1.1911	-1.2235	-1.9149	-1.4059	-1.336	-1.6067	-1.4639	-1.5916	-1.2634	-1.3072	-1.0132	-1.0297	-1.0152	-1.0707	-0.4729
1757	Cnbp	-0.9924	-0.787	-0.2466	-0.2041	0.3694	-0.2756	0.0001	-1.5114	-0.4542	-0.298	0.0657	-0.395	0.0002	0.592	-0.4892	0.0754	-0.5278	0.1281	-0.6025	-0.2222
1758	Nfatc2ip	-0.9032	-1.0892		0.1304	-0.7306		-1.5419	-1.0189		-1.3225	-0.6319		-1.5189	-1.6501		-1.1831	-1.2391		0.6121	0.6326
1759	Lemd3	-0.7149	-1.0095		-1.3965	-1.1148		-1.7689			-0.946	-2.5004		-0.7792	-2.6581		-1.9852	1.7094		-0.1249	-1.0401
1760	Sdhaf2	-0.8787			1.3451	-1.4714		-1.3778	1.4842		-0.6812			-1.5514			-0.3353			3.5241
1761	Xpot	-1.3719	-2.0487	-1.6352	-1.1999	-1.4793	-1.5021	-1.4437	-1.3904	-1.9985	-1.3045	-1.1382	-1.7939	-1.6266	-1.5139	-0.7678	-1.2208	-0.6072	-0.9279	-1.8954	-1.8852
1762	Pold2	-1.2724	-0.487	-0.7716	-1.1201	-0.4496	-0.4708	-1.132	-0.4192	-0.5195	0.134	-1.3874	-0.5707	-0.3584	-0.8358	-1.324	-0.6965	-0.8308	-1.0118	-1.001	-1.0366
1763	Aqr	-1.2013	-1.3632	-1.0819	-1.2899	-1.3622	-1.4272	-1.5025	-1.2139	-1.2574	-0.7083	-1.3296	-0.7733	-1.3453	-1.453	-1.3334	-0.814	-0.9841	-0.6731	-0.776	0.0687
1764	Arhgef18	-1.5127	0.7351		1.5879	-1.1065		-0.3244			-0.3722	-0.0604		0.6629			-0.2603			-0.789
1765	Ppp6r3	-0.7405	-1.1592	-1.1294	-1.1671	-1.4948	-0.9429	-1.3088	-1.3561	-0.84	-0.9531	-0.5505	-0.5996	-1.086	-0.3641	-0.9644	-0.2154	-0.1298	-0.6102	-0.4635	-0.8797
1766	Smtnl2	-0.935			0.6991	0.8551		-0.4565			-0.5194			-0.8248			0.8546	-1.249
1767	U2surp	-0.9702	-1.9084	-1.2898	-1.4062	-0.748	-1.183	-1.8869	-1.7865	-1.5893	-1.4292	-1.133	-1.4958	-1.9993	-0.7815	-1.5577	-0.9089	-1.9058	-1.3138	-1.2336	-1.571
1768	Dnmt3l	-1.3303	1.3145		-0.2948	0.2246		-1.7837	-0.9585		2.5525			-1.0477	-0.8347		-1.4306			2.8901
1769	Exosc4	-1.2673	-0.6196	-0.7924	-1.0514	-1.0925	-0.1734	-0.6823	-0.8245	-0.979	-0.3296	-0.4141	-0.7611	-0.6037	-0.5656	-0.6448	-1.1098	-0.5599		0.353	-0.6149
1770	Rbm7	-0.862		-1.3927	-1.6049	-0.4304	-1.5561	-1.0452	-1.5573	-2.4721	-1.3656	-1.3232	-1.8951	-1.517	-1.2402	0.1767	-1.455	-1.6661	-0.3051	-0.8354	-1.2273
1771	Asah1	-1.1875	-1.4981		-1.9775	-1.1753	-1.5765	-1.5742	-1.5682		-1.5256	-0.9999		-1.3125	-1.9379		-1.502	-2.2575		-1.9564	-1.5987
1772	Commd2	-1.5736	0.8238		-0.1624	0.6129		-0.4498	-0.5425		0.726	0.3414		0.095	0.0722		1.802	0.2396		1.5464	0.4363
1773	Fundc2	-0.5891	-1.6762		-1.926	-0.3395		-2.5783	-1.6134		-1.285	-3.2935		-2.4645	-1.5847		-1.8348	-1.6723			-2.2776
1774	Poldip2	-1.1802	-0.5335	-0.5474	-0.9673	-0.674	-0.3119	-0.0699	-0.794		-1.0311	-0.7025	-0.7643	-0.2263	-0.4336	-0.9992	-0.5088	-0.8279	-0.8355	-0.858	-0.8759
1775	Dhodh	-0.6559	-0.3242	-0.4408	-0.0437	-0.3056	-1.1138	-0.143	-0.4391	-0.5675	-0.3371	-1.1853	-0.4924	-0.8812	-0.9256	-0.6236	-0.8219	-0.0822	-0.3812	-1.3397	-0.9603
1776	Obfc1	-0.9561	-0.8382		-1.5724	-2.9172		-0.8852	-1.0509	-1.003	-1.3943	-1.4115	-1.23	-0.7967	1.5651		-0.84	-1.501		-1.3709	-1.6619
1777	Mina	-1.064	-0.5442	-1.3465	-0.4172	-1.3322		-0.9067	-1.8132		-1.6518	-2.7598		-2.4577	-0.5537		-1.7754	-0.9919		-1.1527	-1.4306
1778	Trmt10c	-0.8454	-1.6055	0.3876	-0.5975	-1.0765		-0.3476	-1.3696		-1.276	-0.2693	-1.7965	-1.5712	-0.7158	-0.6241	-0.9503	-0.8655	-1.5233	-0.6356	-0.3213
1779	Ndufaf4	-0.8962	-0.1591		-0.389	-0.5288		-0.608	-0.1446	-0.0412	0.3257	0.1988		-0.5489	0.6368		1.8695	-0.9494			0.6581
1780	Rbm10	-1.6266	-0.4343		0.0175	-0.5136		-0.7588	-0.7622		-0.6033	-0.4326		-0.4469	-0.7473		-0.4228	-1.3939		-0.7006	-0.2576
1781	Mthfd2	-0.8356	-1.569	-1.8369	-0.9036	0.0282	-0.0249	-0.757	-0.4698	-1.0622	-0.8416	-1.6961	-0.9947	-1.1482	0.2179	-0.7993	-0.9913	-1.1693		-1.1278	-1.9469
1782	Glg1	-1.0683	-0.5072	-0.8454	-1.1742	-0.6357	-0.8742	-1.3168	-1.1504	-1.0466	-1.2803	-0.7803	-1.5237	-1.1391	-2.9061	-1.4681	-1.2143	-1.3904	-2.0036	-1.8621	-1.685
1783	Arhgef2	-1.5263	-2.7645	-1.1393	-1.3162	-1.1456	-1.0815	-1.2106	-1.1769	-1.0628	-1.7225	-1.3866	-1.5602	-1.2989	-0.8538		-0.4606	-0.4164	-1.7169	-1.6499	-1.4411
1784	Zfp318	-0.4818	-2.4914		-0.8284	-0.9077		-0.2537			1.7978			-1.5929	2.0022		-0.8252			-1.0751
1785	Maea	-0.6898	-0.604	-0.5552	-0.88	-0.3297	-0.7518	0.2085	-0.6768	-0.2928	-0.4037	-1.2269	-0.5885	-0.6034	-0.9108	-0.6504	-0.7588	0.4847		-0.8469	-0.7105
1786	Eif3f	-0.9133	-1.0424	-0.8437	-0.6078	-0.5637	-0.584	-0.7947	-0.7792	-0.6908	-0.9074	-0.8421	-0.4966	-0.3583	-0.3018	-0.6008	-0.1673	-0.2385	-0.3801	-0.4466	-0.4279
1787	Rps26	-0.9238	-1.7598	-1.1379	-1.3176	-0.9192	-1.0668	-1.1357	-1.8158	-1.1611	-1.2332	-1.7341	-1.3699	-1.6059	-0.8065	-1.3553	-0.959	-0.5732	-0.8601	-0.9343	-0.5009
1788	Csrp2	-0.858	-1.8525	-2.1228	-2.4674	-2.5273	-2.6215	-2.3014	-1.7435	-1.3851	-2.3287	-1.9102	-2.1676	-2.4498	-1.4585		-1.8483	-1.9446		-2.266	-3.083
1789	Abi1	-1.0697	-0.768	-0.8029	-1.7742	-2.0954	-0.8174	-0.9238	-0.7601	-0.8361	-0.4633	-1.6107	-1.2127	-0.8956	-1.4877	-0.8144	-1.3876	-0.6372	-2.0654	-1.126	-0.2811
1790	Nr0b1	-0.8566	-1.2387		-0.1694	-0.8784	-0.5341	-0.4761	-1.5005	-0.7707	-1.239	0.8776	0.6196	-0.5236	-0.1505	-0.6168	-0.0611	0.394	-1.9571	-1.2368	-2.0662
1791	1700019D03Rik	-0.3761	0.8924		-3.6599			-1.1244	-2.4405		-2.2217	-1.8753		-2.5052			-2.5878	-3.0252		-1.209	-3.3258
1792	Rnf2	-1.1005	-0.9405		-0.9424	-1.362	-1.3943	-1.872	-0.7721	-1.429	-1.1337	-1.405	-0.7914	-1.0606	-1.4724		-1.2714	-1.1936		-1.0539	-1.2887
1793	Patz1	-1.0346			-0.8323	-1.1087		-1.6338			-0.9822	-1.0141		-1.428	-1.773		-2.0452				-1.4082
1794	Psme4	-1.1079	-1.0755	-1.239	-1.0947	-1.2568	-1.0992	-0.9927	-0.3981	-0.928	-0.7451	-0.7737	-0.9792	-0.9952	-0.8442	-0.9944	-1.1373	-1.3995	-1.3235	-1.5846	-1.9094
1795	Mthfr	-0.7798	-0.8675		-0.9076			-1.4252			-0.7673	-1.9736		-0.1025	0.398		-1.6266	-0.1837		1.6044	-0.2338
1796	Eef2	-0.8274	-0.8423	-0.4657	-0.4838	-0.2342	-0.2031	-0.3403	-0.5561	-0.3382	-0.2165	-0.1604	-0.2516	0.0674	0.2153	-0.0054	0.3742	0.2297	0.2062	0.1923	0.1139
1797	Ehd1	-0.9241	-0.4073	-0.9826	-1.0971	-1.1244	-1.1589	-0.8847	-1.0569	-0.9091	-1.1748	-0.9045	-1.0829	-1.3184	-1.142	-0.9799	-0.9535	-1.4587	-1.0571	-0.8463	-1.1051
1798	Nup50	-1.1258	-0.0139	-1.1585	-1.6325	-1.0172	-1.2135	-0.8821	-0.8385	-0.5893	-1.293	-1.6275	-0.6861	-0.7152	-0.9678		-0.5713	-0.7013	-0.8892	-0.1312	-1.185
1799	Fgfr1op	-1.0499			2.5118			1.3773	-0.1701			-0.1193		-0.5936	0.3233		-2.1889
1800	Ints12	-0.4564	-1.0189		-0.8698	-1.4894		-1.5884	0.1376		-1.4574	-1.1119		-1.0364	-1.1621		-1.5172	-0.9404		-0.2236	-1.5642
1801	Ppp3cb	-1.1585	-1.0776	-0.1007	-1.3578	1.6057	-0.6968	-0.6299	-0.7957		-1.1577	-0.1466	-0.2459	0.084	-0.7229	-1.0627	0.7947	-0.8121		-0.2605	-1.7365
1802	Slc4a1ap	-0.7328	-0.3072	-0.7808	-1.2222	-0.6096	-1.0452	-1.0004	-1.0972	-0.9858	-0.5789	-1.3785	-1.1247	-2.0998	-1.3248	-1.0587	-1.2841	-1.3449		-0.0752	-0.9312
1803	Stk4	-0.7989	-1.0252	-0.9881	-0.7049	-1.2467		-1.1673	-0.8665	-0.8142	-0.4713	-0.4403	-0.2484	-1.1293	-1.5004	-1.4476	-1.4834	-0.3752		-0.367	-0.6677
1804	Aifm2	-1.0084	-0.2415		0.177	-0.3497		0.5373	-0.5841		-2.2348	-0.5482		-2.0782	-1.2951		-1.1935	-1.5569		-0.2024	-1.4274
1805	Bptf	-0.7904	-1.0553		-0.7967	-0.8673		-0.6291	-1.1643		-0.189	-1.1504		-1.3771	-0.5873		-1.1993	-0.4716		-0.9224	-0.6078
1806	Prkaa1	-1.0839	0.859	0.0642	0.9042	-0.0722	0.7476	0.848	0.1354	0.3527	1.0319	0.3031	0.6796	0.5976	0.43	0.9688	0.3009	1.0847		1.3393	1.1981
1807	Ikbkap	-1.3078	-0.976	-1.1873	-1.2484	-1.3238	-1.6741	-1.2513	-2.0481	-1.1715	-1.3488	-1.3867	-1.3745	-1.5346	-1.4784	-1.5684	-1.4798	-1.0809	-1.6077	-1.8434	-1.7202
1808	Mrpl19	-0.8982	-0.6856	-0.8541	-1.7875	-0.5799		-1.5791	-1.0817	-1.189	-0.8753	-1.773	-1.6138	-1.7562	-0.8217	-1.0692	-0.4122	-2.0904	-0.7692	-0.3851	-0.6611
1809	Mtss1	-1.5855	0.0963	-1.2353	-1.5781	-0.0275	-1.0425	-1.9551			-0.7043		-0.8761		-3.3385		0.5665				-0.9355
1810	Eif3l	-0.8914	-0.8398	-0.7581	-0.7283	-0.8247	-0.7961	-0.9866	-1.1313	-0.7132	-0.9493	-0.9746	-0.647	-0.6671	-0.7546	-0.9669	-0.5144	-0.3605	-0.4489	-0.315	-0.1664
1811	Higd1a	-0.568	-0.3157		0.0033	-0.6718		-0.2976	-0.0308		-1.3195	-0.3156		0.4049	-0.3386			-0.1355			-0.6795
1812	Mrpl4	-0.7469	-0.9783		0.5844	-0.7811		-0.4856	-1.0714		-0.9451	0.2425		-0.7389	-0.2078		-1.2043	-1.9954		-1.462	-0.2069
1813	Grpel1	-1.0064	-0.6372	-1.1026	-1.5863	-0.0751	-1.2702	-0.7442	-1.3179	-0.4839	-1.0304	-1.8443	-1.0509	-0.7627	-1.0617	-0.9955	-1.0094	-1.5295	-1.3812	-1.1924	-0.866
1814	Sae1	-1.0192	-0.3848	-0.6198	-0.5827	-0.4875	-0.4316	-0.2295	-0.7257	-0.6744	-0.3071	-0.9477	-0.5733	-0.5523	-0.49	-0.7895	-0.7697	-0.4817	-0.6422	-0.892	-0.8352
1815	Nmnat1	-1.0632	-3.0156		-0.9563	-0.7158		-1.8629	0.382		0.0004			-0.575			-1.4154	-1.0133		-1.7623
1816	Sod2	-0.9834	-0.2364	-0.637	-0.1084	-0.8878	-0.299	-0.243	-0.8714	-0.7161	-0.7166	-0.8965	-0.3722	-0.3777	0.1662	-0.4077	-0.1829	-0.56	-0.2497	-0.5167	0.1572
1817	Polr2i	-0.7685	-0.5358		-1.0442	-0.493		-0.6161	-1.1321		-0.0908	-1.3908		-1.086	-1.6241		-2.1592	-0.5587		-0.7747	-0.8051
1818	Gle1	-0.6031	-0.6468		-1.0855	-1.2579		-0.1085	-0.7645		-1.1594	-0.958	-0.8832	-0.5172	-1.7702		-1.1771	-1.1983		-1.5315	0.4132
1819	Efr3a	-0.6827	-1.6704		-0.3083	-0.6241		-0.4079			-0.7954	-0.6356		-1.4593	-1.3649		-1.3029	-0.1827			-0.479
1820	Dph5	-1.4022	-0.2779		-1.6756	-1.6866		-0.2408	0.1504		-0.5634	0.1821		-1.6314	-1.3118		0.0087	-1.007		0.7299	-0.8238
1821	Snrnp40	-0.9576	-1.1319	-0.7109	-1.0479	-0.5967	-0.8635	-0.6803	-0.7656	-0.7219	-1.0355	-1.1745	-0.8161	-0.7726	-0.1322		-0.5227	-0.4246		-0.4301	-1.2213
1822	Rad23a	-1.9424			-0.7724	-1.2332	-0.8728	-1.0193	0.5506	-0.9059	-0.7526	-1.1451		-0.3738	-2.7729		-0.1098	-0.0096		-1.2554	-0.7259
1823	Mapk9	-1.3008	0.6125	0.0056	-0.0836	-0.4194	-0.1558	0.6627	0.69	-0.3308	-0.02	0.1401		-0.3336	-0.5136		-0.2646	-0.2089		0.2174	-1.4231
1824	Crtap	-1.1116	-0.6604	-0.7497	-0.614	-0.3245	-1.0882	-1.3134	-0.581	-1.555	-0.9733	-0.8783	-0.5381	-1.525	-1.137		-1.5881	-1.7879		0.2463	-1.51
1825	Psmd13	-0.8225	-0.8437	-0.7473	-1.0137	-0.8141	-0.8718	-0.8391	-1.0952	-0.7476	-0.6224	-0.7139	-0.5964	-0.4194	-0.2048	-0.5211	-0.6699	-0.4718	-0.8098	-0.6225	-0.866
1826	Bcl7c	-0.6359						-0.3954			-0.9796			1.3659	0.4269		-0.3225			1.3232	-0.3083
1827	Syap1	-0.974	-0.2068	0.1004	0.9615	-0.0009	-0.0695	0.7741	0.3744	-0.2657	-0.2234	0.3808	0.6332	0.6462	0.8512	0.8262	1.0389	0.5039		-0.5089	-0.1882
1828	Ncoa5	-0.8275	-1.2758	-1.1105	-0.4915	-0.6688	-0.9227	-1.2155	-0.6189	-0.593	-0.9112	-1.4663	-1.0844	-1.1128	-0.3933	-1.143	-1.2724	-1.3076	-1.1566	-1.1809	-1.2811
1829	Rabl6	-1.2983	-1.3049		-0.3878	-0.4119		-1.1008	-0.6251		-0.5783	-0.7277		-1.8069	-1.8135		-0.8706	-1.0633		-1.27	-1.3664
1830	Zmym2	-1.0496	-2.5344	-1.3581	-1.7429	-2.1805		-1.562	-0.599	-1.0738	-0.8155	-0.9355	-1.2315	-1.1047	-1.421	-1.3551	-1.116	-0.1659		-1.3917	-0.9461
1831	Smc1a	-0.7803	-1.2161	-1.1105	-1.3517	-1.4635	-1.6662	-1.5529	-1.0029	-1.1479	-1.069	-1.2731	-1.4134	-1.3879	-1.425	-1.2665	-1.6175	-0.5317	-1.0344	-1.1526	-1.9996
1832	Katnb1	-0.8953	-0.8256		-2.1785	-0.4224		-0.2257	-1.2766		-0.311	-1.3777		-0.6737	-0.777		-0.5843	-1.0741		-1.2355	-0.3507
1833	Lrwd1	-1.0506	-1.8509		-1.5582	-0.9612		-1.8765	-1.5434		-1.3195	-1.4022	-1.7037	-1.3142	-1.0878	-1.0639	-0.7572	-0.9212	-1.3373	-1.7017	-1.8113
1834	Frrs1	-0.5898	-0.6757		-0.4636	-0.8967		-0.701	-0.8392		-1.0701	-1.5667		-0.6713	-0.8626		-1.1969	-0.704			0.0701
1835	Pycr2	-1.1742	-1.7082	-1.5177	-1.314	-1.5811	-1.3763	-1.7327	-1.9605	-1.2684	-1.9592	-1.4776	-1.1954	-1.81	-1.6305	-2.4683	-1.9995	-1.085	-2.9045	-2.5296	-3.0762
1836	Kdm5c	-1.3444	-0.2409		-0.3319	-0.4769		-0.7019			0.0617	-1.6669		-0.82	-1.5895		-0.5055	-0.4697		-1.188	0.3039
1837	Ddx23	-0.7276	-1.1128	-0.9919	-1.2603	-1.6526	-1.2003	-1.5869	-1.2223	-1.2032	-1.2822	-1.287	-1.1783	-1.0834	-1.0886	-1.2254	-1.3251	-1.0331	-1.3063	-1.0242	-0.8934
1838	Arrb2	-1.2724	-0.6867			-1.157		-2.0813	-0.7549		-1.445	-0.71		-1.9834	-1.7492		0.686	-2.0172			-1.4596
1839	Ccdc9	-0.667	-0.4396	-0.9242	-1.575	-2.2219	-1.2017	-1.1949	-1.2135	-1.0873	-1.5412	-0.3406	-1.0403	-0.3588	-0.016	-0.6064	-0.4951	-1.4429			-1.1295
1840	Tsr1	-1.3849	-3.3911	-1.5204	-1.351	-0.9224	-0.9252	-0.7904	-1.0071	-1.404	-1.0516	-0.5816	-1.0858	-0.871	-0.1031	-0.9572	-0.7945	-0.8491	-0.1022	-0.7507	-0.1397
1841	Epha4	-1.4101			-0.8909			-0.4645	-0.524						-0.7419		2.5432	-0.1148		-2.0787
1842	Cherp	-1.0477	-0.8676	-1.0524	-1.3293	-1.1024	-0.647	-1.2084	-1.4532	-1.3888	-1.1358	-1.0658	-1.4962	-1.0995	-1.7505	-1.6462	-1.1473	-0.6023	-0.607	-1.0093	-1.1355
1843	Qsox2	-0.6486			-1.9465	-0.0867		-1.5579			-1.2671	0.143		-1.0173			2.9368				-1.8066
1844	Rbm28	-0.8499	-1.2012	-1.6236	-1.8818	-2.2387		-1.5896	-1.9465		-1.3806	-1.7864	-1.0125	-0.782	2.3121	-0.8759	-0.4207	-1.2245	-0.4677	-0.0596	-0.8791
1845	Src	-1.2415	-0.7314	-1.1558	-0.8598	-0.1947	-0.8374	-0.8696	-0.5023	-0.7482	-0.9226	-0.6136	-0.1351	-0.6015	-0.4556		-0.417	-0.9841		-0.122	-1.5524
1846	2210018M11Rik	-0.2212	-0.9125		-0.4331	-0.2103		-0.4802	-0.1023		-0.0929	-0.1367		-0.5611	0.1814		-0.0653	0.0379		-0.8414	-1.5528
1847	Rbm22	-1.0472	-2.0606	-1.4447	-1.493	-0.9399		-1.1924	-1.4886	-1.6671	-0.7028	-1.2583	-1.5091	-1.7344	-2.5503	-1.0189	-1.9672	-0.9947		-1.7328	-0.5772
1848	Kri1	-1.108	-1.5576	-1.72	-2.5661	-1.6215	-1.6686	-1.8721	-2.9903		-3.1598	-1.5212	-1.9607	-1.7151	-1.4342		-1.0321	-2.103	-1.8726	-1.185	-1.4103
1849	Epb41l4a	-1.2361	-0.7533		-0.1726	-0.6001		-0.6022			-0.273	-1.7192		-1.1498	0.0928		0.496			-2.2769
1850	Utrn	-0.1956	-0.6688	-2.1142	-0.4631	-1.4426	3.1964	0.0638	-1.1414	2.644	0.5214	3.2986	-0.9834	0.0007	3.5097	-1.2224	1.9503	-0.226		0.2512	-1.2008
1851	Gipc1	-1.0593	-0.5671	-1.6206	-1.5593	-1.5645	-1.0845	-0.9423	-1.1882		-1.6891	-1.4689		-1.0306	-1.7484	-0.1939	-1.3482	-1.1395	-2.2936	-1.4582	-1.4105
1852	Mark3	-0.8822	-1.6369	-0.8914	-0.9247	-1.2928		-1.1612	-0.1941	-1.2364	-0.4243	-0.9303		-1.3783	-1.1372	-0.791	-1.2794	-0.4216		-0.7604	-1.1977
1853	Ndufa9	-0.8937	0.2482	0.1807	0.7841	0.264	0.2412	0.3393	0.1634	-0.1087	0.3277	-0.2656	0.1603	0.0639	-0.1492	0.124	-0.0119	0.3274	0.4482	0.6108	0.6319
1854	Atp7a	-1.8649	1.5856		0.3743	-0.7463		0.1899			1.2244			1.5079	0.5646		1.3762
1855	Parp2	-0.8895	-1.4953		-1.1617	-1.1296		-0.5399	-1.0253		-0.3928	-1.4996		-1.3374	-1.2613		-1.6573	-0.9291		-1.4175	-0.0559
1856	Anapc7	-1.2421	-1.2647	-1.0755	-1.2258	-0.5378		-0.4496	-0.6384		-0.5914	-1.3025		-0.4324	-0.4146	-0.4239	-1.3641	-0.7941		0.0576	-0.2958
1857	Gbf1	-0.9385	0.0265	-0.4856	-0.5336	-0.294	-0.5994	0.2193	0.152	-0.1714	0.0617	0.0703	0.1193	-0.1321	-0.2646	-0.4918	-0.5123	-0.8159	-0.2864	-0.3992	-1.1089
1858	Ep300	-1.1087	-1.4586		-1.6252	0.3468		-1.1889	-1.7063		-2.0915	-2.2609		-1.6978	-0.7916		-1.4806	-3.6189			-1.2353
1859	Scrib	-1.3237	-1.1973		-1.3512	-1.142	-1.2417	-1.7202	-0.9436	-3.1015	-1.1814	-1.3862		-1.2255	-1.8047	0.0829	-1.6259	-1.4752		-1.5127	-1.9917
1860	Knstrn	-0.8638	0.5735		1.5341	0.0659	-0.5688	0.5556	0.3337	0.1623	-0.5164	-0.03	0.3045	-0.9317	-1.1494	-0.0633	-0.0257
1861	Nsmce2	-0.6592		-0.2351	-0.3166	-0.2502					-1.4525	-1.0484	-1.1559	-1.6995	-1.1511		0.4336	-0.6554	-0.8254		-0.589
1862	Tmed1	-1.1411			-0.2171	-1.1531		-2.1557	-0.9187		-1.5335			-1.2989	-1.7755	-1.2342	-0.7037			-1.5896	-1.0896
1863	Kif4	-0.9715	-0.5963	-0.9107	-1.0052	-1.136	-0.993	-1.3573	-1.1414	-1.4911	-1.4116	-1.8761	-1.2747	-1.2048	-1.3207	-1.48	-1.5458	-1.794	-1.748	-1.7175	-1.3492
1864	Pcbp4	-0.9651			0.6847	-0.5424		-0.8116	-0.4204		-2.5181	-1.7161		-1.7885	-1.9592		-1.5404	-1.3934		-1.747	-1.4137
1865	Rps21	-0.4902	-1.1455	-0.9577	-0.5292	-0.8512	-0.7575	-0.5553	-0.8423	-0.9599	-1.655	-0.965	-0.8109	-0.6	-0.4926	-0.7987	-0.4882	-0.8995	-0.7528	-1.5591	-0.6808
1866	Mcfd2	-0.345	0.1417		0.0908	-0.6116		-0.4404	0.3199		-0.3637	-0.7184		-0.4161	-0.5808		-0.9287	-0.9538
1867	Polr2j	-0.9252	-0.5676		-1.0774	-0.3478		0.281	-0.1801		-0.0993	-1.0544		-1.4794	-0.266		0.1488	-1.4301		-1.2606	-0.5661
1868	Cpsf3	-0.7973	-0.2911	-0.9294	-0.7086	-0.7153	-0.2936	-0.5553	-2.4777	-1.2121	-1.4537	-1.6524	-1.1185	-1.519	0.3644	-1.3903	-1.4005	-1.9313	-1.154	-0.6799	-0.4108
1869	Rpl13a	-0.8155	-1.7781	-1.1861	-1.2174	-1.0853	-1.336	-1.8052	-1.506	-1.4439	-1.7599	-1.828	-1.4136	-1.5817	-0.8933	-1.3688	-1.0346	-1.1018	-1.2165	-1.078	-1.0999
1870	Acot9	-0.7671	-1.0712	-0.9147	-0.8783	-0.3314	-0.911	-1.4045	-0.8373	-1.012	-1.106	-0.7203	-0.7896	-0.5102	-1.0463	-0.7328	-0.5748	-0.7484	-1.1696	-1.2103	-1.6963
1871	Asph	-0.9446	-1.0942	-0.3114	-0.7395	-0.8457	-0.5178	-0.6167	-0.4429	-0.7558	0.0214	-1.3896	-0.5752	-0.4957	-0.4376	-0.9544	-0.3365	-0.7805		-1.2487	0.6301
1872	Decr2	-0.8888			-1.5382			0.0493			-2.6362	-1.1447		-0.7753	-1.2702		-1.4555
1873	Ddrgk1	-1.3224	-0.2188	-0.8539	-1.1493	-0.7937	-0.1212	-1.2715	-0.3067	-0.6128	-0.7703	-1.4422	-0.968	-0.5561	-0.6053	-0.6411	-0.9935	-1.7309	-1.9944	0.0066	-0.9588
1874	Mrps14	-0.8591			0.6236	1.469		0.918			1.0376			0.5551	0.41		-0.0214	-0.5805		-0.1093	-0.0731
1875	Rpl28	-0.907	-0.6769	-0.9869	-1.0929	-1.1782	-1.6364	-1.2666	-1.1297	-1.0466	-0.9712	-1.3157	-1.0138	-1.2497	-1.1738	-0.9962	-0.9712	-0.9306	-0.9658	-1.2946	-1.3483
1876	D15Ertd621e	-0.8885	0.0649	-0.3431	-0.8031	-0.8957	-0.6372	-0.5804	-0.3995	-0.3267	-0.7445	-0.6309	-0.3402	-0.0434	-0.5186	-0.9824	-0.3506	-0.7949	-0.9492	-0.7647	-1.0005
1877	Sh3bgrl	-0.6389	1.9808	-1.5237	-0.1556	-1.9799	-0.8968	-1.121	-1.1616	-1.5772	-0.452	-1.4264	0.215	-1.1175	-1.7109	-2.1989	-1.3921	-1.8605		-3.4969	-2.2157
1878	Kif11	-0.9355	-0.7239	-0.9209	-0.6048	-0.5152	-0.8221	-0.486	-0.8678	-0.7326	-0.4127	-0.4854	-0.488	-0.3271	-0.2601	-0.1703	-0.2222	-0.5148	-0.114	-0.8009	-0.4221
1879	Gins3	-0.8551	-0.4936	-1.0581	-1.427	-1.1482	-1.2246	-0.4887	-0.8705	-0.9799	-1.3701	-1.2664		-1.0124	-1.3754		-1.1096	-1.1286		-1.3498	-1.33
1880	Uqcrb	-0.5654	-0.0087	-0.4241	-0.4487	0.0669	-0.359	-0.8087	-0.5743	-0.6422	-0.0669	-0.5905	-0.6626	-0.1342	-0.7206	-0.5266	-1.3637	-0.3877	-0.1329	0.1821	-0.9905
1881	Pip5k1a	-0.8019			0.2715	0.0089		1.1111	0.8686		0.6369			0.7217	-0.2231		0.3624			-0.7747
1882	Fndc3a	-0.8548	-0.3212		-1.1912			0.1913	2.1641		1.9765			1.0681	-0.8862		1.4212			0.4883	0.8144
1883	Ptprf	-1.0348	-0.9749		-1.089	-0.8649		-0.7418	-0.5596		-0.7899	-1.104		-0.8085	-0.7707		-1.0005	-1.221		-0.9918	-0.9613
1884	Nup107	-0.7071	-0.5401	-0.5649	-0.7973	-0.9097	-0.6409	-0.7067	-0.6453	-0.6239	-0.8768	-0.7476	-0.6976	-0.7181	-0.7325	-1.1566	-0.7899	-0.4788	-0.8879	-0.7378	-1.2798
1885	Kdm1a	-0.7974	-0.7095	-0.6557	-0.9156	-1.2542	-1.019	-0.9086	-0.6915	-1.0474	-1.2628	-1.3282	-0.8464	-1.4004	-0.5779	-0.9933	-0.8918	-1.3374	-1.0975	-0.426	-0.7039
1886	Cstf1	-1.2941	-0.8803		-0.4223	-0.3148	-0.4811	0.4011	-1.2119	-0.7115	-0.4114	-0.2667		-0.4382	-0.1794	0.0448	-0.4213	0.8095		-0.0919	-0.6345
1887	Scyl1	-0.5853	-0.3717	-1.0592	-0.9286	-1.0449	-1.0572	-0.54	-0.7102		-1.0637	-0.5816		-0.6761	-1.0648		-1.9535			-1.6605	-2.5761
1888	Fscn1	-0.8128	0.4638	-1.5751	-1.578	-1.8383	-1.3637	-1.836	-3.0551	-1.3931	-1.7585	-1.8174	-1.7904	-1.6685	-1.1136	-1.5893	-1.613	-1.245	-1.7428	-1.7634	-2.4245
1889	Tln1	-1.104	-1.0774	-0.9805	-1.3389	-1.4648	-1.0473	-1.1877	-1.4877	-1.2518	-1.4766	-0.3454	-1.2256	-0.9726	-1.0661	-1.275	-1.1792	-1.6774	-1.4183	-1.1394	-1.2796
1890	Nudt2	-0.8771	0.4737	0.2448	0.1694	0.2334	0.2893	0.485	0.5715	-0.0866	0.6382	-0.1455	-0.0361	0.5262	-0.5861	-0.3682	0.3921	-0.0726		-1.2732	-0.4139
1891	Carnmt1	-0.2802	-0.5641	-0.5074	-0.4058	-0.5672	-0.7396	-0.1105	-0.9394	0.0088	-0.4552	-0.709	-0.1502	-0.6986	-0.6801	-0.31	-1.6398	-0.4052	-1.7845	-0.4732	-0.1984
1892	Nxn	-0.4366			-0.4621	-0.5227		0.367			-0.1123	0.0672		-0.0216	-0.5471		-0.0844			-1.0303	-0.0147
1893	Hnrnpr	-0.9768	-0.7718	-1.4214	-1.4482	-1.5934	-1.3426	-1.726	-1.557	-1.9789	-1.3614	-1.4469	-1.6191	-1.4397	-1.6291	-1.3705	-1.4134	-1.5099	-0.9736	-1.7916	-1.649
1894	Nup85	-0.823	-0.8856	-1.0356	-0.7345	-0.9016	-0.9945	-1.0702	-1.1596	-1.0619	-0.9782	-1.5691	-0.7149	-0.6738	0.1185	-0.8426	-0.8482	-0.9395	-0.7018	-1.1152	-0.9062
1895	Gnpnat1	-1.0169	-0.9949	-1.1334	-0.945	-0.9321	-0.4798	-1.0597	-1.2291	-0.4032	-0.6656	-0.3042	-0.1612	-0.4582	-0.5034	-0.0577	0.6602	0.3421	-0.0532	0.8153	0.9517
1896	Itga6	-0.9273	-1.5379	-0.9369	-1.1602	-1.0764	-1.1026	-1.3712	-0.9012	-1.1956	-1.0402	-0.9855	-1.5362	-1.4946	-0.6894	-1.7168	-1.7402	-2.2584	-1.9426	-2.1021	-2.3871
1897	Tmppe	-0.6	-0.3144		-1.497	-1.2031		-1.0116	-1.1007		-0.2433	-0.0759		0.5209			1.691	1.6852		3.5198	3.0486
1898	Ecd	-0.6052	-0.8351		-1.8235	-1.1784		-1.7048	-1.5098		-1.0052	-1.4533		-1.4634	-1.4899		-0.9084	-1.1181		-1.338
1899	Appl1	-0.6231	-0.7607	-1.0688	-0.9922	-1.1052	-0.6789	-0.5069	-0.9593	-0.5647	-0.8037	-0.9967	-1.1159	-0.9929	-0.255		-0.6933	-0.6883		-1.3874	-1.2344
1900	Gale	-0.5904	-0.152	-0.095	0.0426	-0.2281	0.1232	0.4338	-0.1424	0.5763	0.234	-0.425	0.3219	1.0652	0.6044		0.8156	-0.0229		-0.3796	1.9873
1901	Eif4g3	-0.4439	-0.1716	0.5364	0.4641	-0.7951	-0.4298	-0.7705			-0.595		-1.5566	0.0332			-1.4242			-0.6473
1902	Irf2bpl	-0.839	-0.8667	-0.5559	-1.2423	-1.4405	-1.1929	-1.357	-1.5625	-1.5271	-1.5649	-1.3026	-1.514	-1.4578	-0.9403	-1.591	-1.2933	-1.5897	-2.0467	-2.0779	-2.13
1903	Baz2a	-0.8973	-1.2593		-1.4915	-1.2699		-1.4533	-1.3101		-0.1444	-2.169	-1.0364	-1.8459	-1.306	-1.0472	-1.311	-0.075		-0.149	0.097
1904	ATP8	-0.4953			-0.8306			0.2911			-0.0824	-0.5131		-2.3198	-0.3068		-0.0826	-1.0582		-0.8624
1905	Pak1ip1	-0.8647	-2.1054		-0.8793	-1.8058		-1.4524	-1.6689		-1.6329	-0.8058		-1.4834	-0.8941		-1.3429	-0.9333		-0.8427	-0.2849
1906	Tcea3	-1.3977	-1.3681	-1.4156	-1.2098	-1.3809	-0.8316	-1.0145	-0.4835		-0.4619	-1.0345	-1.4984	-1.1534	-1.3117		-0.5614	-1.5375		-2.941	-1.6235
1907	Uqcrh	-0.643	-0.6897	-0.4466	-0.8907	-0.9373	-0.3994	-0.9115	-0.4271	-0.377	-0.3095	-0.6645	-0.5333	-0.7329	-0.2674	-0.5589	0.2999	-0.1723		-0.0536	-0.0829
1908	Pnpt1	-1.0766	-0.3742	-0.9497	-0.7805	-0.771	-0.5959	-0.6755	-0.9711	-0.6128	-0.6938	-0.8546	-0.9245	-0.908	-0.9376	-0.7949	-0.3734	-0.9933	-1.1356	-1.3411	-0.947
1909	Gfpt2	-0.3467	0.1898	-0.9177	-0.4912	-0.5692	-0.7436	-0.3838	-0.1572	-0.0608	0.1775	-0.4119	-0.2043	-0.442	-0.8145	-0.319	-0.72	-0.3437	0.0271	-0.3819	-0.4813
1910	Rps28	-0.3723	-1.5718	-1.0789	-1.3265	-0.26	-0.9514	-1.5733	-1.0661	-1.2314	-1.8355	-1.5541	-1.1885	-1.2893	-0.384	-1.2543	-1.5605	-2.3451	-1.2397	-0.1443	-0.9207
1911	Snrpf	0.1371	-2.6011	-1.2618	-1.0934	-0.5547	-0.9509	-1.1275	-0.8685	-1.0804	-0.6633	-1.3222	-0.778	-1.1361	-0.765	-1.6107	-1.1306	-0.9317	-1.5418	-3.4139	-1.3844
1912	Ewsr1	-1.0096	-2.0923	-2.0224	-0.8538	-1.4121	-1.4321	-1.2429	-1.839	-1.1278	-2.0763	-1.3053	-1.1963	-1.567	-1.4425	-1.237	-1.3948	-0.5977		-1.6774	-1.1328
1913	Psmb7	-1.1244	-0.7819	-1.2599	-2.2786	-0.7727	-1.1198	0.1296	-1.1411	-0.8125	-1.0404	-1.4765	-0.7521	-0.8296	-1.6167	-0.3796	0.0157	0.4416	-0.9682	-1.0464	-0.8268
1914	Psme3	-0.8603	-0.4109	-0.6107	-0.5349	-0.4676	-0.5061	-0.4668	-0.3686	-0.3315	-0.6554	-0.7602	-0.6317	-0.8163	-0.5087	-0.7694	-0.6251	-1.2033	-1.192	-0.7561	-0.9956
1915	Nufip2	-0.8337	-1.8286	-0.7617	-0.7283	-0.6205	-1.2328	-1.2118	-0.6198	-0.5459	-0.8167	-0.5417	-0.2559	-0.4279	0.2725	0.0921	0.8753	0.4089	0.4337	0.4943	0.2804
1916	Timm13	-0.4857	-0.8661	-0.8046	-0.7852	-0.9021	-0.7995	-1.0569	-1.0618	-0.8955	-0.5803	-0.7868	-0.5872	-0.9917	-0.5544	-0.8705	-0.8227	-0.5278	-0.5637	-0.5521	-0.5755
1917	Rab24	-1.8281	0.1724		-1.4096	-0.6549		1.3567	-0.3159			0.1886		0.3216	-0.2792			-1.3244			-0.5154
1918	Txnl4a	-1.5177	1.4509		0.0927	0.0608		1.783	0.342		-0.1316	0.2743		0.6088	0.3962		0.3242	0.2726		1.9692	0.332
1919	Timm22	-0.3938			-2.5232	-1.9028		-0.7524			-2.145			-0.5384	-1.3281		-0.808	-0.282		0.7229	-0.166
1920	8030462N17Rik	-1.1772	1.0924		0.2091	0.3107		-0.1154	0.1764		0.2064	0.3921		0.7857	-0.3015		-0.5343	-0.3032		2.2092	0.2165
1921	Fam45a	-1.3093			-1.3527	-1.9652		-1.4619	-1.2043		0.2342	-0.7411		-1.4764	-1.591		-0.1487	-0.3045		1.2189	2.124
1922	Cetn3	-0.5062	-0.4044	-0.6779	-0.6126	-1.9936		0.4044	-1.1023		-1.3236	-0.0489		-1.3839			-1.1453			-0.1785	0.1595
1923	Sec16a	-0.914	0.1056	-0.1847	-0.0883	-0.8247	-0.1428	-0.1139	0.3141	-0.5901	-0.528	-0.5026	-0.0868	0.1303	0.1654	-0.1457	-0.6093	-0.9056	-0.2775	0.4578	-0.0177
1924	Rqcd1	-0.686	0.2479	-0.9505	-0.7605	0.2197	-0.8835	-0.8289	-0.7096	-0.699	-0.5749	-1.0169	-0.4884	-1.0056	-1.8945	-0.9658	-0.3072	-1.3891	-0.5235	-1.0993	-0.7197
1925	Impdh2	-0.6598	-0.9715	-0.7765	-1.138	-0.3651	-0.5729	-1.2195	-1.19	-0.5352	-0.4949	-0.4356	-0.54	0.2622	0.1227	-0.0264	1.0059	0.2978	1.193	0.7764	1.074
1926	Trp53bp1	-0.9127	-0.351	-0.7912	-1.0993	-0.5993	-1.7921	-1.3529	-1.4302	-1.1208	-1.2701	-1.1668	-1.5515	-1.4533	-0.9973	-1.0619	-0.7934	-1.3048	-0.5525	-1.1334	-2.1656
1927	Pin1	0.2818	-2.7184		-1.8641	-0.9566	-1.0873	-1.8507	-0.91	-2.1996	-0.7659	-0.7061	-0.6301	-2.219	-0.8698		-1.1629	-1.4175		-1.5589	-1.5613
1928	Ppp4r1	-0.6314	0.0509	-0.6565	-0.1081	-0.2559	-0.6521	-0.3695	-0.0552	-0.5125	-0.2257	-0.5799	-0.5374	-0.4555	0.0122	-0.273	-0.8113	-1.0416	-0.3629	-0.892	-1.6241
1929	Dhps	-0.8869	-1.8614		-1.4658	-0.149		-1.9864	-1.8633		-1.1853	-1.1564		-2.2835	-1.3933		-0.7545	-1.8336		-1.2039	-1.5094
1930	Marc2	-0.7928	-0.1942	-0.2494	0.2452	0.3408	-0.0275	0.4386	0.3333	0.1553	-0.241	-0.6453	-0.1489	0.2776	-0.9728	0.0319	-0.5959	0.2195	-0.6562	-0.3757	-0.1253
1931	Sik3	-1.3891			-1.3949			1.1908			1.747	0.2468		-0.6649	-0.2207		-1.283	-0.712			-0.5102
1932	Glud1	-0.7882	-0.6137	-0.7516	-0.5318	-0.5144	-0.617	-0.6588	-0.575	-0.5471	-0.4593	-0.3896	-0.4918	-0.2752	-0.2792	-0.7554	-0.6989	-0.7232	-0.8076	-1.2198	-1.537
1933	Taf2	-1.0022	-0.6989		-0.6083	-2.6115		-1.5053			-0.8953			-0.7402	-0.5577		-1.187	-0.2516		-1.6069	-1.2698
1934	Gna11	-0.7037	-0.3066	-0.398	-0.181	0.2248	0.2757	-0.4873	-0.8327	-0.3837	-0.2979	-0.1953	0.36	0.0276	-0.6861	-0.9117	-0.7352	0.0218	-1.2325	-0.2943	-0.8978
1935	Zadh2	-0.9827		-1.3473	-1.6316		-2.0158	-0.6687			-1.807			-2.0921		-0.7222	-0.925			-1.4253
1936	2310011J03Rik	-0.1679	-0.8533		-0.4189	-1.2491		-1.7647			-0.0617			-0.8824			-2.245	-1.8438		-2.4004	-0.5916
1937	Clasp2	-1.1921	-0.9993	-1.1769	-1.3071	-1.895	-0.9349	-1.2853	-0.432	-1.1207	-1.0488	-2.4948	-1.1672	-1.3468	-0.5887	-1.4275	-1.0587	-0.7375	-1.638	-1.4705	-1.562
1938	Rprd1b	-1.0141	-1.1524		-0.5299	-1.4279		-1.0233	-1.2984		-1.3545	-0.294	-0.879	-1.0282	-0.0926	-0.9656	-0.3526	-1.3364		-1.1535	-0.8544
1939	Mapk14	-1.5222	-1.09		-1.212	-1.2336	-1.5602	-1.0244	-1.7097		-0.9109	-0.6355	-0.8715	-1.2901	-1.7019	-1.1443	-0.1181	-1.3514		-2.2661	-0.6218
1940	Pepd	-0.9756	-0.9047	-1.27	-0.9791	-0.9202	-0.9038	-0.9754	-0.9993	-0.8485	-1.2728	-0.5724	-1.2108	-1.0591	-0.6916	-1.3644	-1.2626	-2.0291	-1.7456	-2.0424	-2.4496
1941	Blmh	-0.6204	-0.4147	-1.0933	-1.0397	-0.3771	-0.9463	-1.1316	-0.9418	-1.0072	-0.6056	-1.162	-0.6457	-0.9388	-0.6129	-1.2994	-1.2134	-1.5826	-1.1542	-1.6207	-2.0792
1942	Ndrg3	-0.7019	-1.6291		-0.9652	-2.8849		-3.2556	-1.4834		-2.2466	-1.4822		-2.1278	-2.5116		-2.252	-2.388		-2.4353	-1.6051
1943	Hax1	-0.3304	-0.8343	-0.554	-0.5955	-0.1937	0.0323	-0.6344	-0.6405	-0.877	-0.672	-0.9517	-0.6936	-0.2022	0.7746	-0.0327	-0.0833	-0.4062	0.1401	0.2021	-0.064
1944	Xrcc5	-0.8792	-0.3223	-0.588	-0.3205	-0.5806	-0.4609	-0.6692	-0.5899	-1.1333	-0.9208	-0.4262	-1.1863	-1.0031	-1.1898	-0.9594	-0.8758	-1.0724	-0.6521	-1.1413	-1.6289
1945	Prpf39	-0.8297	-0.5458		-0.8784	-0.9666		-2.0352	-1.9697		-1.38			-0.9798	-1.83		-0.7535	-0.4808		-0.6556	-0.646
1946	Txlna	-0.9111	-0.1735	-1.2408	-0.9213	-0.4246	-0.958	-1.087	-1.0309	-0.7063	-1.3227	-1.2673	-0.5012	-0.5836	-1.4204	-0.7705	-0.0508	-0.4232	-0.3012	-0.3479	-0.4844
1947	Fig4	-0.7257	0.4569	0.1634	-0.4363	-0.2339	-0.2883	0.5016	-0.2315	-0.2752	-0.1886	-0.6552		0.2414	-0.3839	-0.3844	-0.2969	-0.0184	0.3248	0.261	0.4224
1948	Vps26b	-1.0453	-1.5139		-1.628	-1.5886		-0.7877	-1.1708		-1.7455	-1.0251		-0.4284	-0.3638		-0.0273	-0.6904		-1.802	-1.1115
1949	Smpd4	-1.1871	-1.4595	-1.1913	-1.2918	-0.8801	-1.6724	-1.6671	-1.5871	-1.5189	-1.5626	-1.8003	-1.2088	-1.5787	-1.0751	-1.0639	-1.0136	-1.3528		-1.0168	-1.1628
1950	Acaca	-0.3107	-1.1216	-0.6025	-0.6918	-0.4339	0.0459	-0.726	-0.5991	-0.3509	-0.3572	-0.1261	-1.1999	-0.5666	-0.5006		-0.7057	1.1083		-0.33	-2.0152
1951	Hat1	-0.7278	-0.2058	-0.3511	0.6278	-0.1554	0.0811	-0.4457	-0.2301	-0.195	-0.2105	-0.1403	-0.0836	-0.0947	0.1339	0.0093	-0.1987	-0.4712	-0.2244	0.1588	0.1779
1952	Slirp	-1.1588	-1.0584	-1.105	-1.3397	-0.2815	-0.7952	-1.1856	0.7608	-0.7148	0.6862	-2.0496	-1.0774	-0.2536	-1.8915	-1.2654	-2.6872	-1.9479	-1.5103	-1.6074
1953	Zbtb10	-0.3242			0.2469			0.081			1.8997			2.0013	0.7022		2.5549	1.4909		4.0059	2.2922
1954	Tanc1	-0.6952	-0.5056	-0.4439	-0.4537	-0.3175	-0.4343	-0.8146	-0.8394		-1.2046			0.3622	0.5776		-0.6974	-1.1106		0.4294
1955	Mrps17	-1.2569	-0.0543		-1.7552	-1.8498		-1.2038	-1.6118	-0.7688	-1.4318	-1.8625	-1.3573	-0.5744	-0.7721		0.1584	-0.2991		-1.3777	-0.9917
1956	Mme	-0.7154	-1.1852		-1.1391	-1.4616		-1.9048	-1.4857		-0.985	-0.9849		-1.2719	-1.1359		-0.8349	-1.4599		-1.327	-0.4647
1957	Grsf1	-0.6822	-0.8072		-1.6246	-2.1414		-2.1347	-1.8578		-1.2889	-1.7958		-1.4431	-0.5888		-1.2352	-1.3091		-0.8322	-0.7407
1958	Arid1a	-0.9605	-1.6006	-1.6245	-1.6557	-1.4116	-1.1887	-1.0286	-1.7296	-1.164	-1.5364	-0.9797	-1.5651	-1.4441	-1.4494	-1.4252	-1.548	-0.8857	-0.8612	-0.9602	-1.0769
1959	Ddx19b	-1.2096	-1.4984		-1.865	-0.9961		-1.8497	-0.6052		-0.2984	-1.8934		-1.0792	-1.7523		-2.7839	-1.8093		-1.0938	-1.6248
1960	Ap2a2	-1.1175	-0.9135	-0.7491	-0.781	-0.2674	-0.4327	-0.5174	-1.4919	-0.592	-0.9874	-0.6859	-0.8988	-0.652	-0.8116	-0.7765	-0.771	-0.5545	-0.2886	0.4656	0.364
1961	Dcps	-0.9936	-1.2071	-1.5334	-1.5455	-1.102	-1.7652	-1.4497	-1.4466	-1.5065	-1.4099	-1.7363	-1.3872	-1.5626	-1.9424	-1.0647	-1.5928	-1.5559	-1.9859	-2.2291	-1.7929
1962	Fubp1	-0.5764	-1.046	-1.1635	-1.3043	-1.0784	-0.7569	-1.1586	-0.9089	-1.1472	-1.0147	-1.1627	-0.8399	-0.8926	-0.5851	-1.018	-1.2233	-0.8976	-0.8764	-0.5989	-1.0902
1963	Dock7	-1.06	-0.7838	-1.1694	-0.9349	-1.2849	-1.2505	-1.1646	-0.5246	-0.9692	-1.1549	-0.7038	-0.9978	-1.2464	-1.8069	-0.9424	-1.1606	-1.1652		-0.7397	-1.1919
1964	Ints6	-0.8772	-1.7208		0.2803	-2.5468		-1.507		-1.2549	-2.0282	-0.3433		-2.1676	-0.4733		-1.7308	-2.0627		-0.7538	-0.3825
1965	Crkl	-0.9382	-0.7781	-1.0015	-0.823	-1.0799	-1.533	-0.461	-0.8421	-0.8161	-0.6312	-0.7382	-0.8593	-1.1578	-0.578	-0.7949	-1.3383	-1.1205		-1.6574	-1.8701
1966	Cecr2	-0.6001	-0.5374	0.4045	0.1918		0.5436	-1.2537		-1.2784	0.8138		-1.8193	-0.0255			-1.7553			-1.1327
1967	Wbscr22	-1.5165	-0.1136		-1.2136	0.3887		0.3964	-1.3202		0.2783	-0.8968		-0.4563	-1.8806		-0.9297	-0.1156		-0.0476	0.4491
1968	Akt1	-0.3414	-0.4239	-1.4768	-1.1971	-0.8421	-0.6041	-1.0743	-1.2555	-0.9762	-0.8881	-0.8052		-0.7147	-1.8341	-1.2552	-1.6056	-0.6507		-1.7251	-1.7348
1969	Sept11	-0.7757	-0.7239	-0.9395	-0.6228	-0.372	-0.8233	-0.7212	-1.0872	-0.718	-0.8174	-0.8276	-0.743	-1.0122	-0.6133	-1.1026	-0.9095	-1.0458	-1.5006	-1.9395	-2.1283
1970	Gldc	-1.1492	-1.5716	-2.365	-1.8512	-1.2322	-1.1723	-1.5407	-1.1875	0.0353	-0.7943	-1.3793	-0.4682	-0.3002	-0.5966	-0.0268	0.2974	0.5857	1.4554	2.3729	2.4161
1971	Ppil2	-0.77	-1.6141	-0.8678	-1.6872	-1.3616		-1.8996	-1.2134	-1.3632	-1.2663	-1.584	-1.5804	-1.7869	-1.1297		-0.9399	-1.882		-0.5433	-0.1085
1972	Cpox	-0.5675	-0.6267	-0.6601	-0.4228	-0.8223	-0.0499	-0.2086	0.2013	-0.4868	-1.104	-0.7859	-0.724	-1.2259	-1.4158	-1.25	-0.8026	-0.9474		-0.1079	-0.0425
1973	Pycr1	-0.6208	0.1679	-1.2288	-0.8744	-1.3117		-0.9809	-0.0268		-1.3982	-1.7379		-1.4986	-1.4383		-1.9051	-2.035		-1.3239	-2.2201
1974	Prkab1	-0.9946	0.7136		0.4845	0.0651		0.5279	0.3039		0.3359	0.2491		0.1955	0.0436		1.2874	0.0641		1.2042	1.6013
1975	Samhd1	-0.8504	-0.0286	-0.0425	-0.1849	-0.2912	-0.3928	0.4976	0.3415	0.6128	0.6186	0.1766	0.2743	0.1767	0.5897	0.3364	0.7489	0.1454	0.1561	0.095	0.1681
1976	Thumpd1	-1.1223	-1.5455	-0.938	-1.1406	-0.9952	-0.9171	-0.9375	-0.8699	-0.7428	-1.1698	-1.4935	-0.9201	-0.8525	-0.4175	-0.9079	-0.2885	-0.473	-1.0528	-0.8806	-0.5972
1977	Exoc8	-0.5944	-0.6564	-0.8132	-0.3736	-0.5029		-0.6637			-1.2515	-0.5898		-0.8143	-1.2913		-0.7724	-0.7916		-1.2221	-1.0468
1978	Syne1	-1.0334	-0.8824		-0.0504	-0.2764		0.1704			-0.3127	0.3727	-0.6251	-0.6746	-0.9338		-0.1638	-1.1106		-2.3112	-0.9201
1979	Ncapg	-0.9723	-0.6291	-0.8279	-0.7117	-0.4834	-0.9527	-1.1219	-0.9209	-0.9753	-0.7704	-0.6841	-1.1015	-0.9321	-0.8963	-0.9531	-1.1141	-1.8571	-1.4568	-1.6893	-1.841
1980	Map1b	-1.0296	-0.592	-1.054	-0.7067	-0.7525	-0.9241	-1.1142	-0.362	-1.006	-1.6434	-1.283	-1.2461	-1.1873	-0.2904	-1.1054	-1.6881	-0.7419	-2.3938	-1.6483	-4.9958
1981	Ccar1	-0.9437	-1.2546	-1.0612	-1.2093	-1.3552	-1.2496	-1.6251	-1.2941	-1.2259	-1.047	-0.8569	-1.2121	-1.3399	-1.5755	-0.9906	-0.9981	-0.6749	-0.9703	-0.6647	-0.8167
1982	Rbp1	-0.4922	-1.2443		-1.6671	-1.9968		-1.2107	-0.9617		-1.577	-1.1563		-1.204	-2.0075		-1.1567	-0.0853		-1.5338	-1.3897
1983	Faf2	-0.8186	-0.7614		-0.5103	-1.6067		-0.836	-0.4233		-0.8384	-0.6953		-1.123	0.1858		0.0598	-1.0255		-1.0155	-0.7556
1984	Lama5	-0.9275	-0.5755		0.4295	-1.7778		0.2656	-0.6992		-0.0836	-1.3156		-1.9824	-1.09		-0.8032	2.3564
1985	Anapc1	-1.3388	0.3237		-0.867	-0.9254	0.1106	-0.2872	-0.7637	-1.7226	-0.9768	-0.9384	0.0176	-0.6641	-0.1719		-0.1821	-1.2416		0.5958	-0.0028
1986	Tfip11	-0.8467	-0.4541	-0.859	-1.4242	-1.2722		-0.7729	-0.8401	-1.25	-1.3283	-1.38	-0.8018	-0.6565	-1.1363		-0.4431	-0.2371	-0.2616	-0.0801	-0.232
1987	Ormdl2	-0.3898			-1.5687	-0.1992		-1.3241	-1.4981		-1.2199			-1.1267			0.134			-0.4453
1988	Orc4	-0.908	-0.9979	-0.5574	-1.3562	-0.9074		-1.1461	-0.939	-1.0053	-2.0253	-1.0948	-2.3692	-0.6962	-1.8901		-1.2878	-1.9114		-1.7549	-1.4337
1989	Plxna1	-1.0059	-0.8324		-0.9826	-0.35		-0.9858	-0.866		0.3378	-0.6259		-0.136	-1.3676		-1.5183	-0.6683		-1.1341	-0.7147
1990	Ykt6	-0.8455	-0.2758	-0.5707	-0.4325	-0.615	-0.7722	-0.292	-1.0039	-0.6737	-0.2288	-0.4617	-0.38	-0.5037	-0.1235	-0.5448	-0.7556	-0.847	-1.0576	-1.6073	-1.3384
1991	Luc7l2	-1.3509	-1.8694	-1.3442	-1.7176	-1.5431	-1.6983	-1.2258	-2.0982	-1.476	-1.4398	-1.0804	-1.5497	-1.3105	-1.691	-1.3837	-1.0549	-1.1139	-1.3608	-2.1818	-0.8853
1992	Taldo1	-0.8081	-1.308	-1.2713	-1.1155	-1.3469	-1.0968	-1.2593	-1.2375	-1.0931	-1.1916	-0.855	-0.868	-1.0775	-0.9071	-1.0698	-1.1062	-0.8804	-1.2934	-1.2496	-1.2731
1993	Mecp2	-1.398	-0.3982		2.2558	-0.5921		1.4423	-0.8065		0.0855	-0.0473	-0.2164	-1.5599	0.7073		-2.9845	0.131		0.6439	-0.509
1994	Eif3k	-0.353	-0.8212	-0.8874	-0.5719	-0.1985	-0.8561	-0.6316	-1.0296	-0.7881	-0.6355	-0.5144	-0.8439	-1.1706	-0.6093	-0.9354	-2.2034	-2.1744	-0.6121	-0.1775	-0.3962
1995	Clic4	-0.5687	-0.6438	-0.3539	-0.5448	-0.3485	-0.2412	-0.6836	-0.3471	-0.0575	-0.302	-0.746	-0.4641	-0.1343	-0.3151	-1.0142	-0.627	-0.506	-0.4075	-0.101	-0.0549
1996	Rai14	-0.7763	-1.8019	-1.8045	-1.137	0.7203	0.2461	-1.3731	-1.7481	-1.4011	-1.1476	-1.4012	-1.1773	-1.2629	-2.28		-1.0203	-0.5625	-1.6322	-1.3594	-1.0032
1997	Riok3	-0.707	-1.8526		-0.4347	-2.0164	-1.4766	-1.6586	-0.8637		-1.3635	-1.067		-1.4533	-1.3811	-0.8337	-1.3138	-1.2887			0.3834
1998	Gtpbp1	-0.9878	-0.6022	-0.9472	-1.2359	-0.7868	-1.0824	-1.215	-0.553	-0.8729	-1.0031	-1.0062	-1.2166	-0.9202	-1.276	-1.394	-0.8995	-1.8255	-1.3968	-1.8003	-2.012
[truncated: 4,552 more rows]
